# Supplementary material for: Quantum–mechanical property prediction of solvated drug molecules: what have we learned from a decade of SAMPL blind prediction challenges?
Source: J Comput Aided Mol Des. 2020 Oct 20;35(4):453–72. doi: 10.1007/s10822-020-00347-5 (PMC8018924; doi:10.1007/s10822-020-00347-5)
Supplement: Supplementary file 1 — Supplementary file1 (GZ 65 kb) [file 10822_2020_347_MOESM1_ESM.gz]

Archive with 186 entries (183 files):
- OR_01
- OR_01/vac
- OR_01/vac/0058hep.xyz
- OR_01/vac/0422ftc.xyz
- OR_01/vac/0062dio.xyz
- OR_01/vac/n009.xyz
- OR_01/vac/0057pcr.xyz
- OR_01/vac/0119met.xyz
- OR_01/vac/0157flu.xyz
- OR_01/vac/0217wat.xyz
- OR_01/vac/0041nap.xyz
- OR_01/vac/0036tol.xyz
- OR_01/vac/0005npe.xyz
- OR_01/vac/0165tri.xyz
- OR_01/vac/0101pen.xyz
- OR_01/vac/0144thi.xyz
- OR_01/vac/0421dfl.xyz
- OR_01/vac/0048pro.xyz
- OR_01/vac/0045eth.xyz
- OR_01/vac/0131nit.xyz
- OR_01/vac/0074ben.xyz
- OR_01/vac/0126eth.xyz
- OR_01/vac/0086eth.xyz
- OR_01/vac/0207tri.xyz
- OR_01/vac/n011.xyz
- OR_01/vac/0052pen.xyz
- OR_01/vac/0122Nme.xyz
- OR_01/vac/0174chl.xyz
- OR_01/vac/0049but.xyz
- OR_01/vac/0221tri.xyz
- OR_01/vac/0018cyc.xyz
- OR_01/vac/0135met.xyz
- OR_01/vac/0173tri.xyz
- OR_01/vac/0582qui.xyz
- OR_01/vac/0039mxy.xyz
- OR_01/vac/0080hex.xyz
- OR_01/vac/0107tri.xyz
- OR_01/vac/0125dim.xyz
- OR_01/vac/0068ani.xyz
- OR_01/vac/0055ocr.xyz
- OR_01/vac/0116pyr.xyz
- OR_01/vac/0056mcr.xyz
- OR_01/vac/0054hex.xyz
- OR_01/vac/0222tri.xyz
- OR_01/vac/0081dim.xyz
- OR_01/vac/0044met.xyz
- OR_01/vac/0121met.xyz
- OR_01/vac/0078pen.xyz
- OR_01/vac/0100met.xyz
- OR_01/vac/0004nbu.xyz
- OR_01/vac/0103eth.xyz
- OR_01/vac/0047pro.xyz
- OR_01/vac/0038oxy.xyz
- OR_01/vac/0037eth.xyz
- OR_01/vac/0087pro.xyz
- OR_01/vac/0095eth.xyz
- OR_01/vac/0097pro.xyz
- OR_01/vac/0506nit.xyz
- OR_01/vac/0134nit.xyz
- OR_01/vac/0515dim.xyz
- OR_01/vac/0244tet.xyz
- OR_01/vac/0035ben.xyz
- OR_01/vac/0094met.xyz
- OR_01/vac/0093met.xyz
- OR_01/vac/0008noc.xyz
- OR_01/vac/0120met.xyz
- OR_01/vac/0079pen.xyz
- OR_01/vac/n008.xyz
- OR_01/vac/0579pyy.xyz
- OR_01/vac/0215pbr.xyz
- OR_01/vac/0129ben.xyz
- OR_01/vac/0176pdi.xyz
- OR_01/vac/0053phe.xyz
- OR_01/vac/0186bro.xyz
- OR_01/vac/0050met.xyz
- OR_01/vac/0082hep.xyz
- OR_01/vac/0098met.xyz
- OR_01/vac/0099but.xyz
- OR_01/vac/0111die.xyz
- OR_01/vac/0076but.xyz
- OR_01/vac/0003pro.xyz
- OR_01/vac/0425dbr.xyz
- OR_01/vac/n010.xyz
- OR_01/vac/0118ani.xyz
- OR_01/vac/0220tri.xyz
- OR_01/vac/0246eth.xyz
- OR_01/vac/0084met.xyz
- OR_01/vac/0240met.xyz
- OR_01/vac/0150mhy.xyz
- OR_01/vac/0138pro.xyz
- OR_01/vac/0075pro.xyz
- OR_01/vac/0063die.xyz
- OR_01/vac/0151phy.xyz
- OR_01/OR_INFO.txt
- OR_01/cyclohexan
- OR_01/cyclohexan/0099but.xyz
- OR_01/cyclohexan/0100met.xyz
- OR_01/cyclohexan/0101pen.xyz
- OR_01/cyclohexan/0103eth.xyz
- OR_01/cyclohexan/0246eth.xyz
- OR_01/cyclohexan/0515dim.xyz
- OR_01/cyclohexan/0579pyy.xyz
- OR_01/cyclohexan/0582qui.xyz
- OR_01/cyclohexan/n008.xyz
- OR_01/cyclohexan/n009.xyz
- OR_01/cyclohexan/n010.xyz
- OR_01/cyclohexan/n011.xyz
- OR_01/cyclohexan/0506nit.xyz
- OR_01/cyclohexan/0421dfl.xyz
- OR_01/cyclohexan/0422ftc.xyz
- OR_01/cyclohexan/0425dbr.xyz
- OR_01/cyclohexan/0174chl.xyz
- OR_01/cyclohexan/0176pdi.xyz
- OR_01/cyclohexan/0186bro.xyz
- OR_01/cyclohexan/0207tri.xyz
- OR_01/cyclohexan/0215pbr.xyz
- OR_01/cyclohexan/0217wat.xyz
- OR_01/cyclohexan/0220tri.xyz
- OR_01/cyclohexan/0221tri.xyz
- OR_01/cyclohexan/0222tri.xyz
- OR_01/cyclohexan/0240met.xyz
- OR_01/cyclohexan/0244tet.xyz
- OR_01/cyclohexan/0107tri.xyz
- OR_01/cyclohexan/0111die.xyz
- OR_01/cyclohexan/0116pyr.xyz
- OR_01/cyclohexan/0118ani.xyz
- OR_01/cyclohexan/0119met.xyz
- OR_01/cyclohexan/0120met.xyz
- OR_01/cyclohexan/0121met.xyz
- OR_01/cyclohexan/0122Nme.xyz
- OR_01/cyclohexan/0125dim.xyz
- OR_01/cyclohexan/0126eth.xyz
- OR_01/cyclohexan/0129ben.xyz
- OR_01/cyclohexan/0131nit.xyz
- OR_01/cyclohexan/0134nit.xyz
- OR_01/cyclohexan/0135met.xyz
- OR_01/cyclohexan/0138pro.xyz
- OR_01/cyclohexan/0144thi.xyz
- OR_01/cyclohexan/0150mhy.xyz
- OR_01/cyclohexan/0151phy.xyz
- OR_01/cyclohexan/0157flu.xyz
- OR_01/cyclohexan/0165tri.xyz
- OR_01/cyclohexan/0173tri.xyz
- OR_01/cyclohexan/0003pro.xyz
- OR_01/cyclohexan/0004nbu.xyz
- OR_01/cyclohexan/0005npe.xyz
- OR_01/cyclohexan/0008noc.xyz
- OR_01/cyclohexan/0018cyc.xyz
- OR_01/cyclohexan/0035ben.xyz
- OR_01/cyclohexan/0036tol.xyz
- OR_01/cyclohexan/0037eth.xyz
- OR_01/cyclohexan/0038oxy.xyz
- OR_01/cyclohexan/0039mxy.xyz
- OR_01/cyclohexan/0041nap.xyz
- OR_01/cyclohexan/0044met.xyz
- OR_01/cyclohexan/0045eth.xyz
- OR_01/cyclohexan/0047pro.xyz
- OR_01/cyclohexan/0048pro.xyz
- OR_01/cyclohexan/0049but.xyz
- OR_01/cyclohexan/0050met.xyz
- OR_01/cyclohexan/0052pen.xyz
- OR_01/cyclohexan/0053phe.xyz
- OR_01/cyclohexan/0054hex.xyz
- OR_01/cyclohexan/0055ocr.xyz
- OR_01/cyclohexan/0056mcr.xyz
- OR_01/cyclohexan/0057pcr.xyz
- OR_01/cyclohexan/0058hep.xyz
- OR_01/cyclohexan/0062dio.xyz
- OR_01/cyclohexan/0063die.xyz
- OR_01/cyclohexan/0068ani.xyz
- OR_01/cyclohexan/0074ben.xyz
- OR_01/cyclohexan/0075pro.xyz
- OR_01/cyclohexan/0076but.xyz
- OR_01/cyclohexan/0078pen.xyz
- OR_01/cyclohexan/0079pen.xyz
- OR_01/cyclohexan/0080hex.xyz
- OR_01/cyclohexan/0081dim.xyz
- OR_01/cyclohexan/0082hep.xyz
- OR_01/cyclohexan/0084met.xyz
- OR_01/cyclohexan/0086eth.xyz
- OR_01/cyclohexan/0087pro.xyz
- OR_01/cyclohexan/0093met.xyz
- OR_01/cyclohexan/0094met.xyz
- OR_01/cyclohexan/0095eth.xyz
- OR_01/cyclohexan/0097pro.xyz
- OR_01/cyclohexan/0098met.xyz
