# Supplementary material for: Quantum–mechanical property prediction of solvated drug molecules: what have we learned from a decade of SAMPL blind prediction challenges?
Source: J Comput Aided Mol Des. 2020 Oct 20;35(4):453–72. doi: 10.1007/s10822-020-00347-5 (PMC8018924; doi:10.1007/s10822-020-00347-5)
Supplement: Supplementary file 1 — Supplementary file1 (GZ 65 kb) [file 10822_2020_347_MOESM1_ESM.gz › OR_01/vac/0058hep.xyz]

 C         0.595400161451     -0.450024781630     -0.015502484056
 C        -0.659454615479      0.430518508950      0.010226030308
 C         1.904276444068      0.346884031779      0.010890103533
 C        -1.966647651945     -0.370299243792     -0.020865252505
 H         0.574231707493     -1.082121509225     -0.912381629768
 H         0.572601431920     -1.136693304910      0.840576789906
 H        -0.635615037877      1.116857682730     -0.845808258475
 H        -0.638326212269      1.062266692995      0.907554973587
 C         3.159920465022     -0.532182696597     -0.014213616235
 C        -3.210522473580      0.515054158494      0.008396054614
 H         1.925504392511      0.980099093815      0.907560237381
 H         1.927895362344      1.033424266149     -0.845489117515
 H        -1.994057794595     -1.055170303438      0.837959643087
 H        -2.004296894594     -0.994781884913     -0.920351280405
 C         4.463061099019      0.271877184951      0.011539006554
 O        -4.429223775538     -0.224935001480     -0.080903460203
 H         3.139083441679     -1.164676287378     -0.910063850827
 H         3.137178505084     -1.217693721306      0.841761854154
 H        -3.218921458282      1.185709600299     -0.854344130260
 H        -3.208127470910      1.142597911661      0.911069464374
 H        -4.477882785443     -0.825107444284      0.670085536995
 H         5.337923632619     -0.383982363518     -0.007290958224
 H         4.531886441132      0.941639106775     -0.851541930409
 H         4.529955086173      0.888460303873      0.913553274390
