# Supplementary material for: Quantum–mechanical property prediction of solvated drug molecules: what have we learned from a decade of SAMPL blind prediction challenges?
Source: J Comput Aided Mol Des. 2020 Oct 20;35(4):453–72. doi: 10.1007/s10822-020-00347-5 (PMC8018924; doi:10.1007/s10822-020-00347-5)
Supplement: Supplementary file 1 — Supplementary file1 (GZ 65 kb) [file 10822_2020_347_MOESM1_ESM.gz › OR_01/vac/0422ftc.xyz]

 C        -0.000253560095     -0.000224320355      0.245618795276
 Cl       -1.665359302137     -0.318820149274     -0.312048406646
 Cl        0.556711651248      1.601942776402     -0.309226440482
 Cl        1.109123947811     -1.282805353842     -0.310342008613
 F        -0.001343736827     -0.000933952931      1.589252060466
