# Supplementary material for: Quantum–mechanical property prediction of solvated drug molecules: what have we learned from a decade of SAMPL blind prediction challenges?
Source: J Comput Aided Mol Des. 2020 Oct 20;35(4):453–72. doi: 10.1007/s10822-020-00347-5 (PMC8018924; doi:10.1007/s10822-020-00347-5)
Supplement: Supplementary file 1 — Supplementary file1 (GZ 65 kb) [file 10822_2020_347_MOESM1_ESM.gz › OR_01/vac/0062dio.xyz]

 C         1.175141572192      0.735889676836     -0.195790335782
 C        -1.175144462686      0.735885034130     -0.195790375219
 C        -1.175141572190     -0.735889676838      0.195790335777
 C         1.175144462686     -0.735885034128      0.195790375226
 O         0.000002750902     -1.384958954245     -0.284805286846
 O        -0.000002750898      1.384958954248      0.284805286838
 H         1.230647894564      0.830008092800     -1.290494215407
 H        -1.230651137937      0.830003216679     -1.290494264993
 H        -1.230647894564     -0.830008092817      1.290494215400
 H         1.230651137922     -0.830003216675      1.290494265004
 H         2.025212385799      1.259266011222      0.247104852218
 H        -2.025217386971      1.259258033252      0.247104731695
 H        -2.025212385795     -1.259266011216     -0.247104852235
 H         2.025217386976     -1.259258033248     -0.247104731676
