# Supplementary material for: Quantum–mechanical property prediction of solvated drug molecules: what have we learned from a decade of SAMPL blind prediction challenges?
Source: J Comput Aided Mol Des. 2020 Oct 20;35(4):453–72. doi: 10.1007/s10822-020-00347-5 (PMC8018924; doi:10.1007/s10822-020-00347-5)
Supplement: Supplementary file 1 — Supplementary file1 (GZ 65 kb) [file 10822_2020_347_MOESM1_ESM.gz › OR_01/vac/n009.xyz]

 C        -0.820680126518      1.348117543843     -0.003446441555
 C        -1.978242932795      0.577707030653     -0.001527751847
 C        -1.892858412153     -0.812684422641      0.006256828935
 C        -0.634950503749     -1.413194247939      0.007901727531
 C         0.542284645950     -0.663515035574      0.000936941872
 C         0.444153680654      0.744244932405     -0.001044084871
 N         1.599696239266      1.532537030182     -0.064584254293
 C         1.893084971598     -1.333041069387     -0.013098413155
 H        -0.890473820302      2.431796896945     -0.010581632425
 H        -2.945954327761      1.067064225288     -0.003580946046
 H        -2.789377061737     -1.421143491634      0.009931210696
 H        -0.559543698369     -2.496231868210      0.011279969407
 H         2.434248038934      1.131609966797      0.336815398286
 H         1.476296504501      2.496964282779      0.206911620102
 H         1.789127657425     -2.418803070578     -0.044096704020
 H         2.482394871904     -1.089725776755      0.880689172082
 H         2.484466273151     -1.027081926174     -0.883399640701
