# Supplementary material for: Quantum–mechanical property prediction of solvated drug molecules: what have we learned from a decade of SAMPL blind prediction challenges?
Source: J Comput Aided Mol Des. 2020 Oct 20;35(4):453–72. doi: 10.1007/s10822-020-00347-5 (PMC8018924; doi:10.1007/s10822-020-00347-5)
Supplement: Supplementary file 1 — Supplementary file1 (GZ 65 kb) [file 10822_2020_347_MOESM1_ESM.gz › OR_01/vac/0057pcr.xyz]

 C        -0.660926005064     -1.194189362766     -0.003746932724
 C         0.728166408528     -1.218491273391     -0.000607427421
 C         1.441408267643     -0.018623547985      0.001374426329
 C         0.752649160220      1.192135548331     -0.000731526101
 C        -0.642939209900      1.197581307168     -0.003806292653
 C        -1.377035123441      0.010768328780     -0.004212831919
 H         1.299439374361      2.130921414800     -0.001745471878
 H        -1.163675603563      2.149695174062     -0.006738332909
 H         1.273608707615     -2.154638930442     -0.001378758382
 H        -1.201590377933     -2.135665629887     -0.006702824262
 C        -2.887399474726      0.015862885790      0.005072451536
 O         2.810829620017     -0.096482907341      0.003278439781
 H        -3.280732985812      1.026457850474     -0.124154138357
 H        -3.294266516119     -0.605558558689     -0.798300764543
 H        -3.282227041624     -0.374603324159      0.948945766995
 H         3.185607799798      0.790246025255      0.003309216508
