# Supplementary material for: Quantum–mechanical property prediction of solvated drug molecules: what have we learned from a decade of SAMPL blind prediction challenges?
Source: J Comput Aided Mol Des. 2020 Oct 20;35(4):453–72. doi: 10.1007/s10822-020-00347-5 (PMC8018924; doi:10.1007/s10822-020-00347-5)
Supplement: Supplementary file 1 — Supplementary file1 (GZ 65 kb) [file 10822_2020_347_MOESM1_ESM.gz › OR_01/vac/0119met.xyz]

 C        -0.875700963942      0.005869812297      0.000000067695
 C        -0.156616402027      1.206716345290      0.000000099219
 C         1.234322177915      1.167798802851      0.000000010975
 C         1.870219111776     -0.069484072814     -0.000000071946
 C         1.073405890990     -1.213032604537     -0.000000024551
 N        -0.260712834194     -1.186813068532      0.000000045045
 H         1.809708208266      2.087154970843      0.000000042994
 H        -0.683104950970      2.154279335773      0.000000218895
 H         2.950520246855     -0.152022239028     -0.000000107729
 H         1.529662602795     -2.199536309827     -0.000000048445
 C        -2.381929342695     -0.016116709009     -0.000000147918
 H        -2.751080847970     -0.550850529659     -0.879298362209
 H        -2.751080998347     -0.550857898657      0.879293448632
 H        -2.801829898454      0.991360165008      0.000003829343
