# Supplementary material for: Quantum–mechanical property prediction of solvated drug molecules: what have we learned from a decade of SAMPL blind prediction challenges?
Source: J Comput Aided Mol Des. 2020 Oct 20;35(4):453–72. doi: 10.1007/s10822-020-00347-5 (PMC8018924; doi:10.1007/s10822-020-00347-5)
Supplement: Supplementary file 1 — Supplementary file1 (GZ 65 kb) [file 10822_2020_347_MOESM1_ESM.gz › OR_01/vac/0157flu.xyz]

 C        -0.000000000026      0.000000000003      0.928890313859
 C        -0.000000000050      1.215822952749      0.262943255711
 C        -0.000000000054     -1.215822952747      0.262943255709
 C        -0.000000000205      1.206749278103     -1.131378337750
 C        -0.000000000196     -1.206749278102     -1.131378337751
 C        -0.000000000141      0.000000000000     -1.830323645044
 H         0.000000000136      2.138941927968      0.829057112269
 H         0.000000000116     -2.138941927962      0.829057112274
 H         0.000000000028      2.147439222139     -1.669845788795
 H         0.000000000045     -2.147439222141     -1.669845788788
 H         0.000000000297      0.000000000001     -2.913810259341
 F         0.000000000051     -0.000000000012      2.285812107646
