# Supplementary material for: Quantum–mechanical property prediction of solvated drug molecules: what have we learned from a decade of SAMPL blind prediction challenges?
Source: J Comput Aided Mol Des. 2020 Oct 20;35(4):453–72. doi: 10.1007/s10822-020-00347-5 (PMC8018924; doi:10.1007/s10822-020-00347-5)
Supplement: Supplementary file 1 — Supplementary file1 (GZ 65 kb) [file 10822_2020_347_MOESM1_ESM.gz › OR_01/vac/0041nap.xyz]

 C         0.000000000201      1.400985450924      1.243955555682
 C        -0.000000000143     -1.400985450923      1.243955555683
 C         0.000000000178      0.715341550270      0.000001594118
 C        -0.000000000383      0.707908002961      2.430466123219
 C         0.000000000323     -0.707908002963      2.430466123221
 C         0.000000000175     -0.715341550269      0.000001594119
 C         0.000000000110      1.400992597596     -1.243972359661
 C         0.000000000069     -1.400992597596     -1.243972359659
 C         0.000000000026      0.707920521147     -2.430462953571
 C        -0.000000000121     -0.707920521146     -2.430462953570
 H         0.000000000069     -2.486219278513      1.242063347169
 H        -0.000000000098      2.486219278514      1.242063347171
 H         0.000000000178      2.486226469314     -1.242056183686
 H        -0.000000000141      1.243087303472      3.373454854657
 H        -0.000000000080     -1.243087303472      3.373454854659
 H        -0.000000000074     -2.486226469314     -1.242056183685
 H        -0.000000000256      1.243063991461     -3.373471977934
 H        -0.000000000033     -1.243063991461     -3.373471977933
