# Supplementary material for: Quantum–mechanical property prediction of solvated drug molecules: what have we learned from a decade of SAMPL blind prediction challenges?
Source: J Comput Aided Mol Des. 2020 Oct 20;35(4):453–72. doi: 10.1007/s10822-020-00347-5 (PMC8018924; doi:10.1007/s10822-020-00347-5)
Supplement: Supplementary file 1 — Supplementary file1 (GZ 65 kb) [file 10822_2020_347_MOESM1_ESM.gz › OR_01/vac/0036tol.xyz]

 C         1.200687060543     -1.203534909002      0.001926590121
 C        -0.193069177289     -1.200650083027     -0.008924140246
 C        -0.911883114264      0.000000809723     -0.011280516846
 C        -0.193067950941      1.200650290324     -0.008923921308
 C         1.200688815035      1.203533462746      0.001926760216
 C         1.903720351714     -0.000000974288      0.008367152114
 H         1.737201780023     -2.146113194495      0.001527023254
 H        -0.730835902361     -2.143673702496     -0.017997882235
 H        -0.730833352328      2.143674608723     -0.017997487635
 H         1.737204493260      2.146111182303      0.001527308601
 H         2.987871218809     -0.000001762433      0.013885487453
 C        -2.421995504167      0.000000307156      0.009483580332
 H        -2.827500050154     -0.884410591768     -0.487527464782
 H        -2.799806230897     -0.000047633798      1.037916150178
 H        -2.827499436984      0.884457190333     -0.487445639218
