# Supplementary material for: Quantum–mechanical property prediction of solvated drug molecules: what have we learned from a decade of SAMPL blind prediction challenges?
Source: J Comput Aided Mol Des. 2020 Oct 20;35(4):453–72. doi: 10.1007/s10822-020-00347-5 (PMC8018924; doi:10.1007/s10822-020-00347-5)
Supplement: Supplementary file 1 — Supplementary file1 (GZ 65 kb) [file 10822_2020_347_MOESM1_ESM.gz › OR_01/vac/0005npe.xyz]

 C        -2.560028630185      0.325521057407     -0.000000000013
 C        -1.283858975543     -0.521232499236      0.000000000007
 C         0.000000052353      0.316197466629      0.000000000051
 H         0.000000190245      0.977195635845      0.876896157803
 H        -1.283640911555     -1.180973439251      0.876335827994
 H        -1.283640911522     -1.180973439185     -0.876335828028
 H        -2.606278492801      0.971018986544     -0.882914597272
 H        -2.606278492867      0.971018986482      0.882914597286
 H        -3.456373430160     -0.301068197278     -0.000000000072
 C         1.283858775559     -0.521232998828      0.000000000028
 H         1.283640464323     -1.180973920137     -0.876335836994
 H         1.283640464351     -1.180973920107      0.876335837072
 C         2.560028739590      0.325520103219     -0.000000000033
 H         2.606278827502      0.971018008632      0.882914600786
 H         2.606278827469      0.971018008553     -0.882914600910
 H         3.456373312973     -0.301069475152     -0.000000000018
 H         0.000000190269      0.977195635864     -0.876896157687
