# Supplementary material for: Quantum–mechanical property prediction of solvated drug molecules: what have we learned from a decade of SAMPL blind prediction challenges?
Source: J Comput Aided Mol Des. 2020 Oct 20;35(4):453–72. doi: 10.1007/s10822-020-00347-5 (PMC8018924; doi:10.1007/s10822-020-00347-5)
Supplement: Supplementary file 1 — Supplementary file1 (GZ 65 kb) [file 10822_2020_347_MOESM1_ESM.gz › OR_01/vac/0165tri.xyz]

 Cl        1.713906143290      0.275348586016     -0.000000000032
 C        -0.090782702426      0.230330550754      0.000000000021
 C        -0.646233890616      1.640918010012      0.000000000008
 Cl       -0.652822330146     -0.656626982825      1.468594737339
 Cl       -0.652822330146     -0.656626982782     -1.468594737315
 H        -1.736019858408      1.603714916944     -0.000000000030
 H        -0.301712515758      2.168446450923     -0.889971591903
 H        -0.301712515790      2.168446450957      0.889971591912
