# Supplementary material for: Quantum–mechanical property prediction of solvated drug molecules: what have we learned from a decade of SAMPL blind prediction challenges?
Source: J Comput Aided Mol Des. 2020 Oct 20;35(4):453–72. doi: 10.1007/s10822-020-00347-5 (PMC8018924; doi:10.1007/s10822-020-00347-5)
Supplement: Supplementary file 1 — Supplementary file1 (GZ 65 kb) [file 10822_2020_347_MOESM1_ESM.gz › OR_01/vac/0101pen.xyz]

 C         2.812395663785      0.165579968017      0.000086197184
 C         3.936356619703     -0.839727019729     -0.000068057788
 O         2.944897640262      1.365454235791      0.000145662462
 O         1.610656269909     -0.451587749679      0.000005490174
 C         0.441328263285      0.403843062989      0.000072014295
 H         3.862819686841     -1.482011670049      0.880471609473
 H         3.862651087505     -1.481954146979     -0.880634924611
 H         4.890622383226     -0.317214056139     -0.000137839623
 C        -0.787703283856     -0.488190724037     -0.000039862202
 H         0.478011242313      1.047505066042      0.882876161984
 H         0.478041071923      1.047685020633     -0.882599565970
 C        -2.090168316601      0.321028924525      0.000021876098
 H        -0.754211282021     -1.140937754837     -0.879169723506
 H        -0.754240194417     -1.141118120458      0.878957160456
 C        -3.346586251624     -0.557626981523     -0.000089263879
 H        -2.112433244973      0.980214567814      0.877242097268
 H        -2.112404255417      0.980394999712     -0.877063464572
 C        -4.647270420630      0.250281326479     -0.000027383720
 H        -3.325111325190     -1.216276888006     -0.876578837490
 H        -3.325140122467     -1.216457460045      0.876265291041
 H        -5.522861700150     -0.404587673865     -0.000109550730
 H        -4.714019405041      0.893465322897      0.883081599926
 H        -4.713990126366      0.893647750450     -0.883005686272
