# Supplementary material for: Quantum–mechanical property prediction of solvated drug molecules: what have we learned from a decade of SAMPL blind prediction challenges?
Source: J Comput Aided Mol Des. 2020 Oct 20;35(4):453–72. doi: 10.1007/s10822-020-00347-5 (PMC8018924; doi:10.1007/s10822-020-00347-5)
Supplement: Supplementary file 1 — Supplementary file1 (GZ 65 kb) [file 10822_2020_347_MOESM1_ESM.gz › OR_01/vac/0144thi.xyz]

 C         0.008586837191      0.253730559410      0.000000000462
 C        -0.198407004818     -1.129226957928      0.000000000839
 C         1.322476867527      0.747025235984      0.000000000074
 C         0.892599067813     -1.999768112254      0.000000000184
 C         2.401518169759     -0.128178821590     -0.000000000147
 C         2.194442906486     -1.508978333003     -0.000000000340
 H        -1.199319560976     -1.540222351875      0.000000000897
 H         1.494635848012      1.817998229238     -0.000000000102
 H         0.714598420123     -3.069639625782      0.000000000520
 H         3.409866028359      0.270799561196     -0.000000000645
 H         3.037624856610     -2.189626620046      0.000000000016
 S        -1.294943613351      1.469417744831      0.000000000348
 C        -2.815850104559      0.470858226633     -0.000000000588
 H        -3.633769067569      1.192159239646      0.000000001176
 H        -2.891567824884     -0.146929488380      0.895934080422
 H        -2.891567825723     -0.146929486081     -0.895934083115
