# Supplementary material for: Quantum–mechanical property prediction of solvated drug molecules: what have we learned from a decade of SAMPL blind prediction challenges?
Source: J Comput Aided Mol Des. 2020 Oct 20;35(4):453–72. doi: 10.1007/s10822-020-00347-5 (PMC8018924; doi:10.1007/s10822-020-00347-5)
Supplement: Supplementary file 1 — Supplementary file1 (GZ 65 kb) [file 10822_2020_347_MOESM1_ESM.gz › OR_01/vac/0421dfl.xyz]

 C        -0.000000000001      0.336173704181      0.000006358290
 F        -1.081180244424      1.123464584663     -0.000008100512
 F         1.081180244423      1.123464584660     -0.000008100515
 Cl        0.000000000000     -0.658441554296      1.475464922181
 Cl        0.000000000002     -0.658426319207     -1.475455079445
