# Supplementary material for: Quantum–mechanical property prediction of solvated drug molecules: what have we learned from a decade of SAMPL blind prediction challenges?
Source: J Comput Aided Mol Des. 2020 Oct 20;35(4):453–72. doi: 10.1007/s10822-020-00347-5 (PMC8018924; doi:10.1007/s10822-020-00347-5)
Supplement: Supplementary file 1 — Supplementary file1 (GZ 65 kb) [file 10822_2020_347_MOESM1_ESM.gz › OR_01/vac/0048pro.xyz]

 C        -0.287556571789     -0.609405810884      1.271848253250
 H        -0.277568587081      0.030830440404      2.156631899067
 H         0.594876235007     -1.258931137338      1.307783511467
 H        -1.173739467411     -1.249481500767      1.316472629445
 C        -0.285506340409      0.237750627650     -0.000000000013
 H        -1.170962029692      0.880171734280      0.000000000000
 C        -0.287556571805     -0.609405810879     -1.271848253260
 H        -0.277568587104      0.030830440400     -2.156631899084
 H         0.594876235001     -1.258931137315     -1.307783511465
 H        -1.173739467418     -1.249481500774     -1.316472629438
 O         0.808073957474      1.166011049455     -0.000000000039
 H         1.631690195226      0.665339605769      0.000000000070
