# Supplementary material for: Quantum–mechanical property prediction of solvated drug molecules: what have we learned from a decade of SAMPL blind prediction challenges?
Source: J Comput Aided Mol Des. 2020 Oct 20;35(4):453–72. doi: 10.1007/s10822-020-00347-5 (PMC8018924; doi:10.1007/s10822-020-00347-5)
Supplement: Supplementary file 1 — Supplementary file1 (GZ 65 kb) [file 10822_2020_347_MOESM1_ESM.gz › OR_01/vac/0045eth.xyz]

 H        -1.960020482888      0.378365678117      0.000000000058
 O        -1.205858150789     -0.218480304611     -0.000000000018
 C        -0.001783579464      0.554142876758     -0.000000000020
 C         1.172334162269     -0.406828336713     -0.000000000002
 H         0.038415943481      1.200272317524      0.887634145026
 H         0.038415943507      1.200272317529     -0.887634145062
 H         2.116768372996      0.144693982408      0.000000000027
 H         1.144186395460     -1.046157765502     -0.885614111660
 H         1.144186395429     -1.046157765511      0.885614111649
