# Supplementary material for: Quantum–mechanical property prediction of solvated drug molecules: what have we learned from a decade of SAMPL blind prediction challenges?
Source: J Comput Aided Mol Des. 2020 Oct 20;35(4):453–72. doi: 10.1007/s10822-020-00347-5 (PMC8018924; doi:10.1007/s10822-020-00347-5)
Supplement: Supplementary file 1 — Supplementary file1 (GZ 65 kb) [file 10822_2020_347_MOESM1_ESM.gz › OR_01/vac/0131nit.xyz]

 N         1.236828362234      0.000761537413      0.000013649654
 O         1.369864932031      1.213478977228      0.000014943655
 O         2.150146371812     -0.810789093106     -0.000040696251
 C        -0.169751937563     -0.579449105721      0.000018323807
 C        -1.271355528375      0.465786129383     -0.000006680545
 H        -0.196691507157     -1.223378037038      0.881162371763
 H        -0.196681231781     -1.223410234477     -0.881102150101
 H        -1.162028279160      1.110030267302      0.875493667225
 H        -1.162017271323      1.109999711505     -0.875528322195
 C        -2.653508532276     -0.198558848293     -0.000003809481
 H        -2.798611700435     -0.826594195361     -0.883986350584
 H        -2.798622339414     -0.826563943840      0.883998512425
 H        -3.440285338592      0.558731835004     -0.000021459373
