# Supplementary material for: Quantum–mechanical property prediction of solvated drug molecules: what have we learned from a decade of SAMPL blind prediction challenges?
Source: J Comput Aided Mol Des. 2020 Oct 20;35(4):453–72. doi: 10.1007/s10822-020-00347-5 (PMC8018924; doi:10.1007/s10822-020-00347-5)
Supplement: Supplementary file 1 — Supplementary file1 (GZ 65 kb) [file 10822_2020_347_MOESM1_ESM.gz › OR_01/vac/0074ben.xyz]

 C        -0.004248496411      0.575319910926      0.000000001733
 C         1.326156128159      0.142928856101      0.000000001445
 C        -1.043487993854     -0.365200412781      0.000000000772
 C         1.620979202887     -1.218027806578     -0.000000000368
 C        -0.748344413266     -1.721979571368      0.000000000294
 C         0.583221010781     -2.148806446597     -0.000000000390
 H         2.127049727335      0.875982379505      0.000000002057
 H        -2.067457018407     -0.010485980206      0.000000001723
 H         2.651943961553     -1.552415726851     -0.000000000926
 H        -1.549651656609     -2.452061405465     -0.000000000590
 H         0.809586927523     -3.209252314404     -0.000000001780
 C        -0.297494556714      2.026794009775      0.000000003162
 H         0.602157746518      2.678571387677     -0.000000003476
 O        -1.407146569495      2.511495120265     -0.000000003656
