# Supplementary material for: Quantum–mechanical property prediction of solvated drug molecules: what have we learned from a decade of SAMPL blind prediction challenges?
Source: J Comput Aided Mol Des. 2020 Oct 20;35(4):453–72. doi: 10.1007/s10822-020-00347-5 (PMC8018924; doi:10.1007/s10822-020-00347-5)
Supplement: Supplementary file 1 — Supplementary file1 (GZ 65 kb) [file 10822_2020_347_MOESM1_ESM.gz › OR_01/vac/0126eth.xyz]

 C         0.000023446880      0.283940709707     -0.000000257542
 C        -0.000033521893     -1.172813835910      0.000000914211
 H         1.024850847948     -1.549186321744     -0.000000009832
 H        -0.512489801843     -1.549128264531      0.887589263957
 H        -0.512490304365     -1.549128806125     -0.887590140128
 N         0.000089333274      1.436604518604      0.000000229334
