# Supplementary material for: Quantum–mechanical property prediction of solvated drug molecules: what have we learned from a decade of SAMPL blind prediction challenges?
Source: J Comput Aided Mol Des. 2020 Oct 20;35(4):453–72. doi: 10.1007/s10822-020-00347-5 (PMC8018924; doi:10.1007/s10822-020-00347-5)
Supplement: Supplementary file 1 — Supplementary file1 (GZ 65 kb) [file 10822_2020_347_MOESM1_ESM.gz › OR_01/vac/0086eth.xyz]

 C         0.092188838089      0.128643700025      0.000060167799
 C        -1.390178257881     -0.125937991107      0.000039467296
 O         0.628636600987      1.207619197061     -0.000109269973
 O         0.797327344664     -1.032594562946      0.000057046324
 H         1.736958476904     -0.795277330713     -0.000006904057
 H        -1.665616578679     -0.711126660604     -0.880321431485
 H        -1.922776256471      0.822225102446     -0.000176232696
 H        -1.665678167613     -0.710747454162      0.880634156792
