# Supplementary material for: Quantum–mechanical property prediction of solvated drug molecules: what have we learned from a decade of SAMPL blind prediction challenges?
Source: J Comput Aided Mol Des. 2020 Oct 20;35(4):453–72. doi: 10.1007/s10822-020-00347-5 (PMC8018924; doi:10.1007/s10822-020-00347-5)
Supplement: Supplementary file 1 — Supplementary file1 (GZ 65 kb) [file 10822_2020_347_MOESM1_ESM.gz › OR_01/vac/0207tri.xyz]

 H        -2.576358905288     -1.091264592194     -0.000000000137
 O        -1.614950747326     -1.097291181350      0.000000000043
 C        -1.146071877815      0.232980109334      0.000000000046
 C         0.372701702824      0.199721587610      0.000000000013
 H        -1.453844353018      0.789305251640      0.893045267567
 H        -1.453844353019      0.789305251622     -0.893045267489
 F         0.846168883362      1.469792540895     -0.000000000066
 F         0.872211825101     -0.417765983804     -1.085904995866
 F         0.872211825179     -0.417765983753      1.085904995889
