# Supplementary material for: Quantum–mechanical property prediction of solvated drug molecules: what have we learned from a decade of SAMPL blind prediction challenges?
Source: J Comput Aided Mol Des. 2020 Oct 20;35(4):453–72. doi: 10.1007/s10822-020-00347-5 (PMC8018924; doi:10.1007/s10822-020-00347-5)
Supplement: Supplementary file 1 — Supplementary file1 (GZ 65 kb) [file 10822_2020_347_MOESM1_ESM.gz › OR_01/vac/n011.xyz]

 C         0.721476164885      1.200349788643     -0.018552948305
 C        -0.669867690116      1.193059469830     -0.005639377583
 C        -1.399067279147     -0.000060606726      0.013788953629
 C        -0.670799131241     -1.193922492944      0.025994955433
 C         0.720474995666     -1.202664063422      0.013266618483
 C         1.441549869616     -0.001506145293     -0.008930922210
 N         2.841026922962     -0.003050311778     -0.077814048379
 C        -2.909300416620      0.000162339011     -0.005814561512
 H         1.255581946255      2.145477992167     -0.036251195456
 H        -1.198466857103      2.141522356751     -0.008368682204
 H        -1.200176702322     -2.141695934188      0.048379280469
 H         1.253860238446     -2.148338080419      0.020572283958
 H         3.289133221470     -0.834236199179      0.279621958984
 H         3.289878251123      0.837004704832      0.257253542758
 H        -3.296734656837     -0.017302249645     -1.030967246248
 H        -3.314104723417      0.891967852405      0.479458437506
 H        -3.314833153619     -0.874161420044      0.509762950676
