# Supplementary material for: Quantum–mechanical property prediction of solvated drug molecules: what have we learned from a decade of SAMPL blind prediction challenges?
Source: J Comput Aided Mol Des. 2020 Oct 20;35(4):453–72. doi: 10.1007/s10822-020-00347-5 (PMC8018924; doi:10.1007/s10822-020-00347-5)
Supplement: Supplementary file 1 — Supplementary file1 (GZ 65 kb) [file 10822_2020_347_MOESM1_ESM.gz › OR_01/vac/0052pen.xyz]

 C         3.178839546224      0.223260458158      0.015333084591
 C         1.854569877809     -0.544665461690     -0.021934721819
 C         0.623872077534      0.369082384674      0.013687706916
 H         0.668452235403      1.064950489935     -0.833991197406
 H         1.816449902823     -1.164166804746     -0.925903059826
 H         1.811546574324     -1.239993960816      0.825155240616
 H         3.261899633286      0.825862415203      0.925379930309
 H         3.267120597132      0.901707657385     -0.839069066906
 H         4.034934007648     -0.456490074808     -0.011453440266
 C        -0.704796828267     -0.394672994730     -0.027653970823
 H        -0.751324915088     -1.089350170268      0.822452075811
 H        -0.759218248023     -1.006481207106     -0.934975605048
 C        -1.923996521084      0.523976067485      0.012851134953
 H        -1.913945065390      1.205237850420     -0.841507625660
 H        -1.904441709397      1.139956357401      0.923231413747
 O        -3.162300522414     -0.181377710453     -0.085359790212
 H         0.662767192941      0.989246584871      0.918674829517
 H        -3.228181835461     -0.788185880914      0.658940061504
