# Supplementary material for: Quantum–mechanical property prediction of solvated drug molecules: what have we learned from a decade of SAMPL blind prediction challenges?
Source: J Comput Aided Mol Des. 2020 Oct 20;35(4):453–72. doi: 10.1007/s10822-020-00347-5 (PMC8018924; doi:10.1007/s10822-020-00347-5)
Supplement: Supplementary file 1 — Supplementary file1 (GZ 65 kb) [file 10822_2020_347_MOESM1_ESM.gz › OR_01/vac/0122Nme.xyz]

 C         0.438395111129     -0.273096263317     -0.049525360793
 C        -0.001310860043      1.061252584661     -0.052688842136
 C        -0.530546574680     -1.294230949969      0.000355028821
 C        -1.364324802461      1.353704421177     -0.016694443276
 C        -1.883347052737     -0.988609439648      0.040626931715
 C        -2.316404363928      0.339803857230      0.030567419662
 C         2.837572656114      0.364021666890      0.097839924067
 N         1.784924749832     -0.608310165674     -0.127638633200
 H         0.715181081082      1.872055764458     -0.085610029190
 H        -0.208847545952     -2.331473047842      0.000279206114
 H        -1.678867835797      2.391887512748     -0.021986246669
 H        -2.607780163785     -1.795041516659      0.079388089818
 H        -3.373381478975      0.575218593489      0.061209051059
 H         1.999769896278     -1.548297728106      0.165278050342
 H         2.752675086994      0.876056028531      1.067360483589
 H         2.839130337809      1.123441356622     -0.689512704025
 H         3.799636759119     -0.148370674592      0.060269074100
