# Supplementary material for: Quantum–mechanical property prediction of solvated drug molecules: what have we learned from a decade of SAMPL blind prediction challenges?
Source: J Comput Aided Mol Des. 2020 Oct 20;35(4):453–72. doi: 10.1007/s10822-020-00347-5 (PMC8018924; doi:10.1007/s10822-020-00347-5)
Supplement: Supplementary file 1 — Supplementary file1 (GZ 65 kb) [file 10822_2020_347_MOESM1_ESM.gz › OR_01/vac/0174chl.xyz]

 C        -0.000000000493     -0.000000000007      0.509383675607
 C        -0.000000000055      1.213511464134     -0.171489842133
 C        -0.000000000683     -1.213511464153     -0.171489842130
 C         0.000000000056      1.205490050291     -1.565420152999
 C         0.000000000515     -1.205490050287     -1.565420152999
 C        -0.000000000474      0.000000000003     -2.265104166347
 H         0.000000000485      2.145138127602      0.379764579909
 H        -0.000000000352     -2.145138127623      0.379764579915
 H         0.000000000206      2.147447779239     -2.101927063502
 H         0.000000001140     -2.147447779231     -2.101927063502
 H        -0.000000000623      0.000000000009     -3.348741690768
 Cl        0.000000000279      0.000000000022      2.269912138950
