# Supplementary material for: Quantum–mechanical property prediction of solvated drug molecules: what have we learned from a decade of SAMPL blind prediction challenges?
Source: J Comput Aided Mol Des. 2020 Oct 20;35(4):453–72. doi: 10.1007/s10822-020-00347-5 (PMC8018924; doi:10.1007/s10822-020-00347-5)
Supplement: Supplementary file 1 — Supplementary file1 (GZ 65 kb) [file 10822_2020_347_MOESM1_ESM.gz › OR_01/vac/0049but.xyz]

 C         1.356147118335     -0.358809566923      0.000000000043
 C         0.006536377074      0.342031768333     -0.000000000047
 H         1.445526699873     -1.000637047983      0.888066548147
 H         1.445526699932     -1.000637047958     -0.888066548075
 C        -1.175308529950     -0.633866610037     -0.000000000043
 H        -0.046421445933      0.994462025338      0.878804611901
 H        -0.046421445862      0.994462025322     -0.878804612012
 C        -2.533401582812      0.073996747156      0.000000000015
 H        -1.108098384432     -1.289388559396     -0.876922340964
 H        -1.108098384387     -1.289388559385      0.876922340880
 H        -3.357199718517     -0.645102888668      0.000000000057
 H        -2.646993772098      0.710583292427      0.882942413715
 H        -2.646993772176      0.710583292446     -0.882942413664
 O         2.379067920099      0.640537898628      0.000000000121
 H         3.237922220853      0.207940230700     -0.000000000072
