# Supplementary material for: Quantum–mechanical property prediction of solvated drug molecules: what have we learned from a decade of SAMPL blind prediction challenges?
Source: J Comput Aided Mol Des. 2020 Oct 20;35(4):453–72. doi: 10.1007/s10822-020-00347-5 (PMC8018924; doi:10.1007/s10822-020-00347-5)
Supplement: Supplementary file 1 — Supplementary file1 (GZ 65 kb) [file 10822_2020_347_MOESM1_ESM.gz › OR_01/vac/0221tri.xyz]

 P        -0.037116326718     -0.000855418036      0.672789783514
 O         0.660799674075     -1.039385920600     -0.352679452201
 O         0.795262528977      1.359673247223      0.580202522604
 O        -1.371855882869      0.378263223402     -0.130901926175
 C         1.016328292200      2.073476237438     -0.665109973625
 C        -2.469757072774     -0.565544521901     -0.243448331390
 C         1.710421683043     -1.933906230379      0.106098248900
 C        -3.651717719544      0.163005566174     -0.847955010270
 C         1.940215052428      3.237752255534     -0.373744169645
 C         1.934549766989     -2.981317776277     -0.964904078170
 H        -4.494738630482     -0.525759587646     -0.952193531896
 H        -3.403154866393      0.554790280893     -1.836785902904
 H        -3.961010606824      0.993748079309     -0.210342281970
 H         2.120733192534      3.803515402195     -1.292236669271
 H         2.899995956227      2.886732284925      0.011256181213
 H         1.495339545174      3.908300987337      0.364235575588
 H         2.731080828284     -3.662767738514     -0.653081825770
 H         2.227694381916     -2.518470854427     -1.909923222844
 H         1.027043250284     -3.565881421378     -1.131324454976
 H        -2.702757542355     -0.950200146826      0.752709284921
 H        -2.144703338310     -1.395812784988     -0.876779868965
 H         0.048590157516      2.411042161101     -1.042984094796
 H         1.454529484168      1.384089115535     -1.392439242028
 H         1.399937910953     -2.379608449248      1.053409984971
 H         2.616637534203     -1.345792035558      0.281535350836
 O        -0.180517252701     -0.504058955288      2.051199104349
