# Supplementary material for: Quantum–mechanical property prediction of solvated drug molecules: what have we learned from a decade of SAMPL blind prediction challenges?
Source: J Comput Aided Mol Des. 2020 Oct 20;35(4):453–72. doi: 10.1007/s10822-020-00347-5 (PMC8018924; doi:10.1007/s10822-020-00347-5)
Supplement: Supplementary file 1 — Supplementary file1 (GZ 65 kb) [file 10822_2020_347_MOESM1_ESM.gz › OR_01/vac/0018cyc.xyz]

 C         0.664797492021      1.327237855209      0.000000000001
 C        -0.006251939278     -0.768058176387      1.270179365726
 C        -0.006251939280     -0.768058176389     -1.270179365727
 C         0.006251939277      0.768058176392     -1.270179365723
 C         0.006251939272      0.768058176394      1.270179365724
 C        -0.664797492012     -1.327237855213      0.000000000000
 H         1.730128376673      1.060831578892      0.000000000004
 H         1.026492105920     -1.136202673696      1.331886565047
 H         1.026492105915     -1.136202673706     -1.331886565056
 H        -1.026492105919      1.136202673709     -1.331886565038
 H        -1.026492105927      1.136202673704      1.331886565036
 H        -1.730128376671     -1.060831578922     -0.000000000001
 H         0.618718486655      2.421406104088     -0.000000000001
 H        -0.522623894330     -1.142355314651      2.160458596622
 H        -0.522623894345     -1.142355314650     -2.160458596618
 H         0.522623894328      1.142355314656     -2.160458596618
 H         0.522623894317      1.142355314659      2.160458596622
 H        -0.618718486616     -2.421406104090      0.000000000000
