# Supplementary material for: Quantum–mechanical property prediction of solvated drug molecules: what have we learned from a decade of SAMPL blind prediction challenges?
Source: J Comput Aided Mol Des. 2020 Oct 20;35(4):453–72. doi: 10.1007/s10822-020-00347-5 (PMC8018924; doi:10.1007/s10822-020-00347-5)
Supplement: Supplementary file 1 — Supplementary file1 (GZ 65 kb) [file 10822_2020_347_MOESM1_ESM.gz › OR_01/vac/0135met.xyz]

 C         0.197613070082     -0.279456361385      0.012689139905
 C        -0.528419539925     -1.468502435588      0.073506074470
 C        -0.415083893452      0.983778486043     -0.052175956300
 C        -1.914917334786     -1.426022751953      0.094947510316
 C        -1.816656005490      0.981780640476     -0.050674167370
 C        -2.559187353493     -0.191841107460      0.030480778201
 H         0.008546316745     -2.406558163138      0.104664857467
 C         0.315245061071      2.299859255962     -0.146639891725
 H        -2.484281832918     -2.345385388508      0.156454962421
 H        -2.331211953692      1.933876036482     -0.116562002173
 H        -3.642048196076     -0.141672916557      0.037819656687
 N         1.670153408511     -0.418474335244      0.016970846296
 O         2.142245180335     -1.467539632856     -0.405220329819
 O         2.336327826488      0.513057901771      0.453670062781
 H         1.105060747793      2.278354841761     -0.899499382292
 H        -0.390437438402      3.091615100745     -0.403646460702
 H         0.797245937206      2.552070829449      0.799804301837
