# Supplementary material for: Quantum–mechanical property prediction of solvated drug molecules: what have we learned from a decade of SAMPL blind prediction challenges?
Source: J Comput Aided Mol Des. 2020 Oct 20;35(4):453–72. doi: 10.1007/s10822-020-00347-5 (PMC8018924; doi:10.1007/s10822-020-00347-5)
Supplement: Supplementary file 1 — Supplementary file1 (GZ 65 kb) [file 10822_2020_347_MOESM1_ESM.gz › OR_01/vac/0173tri.xyz]

 C         0.005854305493      0.440533463932      0.000000001306
 C        -1.042238829183     -0.381207102355      0.000000000741
 Cl       -0.929368178055     -2.107414794901     -0.000000000679
 Cl        1.655912146653     -0.074373178969     -0.000000000327
 Cl       -0.239891509272      2.165232504653     -0.000000000807
 H        -2.051582935636      0.002671107639     -0.000000000235
