# Supplementary material for: Quantum–mechanical property prediction of solvated drug molecules: what have we learned from a decade of SAMPL blind prediction challenges?
Source: J Comput Aided Mol Des. 2020 Oct 20;35(4):453–72. doi: 10.1007/s10822-020-00347-5 (PMC8018924; doi:10.1007/s10822-020-00347-5)
Supplement: Supplementary file 1 — Supplementary file1 (GZ 65 kb) [file 10822_2020_347_MOESM1_ESM.gz › OR_01/vac/0582qui.xyz]

 C        -0.000770479488      0.704800155742     -0.000000001151
 C         1.260485996202      1.353771575933      0.000000001074
 C         2.421682791229      0.618806501307     -0.000000000128
 C         2.379093331210     -0.796475729929     -0.000000000757
 C         1.172653238642     -1.454294858278      0.000000000520
 C        -0.043985268708     -0.724500601882     -0.000000000269
 C        -1.320298245217     -1.339344857931      0.000000000220
 C        -2.444875792015     -0.553594279164      0.000000000379
 C        -2.291450088571      0.854814600721     -0.000000000981
 N        -1.130164144718      1.470796461226     -0.000000000239
 H        -3.174528952997      1.489641021663     -0.000000000249
 H        -3.438091059109     -0.986707433605      0.000000000618
 H        -1.392171440912     -2.422337523485      0.000000000194
 H         1.135001425737     -2.538874564201      0.000000000193
 H         3.305475363227     -1.359545345437     -0.000000000518
 H         3.381768977979      1.122596938264      0.000000000257
 H         1.270195347510      2.437105939056      0.000000000836
