# Supplementary material for: Quantum–mechanical property prediction of solvated drug molecules: what have we learned from a decade of SAMPL blind prediction challenges?
Source: J Comput Aided Mol Des. 2020 Oct 20;35(4):453–72. doi: 10.1007/s10822-020-00347-5 (PMC8018924; doi:10.1007/s10822-020-00347-5)
Supplement: Supplementary file 1 — Supplementary file1 (GZ 65 kb) [file 10822_2020_347_MOESM1_ESM.gz › OR_01/vac/0039mxy.xyz]

 C         0.035627029471     -0.945081737567     -0.000000000007
 C         0.016654214838     -0.268106330975      1.223584361939
 C         0.016654214845     -0.268106330970     -1.223584361965
 C        -0.013909234135      1.129947677930      1.208452448926
 C        -0.013909234005      1.129947677937     -1.208452448922
 C        -0.029280513369      1.822480776110     -0.000000000001
 H         0.070659967150     -2.031318708806     -0.000000000002
 H        -0.045623090433      2.907084581348      0.000000000015
 H        -0.018936160016      1.677807569607      2.145355725721
 H        -0.018936159808      1.677807569634     -2.145355725710
 C         0.006162923373     -1.030193020491      2.527560911478
 C         0.006162923441     -1.030193020491     -2.527560911488
 H        -1.019570151105     -1.236044658136      2.853213050000
 H         0.517506772590     -1.991099530507      2.432791857724
 H         0.493738937738     -0.463617162968      3.324463160300
 H        -1.019570151025     -1.236044658925     -2.853213049547
 H         0.493738937028     -0.463617162605     -3.324463160522
 H         0.517506773421     -1.991099530126     -2.432791857939
