# Supplementary material for: Quantum–mechanical property prediction of solvated drug molecules: what have we learned from a decade of SAMPL blind prediction challenges?
Source: J Comput Aided Mol Des. 2020 Oct 20;35(4):453–72. doi: 10.1007/s10822-020-00347-5 (PMC8018924; doi:10.1007/s10822-020-00347-5)
Supplement: Supplementary file 1 — Supplementary file1 (GZ 65 kb) [file 10822_2020_347_MOESM1_ESM.gz › OR_01/vac/0080hex.xyz]

 C         0.844858978901      0.246607576303      0.000011365917
 C        -0.423305302810     -0.604948609077      0.000015027663
 C         2.127695648770     -0.592416869363      0.000024767495
 C        -1.723489355676      0.188594514031      0.000007877851
 H         0.833696244455      0.907849703628      0.872577967593
 H         0.833702993442      0.907831618941     -0.872569112857
 H        -0.444129820832     -1.274646731854      0.870775462482
 H        -0.444127399942     -1.274658726620     -0.870736007300
 C         3.399774814207      0.260222384012      0.000018335257
 C        -3.006772023732     -0.622831187722      0.000011933069
 H         2.132007700059     -1.252386266671     -0.876497613903
 H         2.132002654280     -1.252365581343      0.876562716974
 O        -1.739926012319      1.400437702748      0.000020861945
 H         4.298130230065     -0.363244422325      0.000028452896
 H        -3.868103331902      0.044011164851      0.000036667732
 H         3.442435944177      0.905767405096      0.882730258016
 H         3.442441190739      0.905746290662     -0.882708786248
 H        -3.045632972955     -1.273158440345      0.879631351433
 H        -3.045657178927     -1.273120524953     -0.879634526015
