# Supplementary material for: Quantum–mechanical property prediction of solvated drug molecules: what have we learned from a decade of SAMPL blind prediction challenges?
Source: J Comput Aided Mol Des. 2020 Oct 20;35(4):453–72. doi: 10.1007/s10822-020-00347-5 (PMC8018924; doi:10.1007/s10822-020-00347-5)
Supplement: Supplementary file 1 — Supplementary file1 (GZ 65 kb) [file 10822_2020_347_MOESM1_ESM.gz › OR_01/vac/0107tri.xyz]

 N        -0.362496439437     -0.000118379046     -0.000000000001
 C         0.065675186909      1.390988935790      0.000000000003
 C         0.065736084663     -0.695668086787      1.204716312399
 C         0.065736084664     -0.695668086785     -1.204716312403
 H         1.167352819407      1.501866740116      0.000000000010
 H         1.167416541282     -0.751161871032      1.300625870708
 H         1.167416541285     -0.751161871016     -1.300625870717
 H        -0.326012266772      1.899393483635      0.884555211751
 H        -0.326018036150     -1.715895485325      1.202783884016
 H        -0.325855606482     -0.183808188930     -2.087322544224
 H        -0.326012266755      1.899393483642     -0.884555211751
 H        -0.325855606474     -0.183808188934      2.087322544227
 H        -0.326018036141     -1.715895485327     -1.202783884019
