# Supplementary material for: Quantum–mechanical property prediction of solvated drug molecules: what have we learned from a decade of SAMPL blind prediction challenges?
Source: J Comput Aided Mol Des. 2020 Oct 20;35(4):453–72. doi: 10.1007/s10822-020-00347-5 (PMC8018924; doi:10.1007/s10822-020-00347-5)
Supplement: Supplementary file 1 — Supplementary file1 (GZ 65 kb) [file 10822_2020_347_MOESM1_ESM.gz › OR_01/vac/0125dim.xyz]

 C        -1.157180591205     -0.265745472594      0.000003271120
 C         1.157180311615     -0.265745954588      0.000003233968
 C        -1.198465240191      1.132625413481     -0.000013401645
 C         1.198465475372      1.132625350982     -0.000013404060
 C         0.000000361479      1.837666307252     -0.000021795979
 C        -2.415704456197     -1.094869642576      0.000012270715
 C         2.415704420854     -1.094869885555      0.000012242383
 N         0.000000004692     -0.940757974336      0.000011287752
 H         0.000000163879      2.922402624413     -0.000034567627
 H        -2.149981519159      1.651327659164     -0.000019554224
 H         2.149982077244      1.651326994310     -0.000019536290
 H        -2.439667095216     -1.744249673117     -0.879293309708
 H        -2.439660915884     -1.744239831122      0.879325179122
 H        -3.311375640632     -0.471017429426      0.000011653191
 H         2.439667285215     -1.744249801291     -0.879293420807
 H         3.311375433058     -0.471017467076      0.000011810279
 H         2.439660925076     -1.744240217922      0.879325041811
