# Supplementary material for: Quantum–mechanical property prediction of solvated drug molecules: what have we learned from a decade of SAMPL blind prediction challenges?
Source: J Comput Aided Mol Des. 2020 Oct 20;35(4):453–72. doi: 10.1007/s10822-020-00347-5 (PMC8018924; doi:10.1007/s10822-020-00347-5)
Supplement: Supplementary file 1 — Supplementary file1 (GZ 65 kb) [file 10822_2020_347_MOESM1_ESM.gz › OR_01/vac/0068ani.xyz]

 C         0.449626085864     -0.270139073883     -0.000000129495
 C         0.029560768316      1.062636318278      0.000000206028
 C        -0.500089544852     -1.299862464672     -0.000000504690
 C        -1.337688145554      1.352631582498      0.000000123962
 C        -1.853981236185     -0.995356254459     -0.000000544435
 C        -2.284270612675      0.334715480120     -0.000000263203
 H         0.745337961658      1.873653367443      0.000000561640
 H        -0.151306091443     -2.325634480921     -0.000000784757
 H        -1.655109043424      2.389633637341      0.000000360588
 H        -2.580118727422     -1.800740689286     -0.000000812855
 H        -3.342120289158      0.568931464919     -0.000000333720
 O         1.755786878556     -0.669024520290     -0.000000099654
 C         2.770683950712      0.323899180159      0.000000240577
 H         3.716074139165     -0.216431740502      0.000000112865
 H         2.714633427426      0.954701318710      0.894165114528
 H         2.714633479016      0.954701874545     -0.894164247380
