# Supplementary material for: Quantum–mechanical property prediction of solvated drug molecules: what have we learned from a decade of SAMPL blind prediction challenges?
Source: J Comput Aided Mol Des. 2020 Oct 20;35(4):453–72. doi: 10.1007/s10822-020-00347-5 (PMC8018924; doi:10.1007/s10822-020-00347-5)
Supplement: Supplementary file 1 — Supplementary file1 (GZ 65 kb) [file 10822_2020_347_MOESM1_ESM.gz › OR_01/vac/0055ocr.xyz]

 C         0.559749884002     -1.433200856994     -0.000003182895
 C         1.840827747793     -0.879489090862     -0.000001923358
 C         1.988148092319      0.503887215584     -0.000000030308
 C         0.859455384457      1.321884119914      0.000001189520
 C        -0.413387453688      0.753921368843     -0.000000006028
 C        -0.587501263352     -0.639063089589     -0.000002519511
 H         0.967197553701      2.403151769217      0.000003412698
 H         2.974985134594      0.952461034552      0.000000688599
 H         2.711844477576     -1.524031353929     -0.000002909682
 H         0.443137943423     -2.512253148107     -0.000005636486
 C        -1.973154855491     -1.229127955196     -0.000002521962
 O        -1.553492514283      1.519338546725      0.000002762403
 H        -2.541543370318     -0.906035797614     -0.877185706287
 H        -1.929133777254     -2.319745500041     -0.000034426135
 H        -2.541521143885     -0.906087922489      0.877214800828
 H        -1.316331839595      2.452396659986     -0.000010991397
