# Supplementary material for: Quantum–mechanical property prediction of solvated drug molecules: what have we learned from a decade of SAMPL blind prediction challenges?
Source: J Comput Aided Mol Des. 2020 Oct 20;35(4):453–72. doi: 10.1007/s10822-020-00347-5 (PMC8018924; doi:10.1007/s10822-020-00347-5)
Supplement: Supplementary file 1 — Supplementary file1 (GZ 65 kb) [file 10822_2020_347_MOESM1_ESM.gz › OR_01/vac/0116pyr.xyz]

 C        -0.000000000031     -0.000000000001     -1.382146445303
 C        -0.000000000010      1.196629460956     -0.670780413907
 C         0.000000000040     -1.196629460957     -0.670780413906
 C         0.000000000024      1.141506740230      0.722511753008
 C        -0.000000000048     -1.141506740230      0.722511753009
 N        -0.000000000031      0.000000000000      1.417544012102
 H         0.000000000040      2.153666803876     -1.179250062592
 H         0.000000000039     -2.153666803877     -1.179250062590
 H         0.000000000004      2.056839437412      1.307870615348
 H         0.000000000016     -2.056839437413      1.307870615348
 H        -0.000000000043      0.000000000003     -2.466508350517
