# Supplementary material for: Quantum–mechanical property prediction of solvated drug molecules: what have we learned from a decade of SAMPL blind prediction challenges?
Source: J Comput Aided Mol Des. 2020 Oct 20;35(4):453–72. doi: 10.1007/s10822-020-00347-5 (PMC8018924; doi:10.1007/s10822-020-00347-5)
Supplement: Supplementary file 1 — Supplementary file1 (GZ 65 kb) [file 10822_2020_347_MOESM1_ESM.gz › OR_01/vac/0056mcr.xyz]

 C         1.103600795126      1.177600928458     -0.003430712998
 C        -0.146779272374      1.798901213358      0.001273641564
 C        -1.316238406049      1.049427634140      0.003453946668
 C        -1.226609866303     -0.343865529138      0.000419059112
 C         0.019077360385     -0.969134838731     -0.004601809733
 C         1.199059165621     -0.215428743491     -0.004975226134
 H         0.073989201885     -2.055440757565     -0.008801014862
 H        -2.292992339915      1.517264431706      0.005497685558
 H        -0.208956576511      2.881542096998      0.001580530234
 H         2.006271601249      1.778362561549     -0.006703312048
 C         2.540432771327     -0.908961858207      0.005052949502
 O        -2.401793879383     -1.048929466603      0.000468177470
 H         2.605810320094     -1.662022719001     -0.785713192831
 H         3.354582358080     -0.196654114111     -0.140858447911
 H         2.712656547526     -1.420979342258      0.957501126439
 H        -2.213580780758     -1.993160497103     -0.001803400030
