# Supplementary material for: Quantum–mechanical property prediction of solvated drug molecules: what have we learned from a decade of SAMPL blind prediction challenges?
Source: J Comput Aided Mol Des. 2020 Oct 20;35(4):453–72. doi: 10.1007/s10822-020-00347-5 (PMC8018924; doi:10.1007/s10822-020-00347-5)
Supplement: Supplementary file 1 — Supplementary file1 (GZ 65 kb) [file 10822_2020_347_MOESM1_ESM.gz › OR_01/vac/0054hex.xyz]

 C         1.249846375844     -0.347843737238     -0.013067733562
 C        -0.038959679878      0.481778372337      0.013901316601
 C         2.526789399908      0.499591066332      0.017969134348
 C        -1.313274246048     -0.370264311755     -0.021941081786
 H         1.255997910801     -0.977356910025     -0.912167794938
 H         1.254252154223     -1.038165037362      0.840544562641
 H        -0.041267116690      1.171636571062     -0.839683590064
 H        -0.044107153464      1.110666628864      0.913527159737
 C         3.808914918975     -0.337529100025     -0.009116102962
 C        -2.591441921638      0.464641220185      0.009301680803
 H         2.520452835986      1.128772473900      0.916424614944
 H         2.522766067833      1.188751716775     -0.835274889586
 H        -1.314229156850     -1.059185430203      0.834049972232
 H        -1.325079449273     -0.992141501108     -0.923932829772
 H         4.700202439361      0.295586812389      0.013669899243
 O        -3.779484756943     -0.323066576986     -0.085016556690
 H         3.861225255857     -0.951801254999     -0.913599755406
 H         3.859160781839     -1.012397021046      0.851280598563
 H        -2.625482066223      1.138195200931     -0.850560629003
 H        -2.615247500562      1.087918228042      0.914602481046
 H        -3.807717093057     -0.924539410070      0.665947543612
