# Supplementary material for: Quantum–mechanical property prediction of solvated drug molecules: what have we learned from a decade of SAMPL blind prediction challenges?
Source: J Comput Aided Mol Des. 2020 Oct 20;35(4):453–72. doi: 10.1007/s10822-020-00347-5 (PMC8018924; doi:10.1007/s10822-020-00347-5)
Supplement: Supplementary file 1 — Supplementary file1 (GZ 65 kb) [file 10822_2020_347_MOESM1_ESM.gz › OR_01/vac/0222tri.xyz]

 P        -0.064724401475      0.009459247687      0.881951759255
 O        -1.348776221335     -0.551905253685      0.102903616644
 O         0.544060073798      1.030589198096     -0.214712058028
 O         0.892571248902     -1.269504601918      0.894852919013
 C         1.198636977204     -2.045815919720     -0.291610690925
 C         1.501556789607      2.049306758022      0.176164606059
 C        -2.526779557827      0.272976369708     -0.087008165523
 C         2.222443814519     -3.101294432508      0.088439995868
 C         1.600806825565      3.066480026811     -0.947474143771
 C        -3.643814997584     -0.609471523551     -0.615688415216
 C         2.600570708037     -3.984430083892     -1.104680685639
 C        -4.930377814963      0.185034344888     -0.860448260712
 C         2.616888170725      4.168489096975     -0.631334138336
 H         2.672381565300      4.891278779051     -1.448621251049
 H         3.620497688785      3.757774951882     -0.484537959887
 H         2.344876024158      4.714948929951      0.276600624132
 H         3.335284972834     -4.737808484026     -0.811455752791
 H         3.037108562041     -3.396126701393     -1.917764363835
 H         1.729165853446     -4.511283889280     -1.505336554020
 H        -5.721276539088     -0.465816944678     -1.240192393741
 H        -4.776319469207      0.981264815647     -1.595177447034
 H        -5.296581359142      0.647570167224      0.060981034656
 H         0.610533005109      3.501583484020     -1.114645070428
 H         1.879666772805      2.548692002738     -1.870698830570
 H         3.110729809294     -2.603207735279      0.488902387426
 H         1.810776694775     -3.711941324033      0.897499737896
 H        -3.825322878554     -1.412999268484      0.104425681406
 H        -3.309336131666     -1.082455119824     -1.544378432318
 H         2.469345616664      1.568939310473      0.356998350038
 H         1.165679966748      2.509937268277      1.108600887018
 H         1.586365894614     -1.374778537176     -1.064719166742
 H         0.273430600845     -2.499913834469     -0.656415381791
 H        -2.280821818084      1.068845093009     -0.797090192984
 H        -2.798638912034      0.725570191339      0.871037543630
 O        -0.270645534814      0.596372618121      2.218885212302
