# Supplementary material for: Quantum–mechanical property prediction of solvated drug molecules: what have we learned from a decade of SAMPL blind prediction challenges?
Source: J Comput Aided Mol Des. 2020 Oct 20;35(4):453–72. doi: 10.1007/s10822-020-00347-5 (PMC8018924; doi:10.1007/s10822-020-00347-5)
Supplement: Supplementary file 1 — Supplementary file1 (GZ 65 kb) [file 10822_2020_347_MOESM1_ESM.gz › OR_01/vac/0081dim.xyz]

 C        -0.584141091364     -0.065774160383     -0.010804854766
 C        -1.441782404761      1.153080998697     -0.381489204985
 C         0.910103182647      0.324559564930     -0.034791302670
 C        -0.929316727654     -0.520006033253      1.427963669412
 C        -0.856859206104     -1.219352876573     -0.998878908086
 H        -2.502361676944      0.888811730942     -0.338768902124
 H        -1.261781393573      1.985288464268      0.300351893138
 H        -1.215357844651      1.503205108434     -1.391437773322
 C         1.952328345041     -0.782308289759      0.012253301153
 O         1.259191734859      1.484421657906     -0.088574423861
 H        -0.734270894506      0.277579295149      2.149823394365
 H        -1.991632951250     -0.774336764775      1.486717950950
 H        -0.360774978901     -1.402904072230      1.731108059169
 H        -0.590455599622     -0.938487772747     -2.022194617866
 H        -0.306435216935     -2.126871140483     -0.739927600434
 H        -1.922250812876     -1.466580927781     -0.990503302687
 H         2.903058329985     -0.361438480567      0.337857094029
 H         1.664641688228     -1.609541365752      0.663657492940
 H         2.083268518380     -1.191422936024     -0.995034964353
