# Supplementary material for: Quantum–mechanical property prediction of solvated drug molecules: what have we learned from a decade of SAMPL blind prediction challenges?
Source: J Comput Aided Mol Des. 2020 Oct 20;35(4):453–72. doi: 10.1007/s10822-020-00347-5 (PMC8018924; doi:10.1007/s10822-020-00347-5)
Supplement: Supplementary file 1 — Supplementary file1 (GZ 65 kb) [file 10822_2020_347_MOESM1_ESM.gz › OR_01/vac/0044met.xyz]

 O        -0.048540355873     -0.760288625395      0.000000000063
 C        -0.046332424265      0.662541864925      0.000000000111
 H         0.860735849733     -1.072502509850     -0.000000000132
 H        -1.090181713774      0.978117632185     -0.000000000143
 H         0.439604322134      1.075784319147      0.892960330027
 H         0.439604322045      1.075784318988     -0.892960329925
