# Supplementary material for: Quantum–mechanical property prediction of solvated drug molecules: what have we learned from a decade of SAMPL blind prediction challenges?
Source: J Comput Aided Mol Des. 2020 Oct 20;35(4):453–72. doi: 10.1007/s10822-020-00347-5 (PMC8018924; doi:10.1007/s10822-020-00347-5)
Supplement: Supplementary file 1 — Supplementary file1 (GZ 65 kb) [file 10822_2020_347_MOESM1_ESM.gz › OR_01/vac/0121met.xyz]

 C         1.223015558477     -1.137501946565      0.002086715255
 C        -0.168927478720     -1.189585182429     -0.008228953788
 C        -0.901957905453     -0.000000902875     -0.010989653891
 C        -0.168928965458      1.189584837046     -0.008229197030
 C         1.223013636970      1.137503640314      0.002086524378
 N         1.924283484992      0.000001135298      0.007919238746
 H        -0.673209292740      2.150188993831     -0.016929771196
 H         1.802818616675      2.056607281914      0.003043810650
 H         1.802821628165     -2.056604945535      0.003044104584
 C        -2.408943512458     -0.000000661252      0.007703174423
 H        -2.813360593389     -0.885928788853     -0.486596542391
 H        -2.779981789959      0.000056158232      1.038282188948
 H        -2.813360855913      0.885874311473     -0.486692315845
 H        -0.673206531188     -2.150189930598     -0.016929322841
