# Supplementary material for: Quantum–mechanical property prediction of solvated drug molecules: what have we learned from a decade of SAMPL blind prediction challenges?
Source: J Comput Aided Mol Des. 2020 Oct 20;35(4):453–72. doi: 10.1007/s10822-020-00347-5 (PMC8018924; doi:10.1007/s10822-020-00347-5)
Supplement: Supplementary file 1 — Supplementary file1 (GZ 65 kb) [file 10822_2020_347_MOESM1_ESM.gz › OR_01/vac/0078pen.xyz]

 C        -2.754830439650     -0.297141819507     -0.008297869622
 C        -1.408506692918      0.430279051169      0.043971694221
 C        -0.220140800786     -0.524930767822     -0.057148484480
 H        -0.274262557524     -1.111931913641     -0.985216665383
 H        -1.345250505598      1.164468967902     -0.763761543647
 H        -1.328526263134      1.003376645045      0.972740342003
 H        -2.854807513241     -1.015149688573      0.812190444390
 H        -2.874638872936     -0.848988039759     -0.946290018470
 H        -3.586276196440      0.408524374729      0.067750044264
 C         1.144534081538      0.150004139729     -0.036857811240
 O         1.269408342391      1.355091899218     -0.070740949201
 C         2.349401767688     -0.770450149390      0.038063332422
 H         2.253646226441     -1.609924076556     -0.656264233982
 H         2.417577262292     -1.193394251247      1.046380983152
 H         3.259946541181     -0.210499883849     -0.172309058407
 H        -0.243678379304     -1.270671487447      0.748970793982
