# Supplementary material for: Quantum–mechanical property prediction of solvated drug molecules: what have we learned from a decade of SAMPL blind prediction challenges?
Source: J Comput Aided Mol Des. 2020 Oct 20;35(4):453–72. doi: 10.1007/s10822-020-00347-5 (PMC8018924; doi:10.1007/s10822-020-00347-5)
Supplement: Supplementary file 1 — Supplementary file1 (GZ 65 kb) [file 10822_2020_347_MOESM1_ESM.gz › OR_01/vac/0100met.xyz]

 C         0.731700980442      0.347534867443     -0.000019589233
 C        -0.480347075155     -0.583805793636     -0.000010450788
 C        -1.807545009498      0.143335634053     -0.000027663818
 O        -1.962108254284      1.340294424629     -0.000000309981
 H        -0.468775241852     -1.248075114892     -0.871648774576
 H        -0.468781923196     -1.248045733913      0.871650937923
 H         0.681254666172      1.005547623070      0.873451951273
 H         0.681265364906      1.005516375816     -0.873515447568
 C         2.060080196464     -0.416346969588      0.000001929543
 O        -2.836980606720     -0.734488331415     -0.000012503325
 C        -4.156841073227     -0.161906967522      0.000009895300
 H        -4.841106559514     -1.007691196767      0.000022318462
 H        -4.307350589900      0.452978000222     -0.888646424186
 H        -4.307320398355      0.452979663897      0.888670166118
 C         3.288203400382      0.501068029446     -0.000008416520
 H         2.103693634272     -1.075722869123     -0.877026310262
 H         2.103683815878     -1.075689981470      0.877055387038
 C         4.614363767538     -0.264553702048      0.000013582089
 H         3.245782870524      1.159181837686     -0.876177956491
 H         3.245772876741      1.159214956754      0.876135746871
 H         5.468974685063      0.417639075710      0.000005290890
 H         4.701626329573     -0.905567532335      0.883109472546
 H         4.701636143744     -0.905601296018     -0.883056831306
