# Supplementary material for: Quantum–mechanical property prediction of solvated drug molecules: what have we learned from a decade of SAMPL blind prediction challenges?
Source: J Comput Aided Mol Des. 2020 Oct 20;35(4):453–72. doi: 10.1007/s10822-020-00347-5 (PMC8018924; doi:10.1007/s10822-020-00347-5)
Supplement: Supplementary file 1 — Supplementary file1 (GZ 65 kb) [file 10822_2020_347_MOESM1_ESM.gz › OR_01/vac/0004nbu.xyz]

 C         0.568537656571     -0.514317462380      0.000029670142
 C        -0.568537833414      0.514317577176     -0.000030158955
 C         1.961666174306      0.121561329245     -0.000033024474
 C        -1.961666306530     -0.121561170253      0.000033666596
 H         0.463395889990     -1.165994366933     -0.876287082680
 H         0.463417369847     -1.165868767335      0.876442391841
 H        -0.463417889006      1.165868374246     -0.876443294925
 H        -0.463395508608      1.165995010276      0.876286148120
 H         2.748648124752     -0.637755935680      0.000012332793
 H        -2.748648320164      0.637756043838     -0.000013685292
 H         2.108524726888      0.751945205654      0.882937289275
 H         2.108503494308      0.751817502986     -0.883098037145
 H        -2.108503889450     -0.751815328330      0.883100066513
 H        -2.108524689492     -0.751947012511     -0.882935281808
