# Supplementary material for: Quantum–mechanical property prediction of solvated drug molecules: what have we learned from a decade of SAMPL blind prediction challenges?
Source: J Comput Aided Mol Des. 2020 Oct 20;35(4):453–72. doi: 10.1007/s10822-020-00347-5 (PMC8018924; doi:10.1007/s10822-020-00347-5)
Supplement: Supplementary file 1 — Supplementary file1 (GZ 65 kb) [file 10822_2020_347_MOESM1_ESM.gz › OR_01/vac/0103eth.xyz]

 H         1.367548780077     -0.782103255854      0.816897839215
 N         1.300629285071     -0.182840030648      0.000003269398
 C         0.042000116088      0.568866643243     -0.000005057442
 C        -1.243362570766     -0.267629891614      0.000001359862
 H         0.051886751262      1.227094978978      0.874725041954
 H         0.051888457149      1.227078840645     -0.874747311764
 H        -2.131890685282      0.372711199443     -0.000005681922
 H        -1.293411085047     -0.910844605678      0.884625127224
 H        -1.293409097614     -0.910861099367     -0.884610535626
 H         1.367548049062     -0.782122779147     -0.816877050898
