# Supplementary material for: Quantum–mechanical property prediction of solvated drug molecules: what have we learned from a decade of SAMPL blind prediction challenges?
Source: J Comput Aided Mol Des. 2020 Oct 20;35(4):453–72. doi: 10.1007/s10822-020-00347-5 (PMC8018924; doi:10.1007/s10822-020-00347-5)
Supplement: Supplementary file 1 — Supplementary file1 (GZ 65 kb) [file 10822_2020_347_MOESM1_ESM.gz › OR_01/vac/0047pro.xyz]

 C        -1.458707322846      1.223042094184     -0.000000000016
 C        -0.005948477848      0.739383329075      0.000000000110
 C         0.104422847294     -0.777493092706      0.000000000123
 H         0.521771108630      1.124998545330      0.878280529971
 H         0.521771108614      1.124998545221     -0.878280529807
 O         1.490880254356     -1.126144430187     -0.000000000088
 H         1.572048153171     -2.084345140184     -0.000000000249
 H        -1.507021627358      2.314711710623     -0.000000000174
 H        -1.999129695853      0.869131771180      0.883730636029
 H        -1.999129695691      0.869131771029     -0.883730636099
 H        -0.396602826261     -1.188751551695     -0.888160486071
 H        -0.396602826207     -1.188751551870      0.888160486270
