# Supplementary material for: Quantum–mechanical property prediction of solvated drug molecules: what have we learned from a decade of SAMPL blind prediction challenges?
Source: J Comput Aided Mol Des. 2020 Oct 20;35(4):453–72. doi: 10.1007/s10822-020-00347-5 (PMC8018924; doi:10.1007/s10822-020-00347-5)
Supplement: Supplementary file 1 — Supplementary file1 (GZ 65 kb) [file 10822_2020_347_MOESM1_ESM.gz › OR_01/vac/0038oxy.xyz]

 C         0.000000076758      0.705173937625     -0.477313635918
 C         0.000000138779      1.382157942025      0.745326720770
 C         0.000000060416      0.695515608462      1.958393130930
 C        -0.000000060836     -0.695515608468      1.958393130930
 C        -0.000000134331     -1.382157942025      0.745326720767
 C        -0.000000075388     -0.705173937623     -0.477313635914
 H         0.000000292522      2.467710349609      0.745714687340
 H         0.000000115018      1.245014673992      2.893178448891
 H        -0.000000120582     -1.245014673999      2.893178448887
 H        -0.000000288705     -2.467710349610      0.745714687343
 C         0.000000009473      1.479458081400     -1.773307151896
 H         0.879136952862      1.245674298724     -2.383152447174
 H         0.000003208298      2.554801981157     -1.586535455032
 H        -0.879140470011      1.245679127352     -2.383149297927
 C        -0.000000009972     -1.479458081400     -1.773307151893
 H         0.879140468305     -1.245679126958     -2.383149299517
 H        -0.000003208034     -2.554801981152     -1.586535455018
 H        -0.879136954571     -1.245674299111     -2.383152445569
