# Supplementary material for: Quantum–mechanical property prediction of solvated drug molecules: what have we learned from a decade of SAMPL blind prediction challenges?
Source: J Comput Aided Mol Des. 2020 Oct 20;35(4):453–72. doi: 10.1007/s10822-020-00347-5 (PMC8018924; doi:10.1007/s10822-020-00347-5)
Supplement: Supplementary file 1 — Supplementary file1 (GZ 65 kb) [file 10822_2020_347_MOESM1_ESM.gz › OR_01/vac/0037eth.xyz]

 C         0.226888857196      0.488328702833      0.000000000020
 C         0.236420450089     -0.230537206639      1.200770007714
 C         0.250677866814     -1.624234121024      1.203902663694
 C         0.256807511668     -2.326801788516      0.000000000001
 C         0.250677866744     -1.624234121011     -1.203902663681
 C         0.236420450042     -0.230537206626     -1.200770007689
 H         0.237887658612      0.307496804171      2.143947476224
 H         0.261946755681     -2.161172812275      2.146194927720
 H         0.271264869555     -3.410893138484     -0.000000000003
 H         0.261946755540     -2.161172812253     -2.146194927715
 H         0.237887658507      0.307496804194     -2.143947476190
 C         0.171144000796      2.000568558573      0.000000000023
 C        -1.266664329823      2.549043871128     -0.000000000045
 H         0.702724766028      2.383246244964     -0.877227661426
 H         0.702724765943      2.383246244940      0.877227661531
 H        -1.267038753100      3.642908999431      0.000000000005
 H        -1.815628575097      2.209610488337     -0.882587550003
 H        -1.815628575196      2.209610488257      0.882587549820
