# Supplementary material for: Quantum–mechanical property prediction of solvated drug molecules: what have we learned from a decade of SAMPL blind prediction challenges?
Source: J Comput Aided Mol Des. 2020 Oct 20;35(4):453–72. doi: 10.1007/s10822-020-00347-5 (PMC8018924; doi:10.1007/s10822-020-00347-5)
Supplement: Supplementary file 1 — Supplementary file1 (GZ 65 kb) [file 10822_2020_347_MOESM1_ESM.gz › OR_01/vac/0087pro.xyz]

 O         1.178913563912      0.853145441759      0.000000000003
 C         0.004451963067      0.582081136785      0.000000000950
 C        -0.594476262577     -0.804844659267      0.000000000356
 C         0.450592481267     -1.916768032678     -0.000000000060
 O        -0.960405611120      1.538587094560     -0.000000000524
 H        -0.510984215399      2.397134643720     -0.000000000738
 H        -1.254620368797     -0.873738301285      0.871249239593
 H        -1.254620368666     -0.873738300653     -0.871249239036
 H        -0.038593665500     -2.893516485119     -0.000000000466
 H         1.092914241911     -1.854060769264      0.880394661099
 H         1.092914241902     -1.854060768559     -0.880394661177
