# Supplementary material for: Quantum–mechanical property prediction of solvated drug molecules: what have we learned from a decade of SAMPL blind prediction challenges?
Source: J Comput Aided Mol Des. 2020 Oct 20;35(4):453–72. doi: 10.1007/s10822-020-00347-5 (PMC8018924; doi:10.1007/s10822-020-00347-5)
Supplement: Supplementary file 1 — Supplementary file1 (GZ 65 kb) [file 10822_2020_347_MOESM1_ESM.gz › OR_01/vac/0095eth.xyz]

 C        -1.047636155502      0.151774931370      0.000022678384
 O        -1.212327735384      1.347654180912      0.000002343119
 O         0.171021723515     -0.431846027540      0.000010538997
 C         1.315381571334      0.456824296495     -0.000006122140
 H         1.258930196975      1.098636855209      0.882317613171
 H         1.258909241135      1.098631365005     -0.882332511622
 C        -2.143490937578     -0.883915092233      0.000013499542
 H        -2.052304983172     -1.523876701652     -0.880590117775
 H        -2.052319425357     -1.523874286661      0.880620217974
 H        -3.111670717539     -0.387570848388      0.000004629574
 C         2.563613263128     -0.401722079534     -0.000018333553
 H         3.449940869816      0.238510209135     -0.000030771903
 H         2.601240545202     -1.039192694491      0.886246328881
 H         2.601219543426     -1.039198107628     -0.886279992649
