# Supplementary material for: Quantum–mechanical property prediction of solvated drug molecules: what have we learned from a decade of SAMPL blind prediction challenges?
Source: J Comput Aided Mol Des. 2020 Oct 20;35(4):453–72. doi: 10.1007/s10822-020-00347-5 (PMC8018924; doi:10.1007/s10822-020-00347-5)
Supplement: Supplementary file 1 — Supplementary file1 (GZ 65 kb) [file 10822_2020_347_MOESM1_ESM.gz › OR_01/vac/0097pro.xyz]

 C        -1.615051422186      0.183589963011      0.000098632369
 C        -2.777765106361     -0.776568271433     -0.000017461097
 O        -1.699544048053      1.387793728190     -0.000011746646
 O        -0.438388692979     -0.480376027554      0.000071461487
 C         0.762565897347      0.327447503924      0.000035511763
 H        -2.729431328404     -1.421214007058     -0.880608601358
 H        -2.729596547937     -1.421208682956      0.880585826838
 H        -3.710649108739     -0.216678156348     -0.000107950476
 C         1.956706149485     -0.611277385595      0.000008794492
 H         0.753116654301      0.972590164266     -0.882788625377
 H         0.753161617339      0.972598056925      0.882854347949
 C         3.282909049064      0.155532847879     -0.000028146353
 H         1.897835883588     -1.261470610271      0.878628191366
 H         1.897791068852     -1.261478153542     -0.878601991156
 H         4.130284580017     -0.534035369252     -0.000046713072
 H         3.375710211609      0.794370896216     -0.883555712170
 H         3.375755143056      0.794378503597      0.883489181442
