# Supplementary material for: Quantum–mechanical property prediction of solvated drug molecules: what have we learned from a decade of SAMPL blind prediction challenges?
Source: J Comput Aided Mol Des. 2020 Oct 20;35(4):453–72. doi: 10.1007/s10822-020-00347-5 (PMC8018924; doi:10.1007/s10822-020-00347-5)
Supplement: Supplementary file 1 — Supplementary file1 (GZ 65 kb) [file 10822_2020_347_MOESM1_ESM.gz › OR_01/vac/0506nit.xyz]

 C         1.321644971914     -0.040097245553     -0.000078412320
 N        -0.181649909902      0.000764956148     -0.000569467442
 O        -0.698732630694      1.107119698872     -0.000099462522
 O        -0.779488146079     -1.063569130883      0.000342025864
 H         1.635349430970     -1.078926680239     -0.016398942514
 H         1.657145267908      0.504441868380     -0.880782594568
 H         1.654662015883      0.474066533275      0.899811853502
