# Supplementary material for: Quantum–mechanical property prediction of solvated drug molecules: what have we learned from a decade of SAMPL blind prediction challenges?
Source: J Comput Aided Mol Des. 2020 Oct 20;35(4):453–72. doi: 10.1007/s10822-020-00347-5 (PMC8018924; doi:10.1007/s10822-020-00347-5)
Supplement: Supplementary file 1 — Supplementary file1 (GZ 65 kb) [file 10822_2020_347_MOESM1_ESM.gz › OR_01/vac/0134nit.xyz]

 C        -0.000008862895      2.511245794358     -0.000000003079
 C        -0.000004346033      1.816995396996      1.210174674944
 C         0.000004683768      0.425554725149      1.218775265448
 C         0.000009339662     -0.245462970923      0.000000011343
 C         0.000004683707      0.425554704646     -1.218775245306
 C        -0.000004346916      1.816995372161     -1.210174668094
 H         0.000008393355     -0.139495995265     -2.140471430776
 H        -0.000007873148      2.358258893982     -2.148680031980
 H        -0.000007869511      2.358258921497      2.148680039497
 H         0.000008396698     -0.139495979382      2.140471457666
 H        -0.000015972497      3.595152578640     -0.000000009663
 N         0.000019030801     -1.726574252004     -0.000000024400
 O        -0.000014611601     -2.295137579893     -1.084576992110
 O        -0.000014645390     -2.295137609961      1.084576956508
