# Supplementary material for: Quantum–mechanical property prediction of solvated drug molecules: what have we learned from a decade of SAMPL blind prediction challenges?
Source: J Comput Aided Mol Des. 2020 Oct 20;35(4):453–72. doi: 10.1007/s10822-020-00347-5 (PMC8018924; doi:10.1007/s10822-020-00347-5)
Supplement: Supplementary file 1 — Supplementary file1 (GZ 65 kb) [file 10822_2020_347_MOESM1_ESM.gz › OR_01/vac/0515dim.xyz]

 C         0.867823331838     -0.644720199109     -0.000259933291
 O         1.952969251808     -0.094298172207     -0.000129175512
 H         0.764885853389     -1.745383920678     -0.000397368357
 N        -0.342968741624     -0.019646741454     -0.000183759149
 C        -1.587015979940     -0.766837713410      0.000188880825
 C        -0.423701081275      1.432562495097      0.000251590090
 H        -0.954550095671      1.788010293440      0.889873415759
 H         0.588095950663      1.833573682093     -0.000246615037
 H        -0.955626813513      1.788427837912     -0.888549497277
 H        -2.184055294987     -0.533659385974      0.888798180379
 H        -2.185004726333     -0.532826819633     -0.887551004915
 H        -1.372731654353     -1.836770356077     -0.000437713514
