# Supplementary material for: Quantum–mechanical property prediction of solvated drug molecules: what have we learned from a decade of SAMPL blind prediction challenges?
Source: J Comput Aided Mol Des. 2020 Oct 20;35(4):453–72. doi: 10.1007/s10822-020-00347-5 (PMC8018924; doi:10.1007/s10822-020-00347-5)
Supplement: Supplementary file 1 — Supplementary file1 (GZ 65 kb) [file 10822_2020_347_MOESM1_ESM.gz › OR_01/vac/0244tet.xyz]

 C         0.628845819251      1.324263610746     -0.000000000003
 C        -0.023493409373     -0.798974055467      1.183611827800
 C        -0.023493409366     -0.798974055464     -1.183611827797
 C        -0.016887592258      0.728384689650     -1.259582696708
 C        -0.016887592251      0.728384689649      1.259582696704
 O        -0.663364777303     -1.268316710433     -0.000000000001
 H         1.702468792598      1.094958712144     -0.000000000005
 H         1.009713145152     -1.182584837440      1.217481174899
 H         1.009713145164     -1.182584837423     -1.217481174882
 H        -1.050278607374      1.081644428254     -1.350091468468
 H        -1.050278607365      1.081644428260      1.350091468468
 H         0.541260800058      2.414891924910      0.000000000000
 H        -0.574090850434     -1.239176425275      2.017151931763
 H        -0.574090850416     -1.239176425279     -2.017151931763
 H         0.516486996952      1.047853431587     -2.161456583187
 H         0.516486996965      1.047853431583      2.161456583180
