# Supplementary material for: Quantum–mechanical property prediction of solvated drug molecules: what have we learned from a decade of SAMPL blind prediction challenges?
Source: J Comput Aided Mol Des. 2020 Oct 20;35(4):453–72. doi: 10.1007/s10822-020-00347-5 (PMC8018924; doi:10.1007/s10822-020-00347-5)
Supplement: Supplementary file 1 — Supplementary file1 (GZ 65 kb) [file 10822_2020_347_MOESM1_ESM.gz › OR_01/vac/0035ben.xyz]

 C        -0.000000000042      1.207818771173      0.697328350378
 C         0.000000000093      1.207818771174     -0.697328350379
 C        -0.000000000043     -0.000000000001     -1.394641602313
 C        -0.000000000053     -1.207818771174     -0.697328350379
 C         0.000000000125     -1.207818771175      0.697328350378
 C        -0.000000000044     -0.000000000002      1.394641602314
 H        -0.000000000061      2.146918081307      1.239565751646
 H         0.000000000103      2.146918081308     -1.239565751647
 H        -0.000000000049      0.000000000003     -2.479046887733
 H        -0.000000000066     -2.146918081308     -1.239565751644
 H         0.000000000096     -2.146918081308      1.239565751645
 H        -0.000000000059      0.000000000003      2.479046887734
