# Supplementary material for: Quantum–mechanical property prediction of solvated drug molecules: what have we learned from a decade of SAMPL blind prediction challenges?
Source: J Comput Aided Mol Des. 2020 Oct 20;35(4):453–72. doi: 10.1007/s10822-020-00347-5 (PMC8018924; doi:10.1007/s10822-020-00347-5)
Supplement: Supplementary file 1 — Supplementary file1 (GZ 65 kb) [file 10822_2020_347_MOESM1_ESM.gz › OR_01/vac/0094met.xyz]

 C        -2.149109088868     -1.258322410493     -0.000000000667
 C        -0.622800085637     -1.270382857079      0.000000000118
 C        -0.012211870198      0.114886636868      0.000000002939
 O        -0.620479002493      1.157208232757      0.000000004667
 H        -0.227213562266     -1.802695868676      0.871422564280
 H        -0.227213560909     -1.802695866168     -0.871422565004
 H        -2.539479683673     -0.743769775754     -0.880126993535
 H        -2.539479684761     -0.743769778294      0.880126993208
 H        -2.534824643461     -2.280570799933     -0.000000002241
 O         1.338442859858      0.046107251732      0.000000003087
 C         2.036093386960      1.304459308547     -0.000000001092
 H         3.093999204100      1.050794921111      0.000000000359
 H         1.780555365353      1.883487505573      0.888719690348
 H         1.780555365995      1.883487499808     -0.888719696469
