# Supplementary material for: Quantum–mechanical property prediction of solvated drug molecules: what have we learned from a decade of SAMPL blind prediction challenges?
Source: J Comput Aided Mol Des. 2020 Oct 20;35(4):453–72. doi: 10.1007/s10822-020-00347-5 (PMC8018924; doi:10.1007/s10822-020-00347-5)
Supplement: Supplementary file 1 — Supplementary file1 (GZ 65 kb) [file 10822_2020_347_MOESM1_ESM.gz › OR_01/vac/0093met.xyz]

 H        -2.599428873120      0.229228652547      0.000000460838
 C        -1.803480920060     -0.512408348941      0.000000042557
 C        -0.467453057525      0.184644316164      0.000001167965
 O        -0.295205875161      1.378877790316      0.000000334497
 H        -1.890100825167     -1.152949389551     -0.880587343876
 H        -1.890101390394     -1.152951169173      0.880586053483
 O         0.546187417131     -0.710564474636      0.000000435519
 C         1.875721551214     -0.159811019014     -0.000000178230
 H         2.545530581333     -1.016985921678     -0.000001382113
 H         2.035616382512      0.452379554296      0.888758121245
 H         2.035615009235      0.452381009670     -0.888757711886
