# Supplementary material for: Quantum–mechanical property prediction of solvated drug molecules: what have we learned from a decade of SAMPL blind prediction challenges?
Source: J Comput Aided Mol Des. 2020 Oct 20;35(4):453–72. doi: 10.1007/s10822-020-00347-5 (PMC8018924; doi:10.1007/s10822-020-00347-5)
Supplement: Supplementary file 1 — Supplementary file1 (GZ 65 kb) [file 10822_2020_347_MOESM1_ESM.gz › OR_01/vac/0008noc.xyz]

 C         0.003653024405      0.766495299909     -0.000000001627
 C        -0.003653023393     -0.766495300701     -0.000000001619
 C         1.410499636008      1.374868813705     -0.000000000339
 C        -1.410499635340     -1.374868813718     -0.000000000358
 H        -0.547632739440      1.130621536700      0.876883724793
 H        -0.547632735396      1.130621538260     -0.876883730034
 H         0.547632739385     -1.130621538137      0.876883725203
 H         0.547632735385     -1.130621539691     -0.876883730402
 C         1.419016442193      2.908085094210      0.000000000530
 C        -1.419016442388     -2.908085094219      0.000000000503
 H         1.962573008492      1.011549115248     -0.876886999629
 H         1.962573007961      1.011549115559      0.876886999463
 H        -1.962573007610     -1.011549114967     -0.876886999662
 H        -1.962573007103     -1.011549115252      0.876886999432
 C         2.829308684908      3.505455133059      0.000000001211
 C        -2.829308685437     -3.505455132280      0.000000001213
 H         0.868307450265      3.271505108192      0.876342812970
 H         0.868307450898      3.271505109464     -0.876342811785
 H        -0.868307450656     -3.271505108499      0.876342812943
 H        -0.868307451306     -3.271505109793     -0.876342811814
 H         2.801278105709      4.598714047613      0.000000002128
 H        -2.801278106841     -4.598714046847      0.000000002148
 H         3.393277258490      3.187857632265     -0.882971351744
 H         3.393277257953      3.187857631089      0.882971354085
 H        -3.393277258878     -3.187857631167     -0.882971351716
 H        -3.393277258266     -3.187857630000      0.882971354111
