# Supplementary material for: Quantum–mechanical property prediction of solvated drug molecules: what have we learned from a decade of SAMPL blind prediction challenges?
Source: J Comput Aided Mol Des. 2020 Oct 20;35(4):453–72. doi: 10.1007/s10822-020-00347-5 (PMC8018924; doi:10.1007/s10822-020-00347-5)
Supplement: Supplementary file 1 — Supplementary file1 (GZ 65 kb) [file 10822_2020_347_MOESM1_ESM.gz › OR_01/vac/0120met.xyz]

 C         0.892361321396      0.018408310703      0.000000648212
 C         0.156057769463      1.206771822963      0.000000479813
 C         0.161521260058     -1.174194454346      0.000000819060
 C        -1.232820960110      1.152502212062     -0.000000123296
 N        -1.172746389353     -1.245862828339      0.000000094991
 C        -1.851783400661     -0.097231167305     -0.000000583400
 H         0.667530171291      2.164634395985      0.000000926733
 H         0.687472844998     -2.126392839179      0.000001394555
 H        -1.828673643925      2.057947145001     -0.000000086577
 H        -2.935169149588     -0.177564346460     -0.000000887353
 C         2.399903142531      0.016239803115     -0.000000513331
 H         2.797004898585      0.528452509689      0.881635680064
 H         2.792984916887     -1.002388216921      0.000018429099
 H         2.797003218429      0.528418653031     -0.881657278570
