# Supplementary material for: Quantum–mechanical property prediction of solvated drug molecules: what have we learned from a decade of SAMPL blind prediction challenges?
Source: J Comput Aided Mol Des. 2020 Oct 20;35(4):453–72. doi: 10.1007/s10822-020-00347-5 (PMC8018924; doi:10.1007/s10822-020-00347-5)
Supplement: Supplementary file 1 — Supplementary file1 (GZ 65 kb) [file 10822_2020_347_MOESM1_ESM.gz › OR_01/vac/0079pen.xyz]

 C        -0.000000000054      2.560225542134      0.131674003028
 C        -0.000000000015      1.294349917121     -0.721029666056
 C         0.000000000359     -0.000000000003      0.085026285093
 O        -0.000000000122     -0.000000000008      1.296880035915
 H        -0.870774714787      1.269169532647     -1.388769011676
 H         0.870774714766      1.269169532978     -1.388769011675
 H         0.879069279647      2.597661993003      0.778111808744
 H        -0.879069279641      2.597661992872      0.778111808901
 H        -0.000000000100      3.449975544487     -0.502638091774
 C         0.000000000038     -1.294349917126     -0.721029666063
 H         0.870774714835     -1.269169532999     -1.388769011660
 H        -0.870774714719     -1.269169532636     -1.388769011703
 C        -0.000000000045     -2.560225542132      0.131674003031
 H        -0.879069279659     -2.597661992834      0.778111808870
 H         0.879069279626     -2.597661993009      0.778111808786
 H        -0.000000000128     -3.449975544495     -0.502638091759
