# Supplementary material for: Quantum–mechanical property prediction of solvated drug molecules: what have we learned from a decade of SAMPL blind prediction challenges?
Source: J Comput Aided Mol Des. 2020 Oct 20;35(4):453–72. doi: 10.1007/s10822-020-00347-5 (PMC8018924; doi:10.1007/s10822-020-00347-5)
Supplement: Supplementary file 1 — Supplementary file1 (GZ 65 kb) [file 10822_2020_347_MOESM1_ESM.gz › OR_01/vac/n008.xyz]

 C         1.851429554118      1.226352201025     -0.137260693750
 C         2.576077063745      0.046641985840      0.022372399896
 C         1.904479663521     -1.169382411663      0.150920598780
 C         0.514480344537     -1.205285302379      0.122483618513
 C        -0.220633015249     -0.023497151540     -0.019049100744
 C         0.458874009732      1.192681468058     -0.155973992645
 C        -1.719354360111     -0.135309329233     -0.041367895614
 O        -2.285487488559     -1.180114288636     -0.318937486590
 N        -2.420374634429      1.008893971971      0.247536714454
 H         2.369336038110      2.171258299242     -0.255937843232
 H         3.659794646524      0.073955661709      0.039100591400
 H         2.465481542524     -2.089442409184      0.269076524291
 H        -0.024132018424     -2.141089846357      0.205883455713
 H        -0.089271077913      2.114779735864     -0.313387216299
 H        -1.988703575571      1.775719866503      0.736079027512
 H        -3.421266692555      0.911166548780      0.327078298316
