# Supplementary material for: Quantum–mechanical property prediction of solvated drug molecules: what have we learned from a decade of SAMPL blind prediction challenges?
Source: J Comput Aided Mol Des. 2020 Oct 20;35(4):453–72. doi: 10.1007/s10822-020-00347-5 (PMC8018924; doi:10.1007/s10822-020-00347-5)
Supplement: Supplementary file 1 — Supplementary file1 (GZ 65 kb) [file 10822_2020_347_MOESM1_ESM.gz › OR_01/vac/0579pyy.xyz]

 N        -1.122020889716     -0.000001700430      0.000055262561
 C        -0.331751016571      1.124959842863      0.000019161390
 C         0.981839596471      0.712490147261     -0.000004998792
 H         1.845036448259      1.359532740476     -0.000012873556
 C        -0.331747667424     -1.124960917656     -0.000004052347
 C         0.981841700612     -0.712487324654     -0.000071048598
 H        -0.763661680152      2.112439524126      0.000044870027
 H         1.845040444717     -1.359527397716     -0.000132281541
 H        -0.763655551432     -2.112441814531     -0.000003531132
 H        -2.128103384764     -0.000003099739      0.000111491988
