# Supplementary material for: Quantum–mechanical property prediction of solvated drug molecules: what have we learned from a decade of SAMPL blind prediction challenges?
Source: J Comput Aided Mol Des. 2020 Oct 20;35(4):453–72. doi: 10.1007/s10822-020-00347-5 (PMC8018924; doi:10.1007/s10822-020-00347-5)
Supplement: Supplementary file 1 — Supplementary file1 (GZ 65 kb) [file 10822_2020_347_MOESM1_ESM.gz › OR_01/vac/0215pbr.xyz]

 C         0.025170486250     -2.459585869861     -0.000000000289
 C        -1.188216892448     -1.770490085536     -0.000000000049
 C         1.227485037675     -1.750495117737     -0.000000000239
 C        -1.202604934692     -0.376611032360     -0.000000000018
 C         1.216030027190     -0.360149478165      0.000000000239
 C         0.000146922907      0.319572699744     -0.000000000091
 O         0.101627709282     -3.824836868648      0.000000000164
 Br       -0.014203502618      2.238728758833      0.000000000059
 H        -2.127111277091     -2.316018883602      0.000000000014
 H         2.162535273522     -2.297089888445     -0.000000000441
 H        -2.145171787320      0.155260817272     -0.000000000150
 H         2.148801729507      0.188865658630      0.000000000410
 H        -0.783289792164     -4.204331710125      0.000000000392
