# Supplementary material for: Quantum–mechanical property prediction of solvated drug molecules: what have we learned from a decade of SAMPL blind prediction challenges?
Source: J Comput Aided Mol Des. 2020 Oct 20;35(4):453–72. doi: 10.1007/s10822-020-00347-5 (PMC8018924; doi:10.1007/s10822-020-00347-5)
Supplement: Supplementary file 1 — Supplementary file1 (GZ 65 kb) [file 10822_2020_347_MOESM1_ESM.gz › OR_01/vac/0129ben.xyz]

 C        -0.000000002313      0.000000000004      0.612183571381
 C         0.000000000373      1.215288948884     -0.087874942003
 C         0.000000000350     -1.215288948881     -0.087874941997
 C        -0.000000000751      1.208847717850     -1.478454204683
 C        -0.000000000730     -1.208847717850     -1.478454204679
 C         0.000000001088     -0.000000000001     -2.174216302543
 H        -0.000000000586      2.148993911058      0.460749475831
 H        -0.000000000615     -2.148993911054      0.460749475839
 H         0.000000000252      2.147841470527     -2.019361157598
 H         0.000000000283     -2.147841470528     -2.019361157591
 H         0.000000000828      0.000000000000     -3.258181423014
 C        -0.000000000135      0.000000000022      2.044348370175
 N         0.000000001957     -0.000000000031      3.199942440882
