# Supplementary material for: Quantum–mechanical property prediction of solvated drug molecules: what have we learned from a decade of SAMPL blind prediction challenges?
Source: J Comput Aided Mol Des. 2020 Oct 20;35(4):453–72. doi: 10.1007/s10822-020-00347-5 (PMC8018924; doi:10.1007/s10822-020-00347-5)
Supplement: Supplementary file 1 — Supplementary file1 (GZ 65 kb) [file 10822_2020_347_MOESM1_ESM.gz › OR_01/vac/0176pdi.xyz]

 C        -0.000000001591      0.000000000010      1.381241811832
 C         0.000000001429      1.211138011625      0.696403699122
 C        -0.000000001054      1.211138011649     -0.696403699146
 C         0.000000000728     -0.000000000010     -1.381241811828
 C         0.000000000712     -1.211138011627     -0.696403699127
 C        -0.000000000286     -1.211138011654      0.696403699150
 H         0.000000001566      2.145860064534      1.242098201513
 H        -0.000000000960      2.145860064563     -1.242098201543
 Cl       -0.000000000833      0.000000000022     -3.138069201144
 Cl       -0.000000000289     -0.000000000002      3.138069201148
 H        -0.000000000785     -2.145860064574      1.242098201547
 H         0.000000001363     -2.145860064536     -1.242098201525
