# Supplementary material for: Quantum–mechanical property prediction of solvated drug molecules: what have we learned from a decade of SAMPL blind prediction challenges?
Source: J Comput Aided Mol Des. 2020 Oct 20;35(4):453–72. doi: 10.1007/s10822-020-00347-5 (PMC8018924; doi:10.1007/s10822-020-00347-5)
Supplement: Supplementary file 1 — Supplementary file1 (GZ 65 kb) [file 10822_2020_347_MOESM1_ESM.gz › OR_01/vac/0053phe.xyz]

 C         0.939433627852     -0.025131947414      0.000012128255
 C         0.221071466531     -1.222010863311      0.000009559753
 C        -1.169491780778     -1.188031278311     -0.000003753201
 C        -1.853737604798      0.028626416145     -0.000012680797
 C        -1.128818672951      1.217936161485     -0.000009385843
 C         0.265209555430      1.197129539498      0.000001533266
 H         0.763353724421     -2.159805605727      0.000018499229
 H        -1.722690354511     -2.120609877232     -0.000005767172
 H        -2.936916872768      0.048007095605     -0.000021971215
 H        -1.645565298041      2.171118961425     -0.000016564308
 H         0.826228118057      2.127375292544      0.000001319778
 O         2.306495224375     -0.112720475847      0.000020064929
 H         2.689129867180      0.770782581140      0.000066017325
