# Supplementary material for: Quantum–mechanical property prediction of solvated drug molecules: what have we learned from a decade of SAMPL blind prediction challenges?
Source: J Comput Aided Mol Des. 2020 Oct 20;35(4):453–72. doi: 10.1007/s10822-020-00347-5 (PMC8018924; doi:10.1007/s10822-020-00347-5)
Supplement: Supplementary file 1 — Supplementary file1 (GZ 65 kb) [file 10822_2020_347_MOESM1_ESM.gz › OR_01/vac/0186bro.xyz]

 C         0.000000002285      0.000000000001     -0.094562675084
 C        -0.000000001426      1.214026525054     -0.775644611779
 C        -0.000000001403     -1.214026525055     -0.775644611779
 C         0.000000002160      1.205621522412     -2.169965888433
 C         0.000000002136     -1.205621522412     -2.169965888433
 C        -0.000000002294      0.000000000000     -2.869473418888
 H         0.000000000409      2.148014255183     -0.228482266083
 H         0.000000000445     -2.148014255191     -0.228482266094
 H        -0.000000000320      2.147781434880     -2.706307548054
 H        -0.000000000357     -2.147781434882     -2.706307548051
 H        -0.000000000370      0.000000000002     -3.953204056195
 Br       -0.000000001264      0.000000000009      1.824940778872
