# Supplementary material for: Quantum–mechanical property prediction of solvated drug molecules: what have we learned from a decade of SAMPL blind prediction challenges?
Source: J Comput Aided Mol Des. 2020 Oct 20;35(4):453–72. doi: 10.1007/s10822-020-00347-5 (PMC8018924; doi:10.1007/s10822-020-00347-5)
Supplement: Supplementary file 1 — Supplementary file1 (GZ 65 kb) [file 10822_2020_347_MOESM1_ESM.gz › OR_01/vac/0050met.xyz]

 O        -0.486788413002      1.372813260635      0.000000000190
 C         0.001592600730      0.014504753406      0.000000000041
 C         1.524543028247      0.145833662282      0.000000000066
 C        -0.487350228206     -0.705447408299      1.263816647083
 C        -0.487350228381     -0.705447408208     -1.263816647067
 H         1.998950623156     -0.838841876441      0.000000000156
 H        -0.097278094000     -1.726150170072      1.313732905539
 H        -0.097278094125     -1.726150169948     -1.313732905567
 H         1.856600665606      0.693452344733      0.885006084327
 H        -1.580982531808     -0.766416678946      1.278880055328
 H        -0.163089775671     -0.165264402615     -2.156375752932
 H         1.856600665452      0.693452344657     -0.885006084263
 H        -0.163089775460     -0.165264402745      2.156375752961
 H        -1.580982531995     -0.766416678956     -1.278880055348
 H        -1.449983910543      1.351632830518     -0.000000000515
