# Supplementary material for: Quantum–mechanical property prediction of solvated drug molecules: what have we learned from a decade of SAMPL blind prediction challenges?
Source: J Comput Aided Mol Des. 2020 Oct 20;35(4):453–72. doi: 10.1007/s10822-020-00347-5 (PMC8018924; doi:10.1007/s10822-020-00347-5)
Supplement: Supplementary file 1 — Supplementary file1 (GZ 65 kb) [file 10822_2020_347_MOESM1_ESM.gz › OR_01/vac/0082hep.xyz]

 C         3.590429083004      1.999722823901      0.000000000098
 C         2.060923198857      1.925498653703     -0.000000000116
 C         1.525326299541      0.488913761663     -0.000000000111
 H         1.920025209947     -0.041537704116      0.877064273014
 H         1.668390446240      2.455670120911      0.876084747400
 H         1.668390446397      2.455670120816     -0.876084747761
 H         4.010810390840      1.507815938941     -0.883131742111
 H         4.010810390643      1.507815939032      0.883131742449
 H         3.940038122716      3.035776820864      0.000000000059
 C        -0.005118221496      0.410815971381      0.000000000005
 H        -0.405049389314      0.937583349929     -0.872516352180
 H        -0.405049389367      0.937583349972      0.872516352140
 C        -0.527016251193     -1.025074767973      0.000000000098
 H        -0.148831435158     -1.578269369658      0.870728010690
 H        -0.148831435024     -1.578269369408     -0.870728010575
 C        -2.045455145519     -1.150548637355     -0.000000000198
 H         1.920025209967     -0.041537704143     -0.877064273216
 O        -2.773206856074     -0.181550913936      0.000000000442
 C        -2.602717086454     -2.563146074281     -0.000000000045
 H        -2.250168989438     -3.111183159639      0.879589458033
 H        -2.250168989744     -3.111183159655     -0.879589458234
 H        -3.691567609369     -2.533031990948      0.000000000116
