# Supplementary material for: Quantum–mechanical property prediction of solvated drug molecules: what have we learned from a decade of SAMPL blind prediction challenges?
Source: J Comput Aided Mol Des. 2020 Oct 20;35(4):453–72. doi: 10.1007/s10822-020-00347-5 (PMC8018924; doi:10.1007/s10822-020-00347-5)
Supplement: Supplementary file 1 — Supplementary file1 (GZ 65 kb) [file 10822_2020_347_MOESM1_ESM.gz › OR_01/vac/0098met.xyz]

 C         1.342162933223      0.246388198903      0.000015729631
 C         0.092793105378     -0.633988701222     -0.000023757991
 C        -1.203298944635      0.147237376235     -0.000006633721
 O        -1.308367177012      1.349539914913     -0.000020675036
 H         0.076990693911     -1.298100845585     -0.871745499678
 H         0.076979035597     -1.298169539187      0.871644494934
 H         1.319915804494      0.906069835237      0.873552360441
 H         1.319916598058      0.906146472308     -0.873462604135
 C         2.638799063942     -0.570841652653     -0.000018545012
 O        -2.267961813782     -0.687481915133      0.000015012344
 C        -3.563161141084     -0.061023928155      0.000019304769
 H        -4.281651107474     -0.877932265797      0.000038171951
 H        -3.688155009869      0.559512881067     -0.888657202209
 H        -3.688136767633      0.559538025965      0.888680768057
 C         3.895785533802      0.303682397402      0.000024580985
 H         2.653717566511     -1.230389072508     -0.876556947875
 H         2.653713815400     -1.230470047826      0.876458965325
 H         4.804446433273     -0.304541548696     -0.000003171936
 H         3.927627252166      0.949781657296     -0.882757567658
 H         3.927625125735      0.949697757436      0.882868216815
