# Supplementary material for: Quantum–mechanical property prediction of solvated drug molecules: what have we learned from a decade of SAMPL blind prediction challenges?
Source: J Comput Aided Mol Des. 2020 Oct 20;35(4):453–72. doi: 10.1007/s10822-020-00347-5 (PMC8018924; doi:10.1007/s10822-020-00347-5)
Supplement: Supplementary file 1 — Supplementary file1 (GZ 65 kb) [file 10822_2020_347_MOESM1_ESM.gz › OR_01/vac/0099but.xyz]

 C        -2.214488380123      0.122901602974      0.000128666711
 C        -3.298035769402     -0.925917165779      0.000106149340
 O        -2.393795316348      1.316703367972      0.000316388548
 O        -0.989330504465     -0.446310956850     -0.000009685494
 C         0.144494554340      0.453957670861      0.000033768681
 H        -3.199050353652     -1.564887167171      0.880593687139
 H        -4.272118743752     -0.441239107147      0.000279788537
 H        -3.199243667539     -1.564639805901     -0.880582693745
 C         1.408255066423     -0.388284897314     -0.000142521117
 H         0.083069098197      1.096311358562     -0.882566998505
 H         0.083172666340      1.096096599417      0.882798032220
 C         2.678192395446      0.471707668000     -0.000112008830
 H         1.401873993635     -1.042255300471      0.878884058879
 H         1.401771386294     -1.042041285078     -0.879327533760
 C         3.961420581605     -0.363938943405     -0.000288677153
 H         2.672526294170      1.130448519927     -0.876681486263
 H         2.672628572166      1.130235161519      0.876618398267
 H         4.849690903939      0.273331046032     -0.000262840189
 H         4.014025634384     -1.008155817108      0.882813720399
 H         4.013922588342     -1.007940549040     -0.883554213665
