# Supplementary material for: Quantum–mechanical property prediction of solvated drug molecules: what have we learned from a decade of SAMPL blind prediction challenges?
Source: J Comput Aided Mol Des. 2020 Oct 20;35(4):453–72. doi: 10.1007/s10822-020-00347-5 (PMC8018924; doi:10.1007/s10822-020-00347-5)
Supplement: Supplementary file 1 — Supplementary file1 (GZ 65 kb) [file 10822_2020_347_MOESM1_ESM.gz › OR_01/vac/0111die.xyz]

 N        -0.030029954106     -0.979402234423      0.339065613625
 H         0.092548799775     -0.871353670374      1.339590616623
 C        -1.338710396311     -0.500874802730     -0.095831123848
 C         1.156889469494     -0.544902279175     -0.396393300317
 C        -1.647991718332      0.999704995212      0.046681751196
 H        -2.088040024349     -1.068980291881      0.465982529648
 H        -1.463028491651     -0.795341645587     -1.144252635438
 C         1.835702408868      0.748034293423      0.083240366626
 H         1.896826492764     -1.353782443143     -0.356851207801
 H         0.872777415376     -0.448308574972     -1.449704587783
 H        -2.687332486963      1.199380567847     -0.235345327565
 H        -1.511364303269      1.334063206413      1.080051070301
 H        -1.009164838295      1.612137566098     -0.594388570721
 H         2.741705026894      0.943635868027     -0.500128856127
 H         1.181264124186      1.617571070929     -0.004583286920
 H         2.135616475916      0.658654374336      1.132688948501
