# Supplementary material for: Quantum–mechanical property prediction of solvated drug molecules: what have we learned from a decade of SAMPL blind prediction challenges?
Source: J Comput Aided Mol Des. 2020 Oct 20;35(4):453–72. doi: 10.1007/s10822-020-00347-5 (PMC8018924; doi:10.1007/s10822-020-00347-5)
Supplement: Supplementary file 1 — Supplementary file1 (GZ 65 kb) [file 10822_2020_347_MOESM1_ESM.gz › OR_01/vac/0076but.xyz]

 C         2.018973333543     -0.020572768982      0.009282168334
 C         0.677632877286     -0.747281068903     -0.011890681667
 C        -0.533992076611      0.175476109911     -0.005392843012
 O        -0.422455207873      1.382291911947     -0.007123555896
 H         0.593143182195     -1.393292296625     -0.895545050111
 H         0.581809275562     -1.426376560238      0.845191516276
 H         2.114058153524      0.601593007371      0.901308384127
 H         2.122982118698      0.635757540764     -0.856724947562
 H         2.843551679386     -0.737700777532     -0.000181159435
 C        -1.894546755614     -0.497078110168      0.006909124066
 H        -2.008149404306     -1.101291751356      0.912710220227
 H        -1.994486130456     -1.176712446493     -0.845029170641
 H        -2.681432045334      0.255299210305     -0.028966004707
