# Supplementary material for: Quantum–mechanical property prediction of solvated drug molecules: what have we learned from a decade of SAMPL blind prediction challenges?
Source: J Comput Aided Mol Des. 2020 Oct 20;35(4):453–72. doi: 10.1007/s10822-020-00347-5 (PMC8018924; doi:10.1007/s10822-020-00347-5)
Supplement: Supplementary file 1 — Supplementary file1 (GZ 65 kb) [file 10822_2020_347_MOESM1_ESM.gz › OR_01/vac/0003pro.xyz]

 C        -0.000000000023      1.277277931101     -0.261488948731
 H         0.000000000080      2.173599825338      0.365238015128
 H        -0.882930325731      1.322866482362     -0.907254963219
 H         0.882930325645      1.322866482283     -0.907254963276
 C        -0.000000000030      0.000000000001      0.583735559320
 H        -0.875739353437      0.000000000010      1.242716080464
 H         0.875739353409     -0.000000000009      1.242716080415
 C         0.000000000015     -1.277277931100     -0.261488948733
 H        -0.000000000003     -2.173599825340      0.365238015131
 H        -0.882930325648     -1.322866482325     -0.907254963282
 H         0.882930325724     -1.322866482321     -0.907254963217
