# Supplementary material for: Quantum–mechanical property prediction of solvated drug molecules: what have we learned from a decade of SAMPL blind prediction challenges?
Source: J Comput Aided Mol Des. 2020 Oct 20;35(4):453–72. doi: 10.1007/s10822-020-00347-5 (PMC8018924; doi:10.1007/s10822-020-00347-5)
Supplement: Supplementary file 1 — Supplementary file1 (GZ 65 kb) [file 10822_2020_347_MOESM1_ESM.gz › OR_01/vac/0425dbr.xyz]

 C         0.000012877687     -0.703187240225     -0.000027093712
 C         1.210558564439      0.011859858632      0.000056536541
 C         1.224754709238      1.397091846496      0.000108507766
 C         0.018163193684      2.111038759968      0.000078010090
 C         0.030937568430      3.540462905118      0.000132203681
 C        -1.200849232232      1.422728985845     -0.000005355731
 C        -1.193779476547      0.037842409038     -0.000056151683
 N         0.040039454831      4.696039671119      0.000178718064
 O         0.036405634942     -2.044861118864     -0.000074988821
 Br        2.854228798713     -0.947255710108      0.000098370608
 Br       -2.852027091619     -0.923236055609     -0.000170125745
 H        -0.867981500156     -2.393189426042     -0.000131599956
 H         2.167956694802      1.926210576053      0.000172625853
 H        -2.135982196212      1.965815538578     -0.000029656957
