# Supplementary material for: Quantum–mechanical property prediction of solvated drug molecules: what have we learned from a decade of SAMPL blind prediction challenges?
Source: J Comput Aided Mol Des. 2020 Oct 20;35(4):453–72. doi: 10.1007/s10822-020-00347-5 (PMC8018924; doi:10.1007/s10822-020-00347-5)
Supplement: Supplementary file 1 — Supplementary file1 (GZ 65 kb) [file 10822_2020_347_MOESM1_ESM.gz › OR_01/vac/n010.xyz]

 C         1.271189843611      1.077130733165     -0.004273257227
 C         0.088918905358      1.806014300827      0.003680475600
 C        -1.149392190724      1.163164391774      0.007234291876
 C        -1.210820014817     -0.233135138095      0.002583773886
 C        -0.018752699742     -0.962430287762     -0.004058957784
 C         1.228438210716     -0.325790270008     -0.006665270442
 N         2.409610149446     -1.072748344120     -0.070880874095
 C        -2.537892365521     -0.955381644543      0.001302106487
 H         2.229432832117      1.586785976901     -0.013123307571
 H         0.132763593567      2.889846957816      0.007768449853
 H        -2.064391578964      1.744937849953      0.014242913854
 H        -0.057326518368     -2.048772700663     -0.012192651822
 H         2.343005789661     -2.022498961278      0.264485754472
 H         3.237267571524     -0.607101206276      0.271211699409
 H        -3.371314269326     -0.251892785006      0.048331930227
 H        -2.621879057454     -1.633374693376      0.856255755685
 H        -2.658966201081     -1.557989179309     -0.904486832406
