# Supplementary material for: Quantum–mechanical property prediction of solvated drug molecules: what have we learned from a decade of SAMPL blind prediction challenges?
Source: J Comput Aided Mol Des. 2020 Oct 20;35(4):453–72. doi: 10.1007/s10822-020-00347-5 (PMC8018924; doi:10.1007/s10822-020-00347-5)
Supplement: Supplementary file 1 — Supplementary file1 (GZ 65 kb) [file 10822_2020_347_MOESM1_ESM.gz › OR_01/vac/0118ani.xyz]

 C         0.000293079298      0.936606126651      0.000000000003
 C         0.002696243308      0.220485715201      1.206375135434
 C         0.002696243317      0.220485715202     -1.206375135427
 C         0.004348996221     -1.170765723716      1.201025751369
 C         0.004348996208     -1.170765723713     -1.201025751368
 C         0.004945205311     -1.879625738092     -0.000000000001
 H         0.007987705586      0.760058275968      2.148397247121
 H         0.007987705603      0.760058275972     -2.148397247112
 H         0.004719498881     -1.704087720646      2.145473620541
 H         0.004719498861     -1.704087720642     -2.145473620541
 H         0.005555010466     -2.962974247385     -0.000000000004
 N         0.055522634293      2.333870991380     -0.000000000002
 H        -0.283501908672      2.783988886907     -0.837406266392
 H        -0.283501908681      2.783988886913      0.837406266380
