# Supplementary material for: Quantum–mechanical property prediction of solvated drug molecules: what have we learned from a decade of SAMPL blind prediction challenges?
Source: J Comput Aided Mol Des. 2020 Oct 20;35(4):453–72. doi: 10.1007/s10822-020-00347-5 (PMC8018924; doi:10.1007/s10822-020-00347-5)
Supplement: Supplementary file 1 — Supplementary file1 (GZ 65 kb) [file 10822_2020_347_MOESM1_ESM.gz › OR_01/vac/0220tri.xyz]

 C        -2.475650105959     -0.076372906916     -0.597222401467
 C         1.282622708313      2.121897922160     -0.424923351252
 C         1.446481278098     -2.005518514452     -0.536914594847
 P        -0.037640546896     -0.032032858012      0.437736774065
 O         0.551907494905     -0.902307117857     -0.792179640564
 O        -1.292298265514      0.676252647254     -0.264975660238
 O         0.955298944307      1.202410321389      0.636182039013
 O        -0.273267068204     -0.799784491053      1.672709047891
 H         2.425445886104     -1.636917420208     -0.220978232528
 H         1.542837908591     -2.541584516593     -1.479520809265
 H         1.034195964974     -2.659447291767      0.232527055249
 H         2.039151169808      2.790585506477     -0.018803071797
 H         0.397028251323      2.688476037603     -0.715979490308
 H         1.683324519919      1.585037226021     -1.287520059158
 H        -3.203080758041      0.647631002444     -0.958846224888
 H        -2.863846916406     -0.583908400455      0.287769941942
 H        -2.251857465320     -0.802095146036     -1.382032321850
