# Supplementary material for: Quantum–mechanical property prediction of solvated drug molecules: what have we learned from a decade of SAMPL blind prediction challenges?
Source: J Comput Aided Mol Des. 2020 Oct 20;35(4):453–72. doi: 10.1007/s10822-020-00347-5 (PMC8018924; doi:10.1007/s10822-020-00347-5)
Supplement: Supplementary file 1 — Supplementary file1 (GZ 65 kb) [file 10822_2020_347_MOESM1_ESM.gz › OR_01/vac/0246eth.xyz]

 C        -2.824819744972      0.238281867333     -0.000374049648
 C        -1.935830609727      1.306963283050     -0.000431502183
 C        -0.554642490032      1.093498213440     -0.000235488404
 C        -0.059989316347     -0.214082926616      0.000022534327
 C        -0.952385825530     -1.294366761325      0.000080550049
 C        -2.321168999353     -1.065703166907     -0.000116412340
 C         2.238551868369      0.505236222745      0.000200431323
 C         3.610951581438     -0.140841293137      0.000482957658
 O         1.265451271311     -0.540318244380      0.000227979733
 H         0.114575820912      1.943174395313     -0.000287902340
 H        -2.310234652128      2.324829352221     -0.000630973486
 H        -3.894044341444      0.413512755361     -0.000526890883
 H        -3.001338181712     -1.910318352073     -0.000069013497
 H        -0.547757621768     -2.299468207307      0.000280824266
 H         2.103676063494      1.135414076693      0.888185887865
 H         2.103914820370      1.135144695460     -0.888012615666
 H         3.744422273269     -0.765381506990     -0.885501821067
 H         3.744197771501     -0.765087372009      0.886708725143
 H         4.385768312351      0.630510969127      0.000452779148
