# Supplementary material for: Quantum–mechanical property prediction of solvated drug molecules: what have we learned from a decade of SAMPL blind prediction challenges?
Source: J Comput Aided Mol Des. 2020 Oct 20;35(4):453–72. doi: 10.1007/s10822-020-00347-5 (PMC8018924; doi:10.1007/s10822-020-00347-5)
Supplement: Supplementary file 1 — Supplementary file1 (GZ 65 kb) [file 10822_2020_347_MOESM1_ESM.gz › OR_01/vac/0084met.xyz]

 C        -0.432013132254      1.190606520885     -0.000074937642
 C         0.203218332074     -0.058027666344     -0.000103619962
 C        -0.580822962686     -1.220475961219     -0.000050854633
 C        -1.967442506965     -1.135690922548      0.000018202138
 C        -2.591610299472      0.113392072781      0.000039822373
 C        -1.822564500551      1.275399444146     -0.000007038174
 H         0.152164444831      2.102703832577     -0.000109096307
 H        -0.077928543473     -2.179718157032     -0.000070894869
 H        -2.564857199810     -2.040378777795      0.000054852283
 H        -3.673897849176      0.179737421874      0.000094261151
 H        -2.304336491095      2.246505288759      0.000010825969
 C         1.697410451307     -0.204263784000     -0.000188075059
 O         2.212349155714     -1.306833857035      0.000084339699
 C         2.556547927754      1.046733062896      0.000061489796
 H         2.353219716091      1.660930207457     -0.882088949851
 H         2.352922875759      1.660800007574      0.882236140145
 H         3.604289581951      0.750756267024      0.000217532943
