# Supplementary material for: Quantum–mechanical property prediction of solvated drug molecules: what have we learned from a decade of SAMPL blind prediction challenges?
Source: J Comput Aided Mol Des. 2020 Oct 20;35(4):453–72. doi: 10.1007/s10822-020-00347-5 (PMC8018924; doi:10.1007/s10822-020-00347-5)
Supplement: Supplementary file 1 — Supplementary file1 (GZ 65 kb) [file 10822_2020_347_MOESM1_ESM.gz › OR_01/vac/0240met.xyz]

 C         2.479526770594      1.019724899454      0.000056675948
 C         2.993662647922     -0.277344305432      0.000000962421
 C         2.128691664531     -1.371381120597     -0.000072049292
 C         0.750889643609     -1.172992270711     -0.000089415194
 C         0.232388880142      0.127325353808     -0.000034836633
 C         1.103736535063      1.222506226260      0.000039537726
 C        -1.233000486503      0.401350686270     -0.000054041440
 O        -1.971591243284     -0.730477327258     -0.000056075321
 O        -1.724601081912      1.507242721764      0.000050619747
 C        -3.398525118842     -0.548372748156     -0.000002715505
 H         3.151082421657      1.870611450519      0.000113292892
 H         4.066471958250     -0.435141028315      0.000014506123
 H         2.527984411826     -2.379191040081     -0.000115351816
 H         0.074502198494     -2.017402833404     -0.000146367678
 H         0.684814141904      2.221159800195      0.000081406320
 H        -3.818560097094     -1.551862444652     -0.000048915838
 H        -3.712997766600      0.000390334169     -0.888754457519
 H        -3.712944479757      0.000283646166      0.888834225057
