# Supplementary material for: Quantum–mechanical property prediction of solvated drug molecules: what have we learned from a decade of SAMPL blind prediction challenges?
Source: J Comput Aided Mol Des. 2020 Oct 20;35(4):453–72. doi: 10.1007/s10822-020-00347-5 (PMC8018924; doi:10.1007/s10822-020-00347-5)
Supplement: Supplementary file 1 — Supplementary file1 (GZ 65 kb) [file 10822_2020_347_MOESM1_ESM.gz › OR_01/vac/0150mhy.xyz]

 C         0.002152028688      0.868647285129     -0.000000019831
 C        -1.012823260588     -0.089304990235     -0.000000014719
 C         1.348913542329      0.480392549230     -0.000000012527
 C        -0.687382089596     -1.445432415913     -0.000000002037
 C         1.663002132895     -0.871141448805     -0.000000000749
 C         0.652388823096     -1.835970987973      0.000000006412
 H        -2.056952804213      0.204558993418     -0.000000023033
 H         2.117778341149      1.242566592822     -0.000000017312
 O        -1.721674336259     -2.339253649402      0.000000001436
 H         2.698996756365     -1.189970676729      0.000000007178
 H         0.908541532954     -2.891531723149      0.000000017877
 C        -0.372172758479      2.303673694618     -0.000000031969
 H        -1.466113058090      2.495218008181      0.000000041052
 O         0.413789198837      3.223989564509      0.000000038274
 H        -1.380553049087     -3.239834795700      0.000000009950
