# Supplementary material for: Quantum–mechanical property prediction of solvated drug molecules: what have we learned from a decade of SAMPL blind prediction challenges?
Source: J Comput Aided Mol Des. 2020 Oct 20;35(4):453–72. doi: 10.1007/s10822-020-00347-5 (PMC8018924; doi:10.1007/s10822-020-00347-5)
Supplement: Supplementary file 1 — Supplementary file1 (GZ 65 kb) [file 10822_2020_347_MOESM1_ESM.gz › OR_01/vac/0138pro.xyz]

 C         2.419288534035      0.076701519358      0.007235018771
 H         3.172433034953     -0.708899302014     -0.095828585944
 H         2.591993027821      0.808088182520     -0.788276562144
 H         2.592263160774      0.578765699909      0.964123104636
 C         1.003937738623     -0.507190972617     -0.071445562452
 H         0.873710007226     -1.261313358789      0.712674813439
 C        -0.073926002797      0.565778327957      0.078100212045
 H         0.013499492490      1.312093270584     -0.715734798214
 H         0.024043981349      1.093526343791      1.029372911312
 S        -1.801708981705     -0.053923139415     -0.081095734277
 H        -1.772089169327     -0.879025781269      0.985884914430
 H         0.862643176558     -1.025768790015     -1.024428731603
