# Supplementary material for: Quantum–mechanical property prediction of solvated drug molecules: what have we learned from a decade of SAMPL blind prediction challenges?
Source: J Comput Aided Mol Des. 2020 Oct 20;35(4):453–72. doi: 10.1007/s10822-020-00347-5 (PMC8018924; doi:10.1007/s10822-020-00347-5)
Supplement: Supplementary file 1 — Supplementary file1 (GZ 65 kb) [file 10822_2020_347_MOESM1_ESM.gz › OR_01/vac/0075pro.xyz]

 O        -0.000000000077     -0.000000000014      1.397933400985
 C         0.000000001241      0.000000000001      0.186336850152
 C         0.000000000094      1.290694587956     -0.611447402203
 C         0.000000000094     -1.290694587954     -0.611447402199
 H        -0.000000000702      2.146312483937      0.062413345099
 H        -0.000000000725     -2.146312483934      0.062413345105
 H         0.879414792307      1.333743900960     -1.262010784304
 H         0.879414792329     -1.333743900961     -1.262010784265
 H        -0.879414792292      1.333743899448     -1.262010784171
 H        -0.879414792269     -1.333743899438     -1.262010784199
