# Supplementary material for: Quantum–mechanical property prediction of solvated drug molecules: what have we learned from a decade of SAMPL blind prediction challenges?
Source: J Comput Aided Mol Des. 2020 Oct 20;35(4):453–72. doi: 10.1007/s10822-020-00347-5 (PMC8018924; doi:10.1007/s10822-020-00347-5)
Supplement: Supplementary file 1 — Supplementary file1 (GZ 65 kb) [file 10822_2020_347_MOESM1_ESM.gz › OR_01/vac/0063die.xyz]

 O        -0.000000000050      0.000000000026      0.815220829588
 C         0.013895078308      1.204179058319      0.052283136185
 C         1.423975246156      1.626996797060     -0.350632788498
 H        -0.436773298798      1.965836296392      0.693801510202
 H        -0.626865338440      1.105966472583     -0.834425157267
 H         1.393959648479      2.575731698940     -0.895925001839
 H         2.049067543735      1.757729070453      0.535815029749
 H         1.899371308856      0.884990659355     -0.997790643328
 C        -0.013895078328     -1.204179058270      0.052283136188
 C        -1.423975246147     -1.626996797101     -0.350632788500
 H         0.436773298823     -1.965836296318      0.693801510205
 H         0.626865338416     -1.105966472497     -0.834425157262
 H        -1.393959648399     -2.575731698965     -0.895925001866
 H        -2.049067543708     -1.757729070566      0.535815029747
 H        -1.899371308903     -0.884990659411     -0.997790643303
