# Supplementary material for: Quantum–mechanical property prediction of solvated drug molecules: what have we learned from a decade of SAMPL blind prediction challenges?
Source: J Comput Aided Mol Des. 2020 Oct 20;35(4):453–72. doi: 10.1007/s10822-020-00347-5 (PMC8018924; doi:10.1007/s10822-020-00347-5)
Supplement: Supplementary file 1 — Supplementary file1 (GZ 65 kb) [file 10822_2020_347_MOESM1_ESM.gz › OR_01/vac/0151phy.xyz]

 C        -0.004579054646      1.030866829480     -0.000000009407
 C         1.265990755686      0.446660185702     -0.000000005927
 C        -1.138258753407      0.201188393160     -0.000000005454
 C         1.413425484619     -0.935053006327     -0.000000001539
 C        -1.004501081358     -1.174813163422     -0.000000000771
 C         0.275469432178     -1.746719554046      0.000000000871
 H         2.147430583735      1.080327389204     -0.000000008394
 H        -2.118881208027      0.662403428723     -0.000000007353
 H         2.402235465310     -1.383526737532     -0.000000000038
 H        -1.867935394692     -1.828755877240      0.000000001994
 O         0.345121154897     -3.105916036064      0.000000006537
 C        -0.136560326922      2.498433706001     -0.000000017201
 H         0.830132508816      3.046886900756      0.000000020063
 O        -1.186122152708      3.106104524304      0.000000018867
 H         1.265140586520     -3.392126982701      0.000000007750
