# Supplementary material for: Quantum–mechanical property prediction of solvated drug molecules: what have we learned from a decade of SAMPL blind prediction challenges?
Source: J Comput Aided Mol Des. 2020 Oct 20;35(4):453–72. doi: 10.1007/s10822-020-00347-5 (PMC8018924; doi:10.1007/s10822-020-00347-5)
Supplement: Supplementary file 1 — Supplementary file1 (GZ 65 kb) [file 10822_2020_347_MOESM1_ESM.gz › OR_01/cyclohexan/0099but.xyz]

 C        -2.216297271865      0.121804539383      0.000154245544
 C        -3.297460782759     -0.927971566705      0.000092359994
 O        -2.400197404895      1.317538409114      0.000301919276
 O        -0.991461709462     -0.441110673483      0.000021991633
 C         0.146839073397      0.458684334744      0.000060321845
 H        -3.197161892796     -1.566341603485      0.880761832467
 H        -4.273352553009     -0.447283624128      0.000203360625
 H        -3.197260851818     -1.566135380494     -0.880737858817
 C         1.408178186753     -0.386559489495     -0.000130296281
 H         0.086094410588      1.098662723353     -0.883753488915
 H         0.086212482719      1.098438830622      0.884044600151
 C         2.679218997697      0.472010604707     -0.000117141577
 H         1.401394595061     -1.039673243749      0.879466027936
 H         1.401270078160     -1.039461502577     -0.879882728914
 C         3.960776134032     -0.366265653921     -0.000304169045
 H         2.674296975040      1.130300878104     -0.876874726295
 H         2.674418075438      1.130095167864      0.876795466382
 H         4.849902955828      0.269772423947     -0.000290386476
 H         4.011846581279     -1.010315780869      0.883006170276
 H         4.011724920613     -1.010107392932     -0.883773499808
