# Supplementary material for: Quantum–mechanical property prediction of solvated drug molecules: what have we learned from a decade of SAMPL blind prediction challenges?
Source: J Comput Aided Mol Des. 2020 Oct 20;35(4):453–72. doi: 10.1007/s10822-020-00347-5 (PMC8018924; doi:10.1007/s10822-020-00347-5)
Supplement: Supplementary file 1 — Supplementary file1 (GZ 65 kb) [file 10822_2020_347_MOESM1_ESM.gz › OR_01/cyclohexan/0100met.xyz]

 C         0.733243101273      0.351436343497     -0.000009612510
 C        -0.479800857476     -0.578588559372      0.000000495073
 C        -1.807726963225      0.145552292965     -0.000007862838
 O        -1.964217146317      1.344252773196     -0.000028260108
 H        -0.467760200897     -1.242395147818     -0.871853159766
 H        -0.467760353755     -1.242376357510      0.871868372870
 H         0.685304898989      1.008436264453      0.874399181200
 H         0.685307775465      1.008413831511     -0.874435383126
 C         2.060224156347     -0.415145380320      0.000002443427
 O        -2.835231612863     -0.731524394189      0.000010547134
 C        -4.160665447510     -0.165033519224      0.000003791512
 H        -4.839173299942     -1.014995323544      0.000023244703
 H        -4.313797297920      0.446855624824     -0.889726034556
 H        -4.313791064086      0.446891604836      0.889709917906
 C         3.289787938410      0.500252216473     -0.000006457898
 H         2.101939102868     -1.074082951483     -0.877259541303
 H         2.101935691861     -1.074061218323      0.877280912551
 C         4.614645442573     -0.267835390429      0.000005804898
 H         3.248678683177      1.158202349692     -0.876374657526
 H         3.248675108549      1.158224105576      0.876345240925
 H         5.470339307173      0.413072393265     -0.000000800622
 H         4.700360658266     -0.908867363928      0.883264289540
 H         4.700364379041     -0.908889194150     -0.883236471484
