# Supplementary material for: Quantum–mechanical property prediction of solvated drug molecules: what have we learned from a decade of SAMPL blind prediction challenges?
Source: J Comput Aided Mol Des. 2020 Oct 20;35(4):453–72. doi: 10.1007/s10822-020-00347-5 (PMC8018924; doi:10.1007/s10822-020-00347-5)
Supplement: Supplementary file 1 — Supplementary file1 (GZ 65 kb) [file 10822_2020_347_MOESM1_ESM.gz › OR_01/cyclohexan/0101pen.xyz]

 C         2.814273053137      0.164072874446      0.000040511637
 C         3.935152613000     -0.843240708211     -0.000055088466
 O         2.951984854045      1.365995241623      0.000181683679
 O         1.612083943009     -0.445594859658     -0.000041391524
 C         0.439648204380      0.409511195778      0.000051794806
 H         3.859657878756     -1.484924301455      0.880689927538
 H         3.859539147372     -1.484912980111     -0.880796326026
 H         4.891756012533     -0.325263262006     -0.000108345690
 C        -0.787454852847     -0.484841477982     -0.000057679609
 H         0.475454148057      1.051118230098      0.884035831157
 H         0.475462757274      1.051321126884     -0.883784590850
 C        -2.090880358691      0.323022037375      0.000019011835
 H        -0.753786816833     -1.136749922335     -0.879772042118
 H        -0.753803035152     -1.136943762846      0.879513642225
 C        -3.345334022046     -0.558477228740     -0.000085897373
 H        -2.113922301260      0.981587705466      0.877553952319
 H        -2.113908074411      0.981776183688     -0.877374820409
 C        -4.647504624056      0.247116458925     -0.000013867189
 H        -3.322527002773     -1.216758602048     -0.876807687189
 H        -3.322543993248     -1.216943109586      0.876497749327
 H        -5.521715518196     -0.409699461724     -0.000090845291
 H        -4.715004364528      0.890026945629      0.883303799909
 H        -4.714987647522      0.890211676791     -0.883198322697
