# Supplementary material for: Quantum–mechanical property prediction of solvated drug molecules: what have we learned from a decade of SAMPL blind prediction challenges?
Source: J Comput Aided Mol Des. 2020 Oct 20;35(4):453–72. doi: 10.1007/s10822-020-00347-5 (PMC8018924; doi:10.1007/s10822-020-00347-5)
Supplement: Supplementary file 1 — Supplementary file1 (GZ 65 kb) [file 10822_2020_347_MOESM1_ESM.gz › OR_01/cyclohexan/0103eth.xyz]

 H         1.358552744000     -0.784991852030      0.815192778727
 N         1.302236639151     -0.181404449299      0.000003649694
 C         0.042289922561      0.571998367771     -0.000005145308
 C        -1.239792603215     -0.268155925829      0.000001531423
 H         0.050885631240      1.229271960346      0.875255446787
 H         0.050887636946      1.229255084321     -0.875278362674
 H        -2.129493706357      0.370246684762     -0.000005474573
 H        -1.287346962435     -0.910921937737      0.884967707545
 H        -1.287345121061     -0.910938769270     -0.884952525799
 H         1.358553819170     -0.785009163034     -0.815172605822
