# Supplementary material for: Quantum–mechanical property prediction of solvated drug molecules: what have we learned from a decade of SAMPL blind prediction challenges?
Source: J Comput Aided Mol Des. 2020 Oct 20;35(4):453–72. doi: 10.1007/s10822-020-00347-5 (PMC8018924; doi:10.1007/s10822-020-00347-5)
Supplement: Supplementary file 1 — Supplementary file1 (GZ 65 kb) [file 10822_2020_347_MOESM1_ESM.gz › OR_01/cyclohexan/0246eth.xyz]

 C        -2.825887168455      0.239145128383     -0.000379137253
 C        -1.934945929700      1.307053744873     -0.000436435994
 C        -0.553824943937      1.091999490806     -0.000235403109
 C        -0.060462823440     -0.216552974486      0.000027965120
 C        -0.954686165697     -1.295935305383      0.000086245982
 C        -2.323861541732     -1.065703330904     -0.000115626103
 C         2.240290126151      0.505513096495      0.000205513545
 C         3.612855381482     -0.138933703004      0.000477474395
 O         1.264870493758     -0.543410809890      0.000240570627
 H         0.116459777950      1.940698447204     -0.000286129878
 H        -2.307896202839      2.325459999585     -0.000639641564
 H        -3.894914497876      0.415828624859     -0.000536331356
 H        -3.004855203786     -1.909676768136     -0.000067533989
 H        -0.553279510639     -2.302483424772      0.000291189298
 H         2.103097853914      1.133652648754      0.888348417859
 H         2.103323941879      1.133383987216     -0.888162172209
 H         3.749093068518     -0.762070422553     -0.886126370815
 H         3.748863377662     -0.761809788370      0.887299675611
 H         4.385057966783      0.634839359324      0.000463729833
