# Supplementary material for: Quantum–mechanical property prediction of solvated drug molecules: what have we learned from a decade of SAMPL blind prediction challenges?
Source: J Comput Aided Mol Des. 2020 Oct 20;35(4):453–72. doi: 10.1007/s10822-020-00347-5 (PMC8018924; doi:10.1007/s10822-020-00347-5)
Supplement: Supplementary file 1 — Supplementary file1 (GZ 65 kb) [file 10822_2020_347_MOESM1_ESM.gz › OR_01/cyclohexan/0515dim.xyz]

 C         0.864518247774     -0.646058450957     -0.000452582961
 O         1.956872298773     -0.098172270860     -0.000730506816
 H         0.762113582125     -1.745225665436     -0.000645736611
 N        -0.339159500297     -0.020193583216      0.000125135757
 C        -1.586177639349     -0.767227033127      0.000274978888
 C        -0.424130132788      1.432998471924      0.000405096867
 H        -0.957409807335      1.784160864768      0.889557462377
 H         0.584664513066      1.840290632856      0.000299998034
 H        -0.957721248379      1.784500768958     -0.888429163489
 H        -2.180466835870     -0.529857727180      0.888682916371
 H        -2.180821423978     -0.529656961503     -0.887845329602
 H        -1.374162053741     -1.837128046226      0.000114731186
