# Supplementary material for: Quantum–mechanical property prediction of solvated drug molecules: what have we learned from a decade of SAMPL blind prediction challenges?
Source: J Comput Aided Mol Des. 2020 Oct 20;35(4):453–72. doi: 10.1007/s10822-020-00347-5 (PMC8018924; doi:10.1007/s10822-020-00347-5)
Supplement: Supplementary file 1 — Supplementary file1 (GZ 65 kb) [file 10822_2020_347_MOESM1_ESM.gz › OR_01/cyclohexan/0579pyy.xyz]

 N        -1.121598057531     -0.000001677765      0.000048513404
 C        -0.331945324588      1.124571802179      0.000038238361
 C         0.982729116015      0.712692309924     -0.000025437930
 H         1.845918375927      1.360116601062     -0.000048761500
 C        -0.331942016095     -1.124572818320     -0.000008360438
 C         0.982731190142     -0.712689493143     -0.000055739748
 H        -0.765295955829      2.111452232459      0.000077183671
 H         1.845922332408     -1.360111277484     -0.000106057875
 H        -0.765289792419     -2.111454508084     -0.000010716640
 H        -2.128411868032     -0.000003170828      0.000093138697
