# Supplementary material for: Quantum–mechanical property prediction of solvated drug molecules: what have we learned from a decade of SAMPL blind prediction challenges?
Source: J Comput Aided Mol Des. 2020 Oct 20;35(4):453–72. doi: 10.1007/s10822-020-00347-5 (PMC8018924; doi:10.1007/s10822-020-00347-5)
Supplement: Supplementary file 1 — Supplementary file1 (GZ 65 kb) [file 10822_2020_347_MOESM1_ESM.gz › OR_01/cyclohexan/0582qui.xyz]

 C        -0.000510600673      0.705854648579     -0.000000000396
 C         1.261302971747      1.354201772979      0.000000000848
 C         2.422304120139      0.618673819815     -0.000000000482
 C         2.379204224561     -0.796847951102     -0.000000000561
 C         1.172267310655     -1.453855098880      0.000000000936
 C        -0.044134880857     -0.723079490107     -0.000000000078
 C        -1.320126150477     -1.338962526810      0.000000000420
 C        -2.445295026574     -0.554088150385      0.000000000331
 C        -2.293041712271      0.854100017605     -0.000000000387
 N        -1.131364845162      1.471192217017      0.000000000577
 H        -3.176889476563      1.487492436337      0.000000000270
 H        -3.438084815484     -0.987694831595      0.000000000046
 H        -1.391318020480     -2.421805962550     -0.000000000327
 H         1.133421783415     -2.538268140269     -0.000000001402
 H         3.305246960629     -1.360268565788      0.000000001032
 H         3.382310951928      1.122444355207      0.000000000587
 H         1.274728205467      2.437569449945     -0.000000001415
