# Supplementary material for: Quantum–mechanical property prediction of solvated drug molecules: what have we learned from a decade of SAMPL blind prediction challenges?
Source: J Comput Aided Mol Des. 2020 Oct 20;35(4):453–72. doi: 10.1007/s10822-020-00347-5 (PMC8018924; doi:10.1007/s10822-020-00347-5)
Supplement: Supplementary file 1 — Supplementary file1 (GZ 65 kb) [file 10822_2020_347_MOESM1_ESM.gz › OR_01/cyclohexan/n008.xyz]

 C         1.850387791583      1.226169489847     -0.141594725909
 C         2.575737488615      0.046963542787      0.022330165406
 C         1.904593099003     -1.169159432416      0.155326413627
 C         0.514167084356     -1.205437511023      0.125555357728
 C        -0.221599155047     -0.024277140335     -0.021284596790
 C         0.457563900413      1.192322643426     -0.160735252624
 C        -1.720482285958     -0.132441500942     -0.047246741637
 O        -2.286919742315     -1.174886582476     -0.350513846405
 N        -2.418583510164      0.999055051131      0.269337924990
 H         2.367879523947      2.170938009714     -0.262540639800
 H         3.659394934126      0.074734651364      0.039666540371
 H         2.465635974154     -2.088515424195      0.278215514426
 H        -0.021130676389     -2.142516447498      0.214496735347
 H        -0.090308063955      2.114324299682     -0.318456543641
 H        -1.983422814061      1.772998024170      0.743721403574
 H        -3.422183548307      0.917057326763      0.332339291336
