# Supplementary material for: Quantum–mechanical property prediction of solvated drug molecules: what have we learned from a decade of SAMPL blind prediction challenges?
Source: J Comput Aided Mol Des. 2020 Oct 20;35(4):453–72. doi: 10.1007/s10822-020-00347-5 (PMC8018924; doi:10.1007/s10822-020-00347-5)
Supplement: Supplementary file 1 — Supplementary file1 (GZ 65 kb) [file 10822_2020_347_MOESM1_ESM.gz › OR_01/cyclohexan/n009.xyz]

 C        -0.820828904363      1.348729202078     -0.004239986899
 C        -1.978772420330      0.578006537172     -0.002014041507
 C        -1.893365213397     -0.812893447622      0.005737688631
 C        -0.634715935647     -1.413455890547      0.007154971110
 C         0.542873557444     -0.663711499428     -0.000061070413
 C         0.444830644694      0.744899226947     -0.001895160640
 N         1.599632498606      1.533576191840     -0.065563184807
 C         1.893532527632     -1.333846013670     -0.013626012182
 H        -0.890177449547      2.432326226032     -0.010740131525
 H        -2.946490817011      1.067555685090     -0.003688090272
 H        -2.789916162136     -1.421517816860      0.009785592466
 H        -0.559159304479     -2.496525874496      0.010956916270
 H         2.433515710694      1.131809097729      0.337672267853
 H         1.475942225140      2.496047966772      0.214646932990
 H         1.788802582909     -2.419643391480     -0.036774908427
 H         2.485629046405     -1.082860155608      0.875685818344
 H         2.482339413387     -1.033875043950     -0.887674600992
