# Supplementary material for: Quantum–mechanical property prediction of solvated drug molecules: what have we learned from a decade of SAMPL blind prediction challenges?
Source: J Comput Aided Mol Des. 2020 Oct 20;35(4):453–72. doi: 10.1007/s10822-020-00347-5 (PMC8018924; doi:10.1007/s10822-020-00347-5)
Supplement: Supplementary file 1 — Supplementary file1 (GZ 65 kb) [file 10822_2020_347_MOESM1_ESM.gz › OR_01/cyclohexan/n010.xyz]

 C         1.273436897920      1.073582508059     -0.037936407871
 C         0.088482172498      1.801577085219     -0.065474038440
 C        -1.148596330782      1.159489088560     -0.041195201943
 C        -1.208912977639     -0.238332770455      0.009811532679
 C        -0.017353084076     -0.965068747207      0.041985247674
 C         1.232000242080     -0.327363309673      0.018199810732
 N         2.411900873143     -1.077969583197     -0.006609512749
 C        -2.539063009418     -0.954320400236      0.001924752945
 H         2.230706968323      1.584400525508     -0.058819962999
 H         0.132251974233      2.884929563339     -0.102136162068
 H        -2.064184604536      1.740567412117     -0.058926259469
 H        -0.054540644715     -2.050254580332      0.084410658765
 H         2.340663722047     -2.011160388306      0.372960627299
 H         3.237379431202     -0.599594586546      0.324684041047
 H        -3.315113490230     -0.355757158775      0.484640109718
 H        -2.479883269440     -1.915668287596      0.517668429026
 H        -2.869282870608     -1.152291370478     -1.023771664345
