# Supplementary material for: Quantum–mechanical property prediction of solvated drug molecules: what have we learned from a decade of SAMPL blind prediction challenges?
Source: J Comput Aided Mol Des. 2020 Oct 20;35(4):453–72. doi: 10.1007/s10822-020-00347-5 (PMC8018924; doi:10.1007/s10822-020-00347-5)
Supplement: Supplementary file 1 — Supplementary file1 (GZ 65 kb) [file 10822_2020_347_MOESM1_ESM.gz › OR_01/cyclohexan/n011.xyz]

 C         0.721796341923      1.200520968815     -0.021023148050
 C        -0.669979576301      1.193143262615     -0.007582099803
 C        -1.399675806699     -0.000291170818      0.013885094374
 C        -0.670972002659     -1.194301733917      0.028448414521
 C         0.720912531295     -1.203216043594      0.015246522977
 C         1.442608892694     -0.001784300204     -0.010135466336
 N         2.841955281224     -0.003302127504     -0.081573716144
 C        -2.910120046300      0.000304599698     -0.005827657012
 H         1.255984016723      2.145536381939     -0.038990393667
 H        -1.198468911123      2.141714844473     -0.011333986191
 H        -1.200203729296     -2.142130648413      0.053129887573
 H         1.254302806268     -2.148798524411      0.025500946815
 H         3.289151887247     -0.832842150830      0.282303554498
 H         3.289654793048      0.836669488354      0.256860000759
 H        -3.297080039794     -0.002218969246     -1.031289400237
 H        -3.314871140647      0.885346014177      0.491701858876
 H        -3.315364297602     -0.881742891134      0.496439587047
