# Supplementary material for: Quantum–mechanical property prediction of solvated drug molecules: what have we learned from a decade of SAMPL blind prediction challenges?
Source: J Comput Aided Mol Des. 2020 Oct 20;35(4):453–72. doi: 10.1007/s10822-020-00347-5 (PMC8018924; doi:10.1007/s10822-020-00347-5)
Supplement: Supplementary file 1 — Supplementary file1 (GZ 65 kb) [file 10822_2020_347_MOESM1_ESM.gz › OR_01/cyclohexan/0506nit.xyz]

 C         1.322488231267     -0.039535118178     -0.003536365803
 N        -0.178727267856      0.001099019498     -0.003423731421
 O        -0.702443020421      1.103802205307     -0.066231993737
 O        -0.780710373032     -1.059645336659      0.070405617742
 H         1.635562776533     -1.076719104454     -0.061678437192
 H         1.661934586413      0.544812710778     -0.855909497567
 H         1.650826067096      0.429985623708      0.922599407979
