# Supplementary material for: Quantum–mechanical property prediction of solvated drug molecules: what have we learned from a decade of SAMPL blind prediction challenges?
Source: J Comput Aided Mol Des. 2020 Oct 20;35(4):453–72. doi: 10.1007/s10822-020-00347-5 (PMC8018924; doi:10.1007/s10822-020-00347-5)
Supplement: Supplementary file 1 — Supplementary file1 (GZ 65 kb) [file 10822_2020_347_MOESM1_ESM.gz › OR_01/cyclohexan/0421dfl.xyz]

 C         0.000000000005      0.334374661051      0.000001930083
 F        -1.080793088661      1.123991482731     -0.000001210353
 F         1.080793088611      1.123991482653     -0.000001210352
 Cl        0.000000000023     -0.658062125336      1.475692705809
 Cl        0.000000000022     -0.658060501099     -1.475692215187
