# Supplementary material for: Quantum–mechanical property prediction of solvated drug molecules: what have we learned from a decade of SAMPL blind prediction challenges?
Source: J Comput Aided Mol Des. 2020 Oct 20;35(4):453–72. doi: 10.1007/s10822-020-00347-5 (PMC8018924; doi:10.1007/s10822-020-00347-5)
Supplement: Supplementary file 1 — Supplementary file1 (GZ 65 kb) [file 10822_2020_347_MOESM1_ESM.gz › OR_01/cyclohexan/0422ftc.xyz]

 C        -0.000263783910     -0.000207363979      0.244710956706
 Cl       -1.665483188652     -0.318846971795     -0.311877799444
 Cl        0.556738016040      1.602094014919     -0.309028846866
 Cl        1.109194572220     -1.282929632159     -0.310122260783
 F        -0.001306615697     -0.000951046986      1.589571950386
