# Supplementary material for: Quantum–mechanical property prediction of solvated drug molecules: what have we learned from a decade of SAMPL blind prediction challenges?
Source: J Comput Aided Mol Des. 2020 Oct 20;35(4):453–72. doi: 10.1007/s10822-020-00347-5 (PMC8018924; doi:10.1007/s10822-020-00347-5)
Supplement: Supplementary file 1 — Supplementary file1 (GZ 65 kb) [file 10822_2020_347_MOESM1_ESM.gz › OR_01/cyclohexan/0425dbr.xyz]

 C        -0.000573824604     -0.702681030478     -0.000028331269
 C         1.209083842856      0.013111195414      0.000056335324
 C         1.225704357337      1.397639110196      0.000108676695
 C         0.018310802546      2.110409742734      0.000079023335
 C         0.031254934622      3.538844007545      0.000132571445
 C        -1.201700736285      1.422578130869     -0.000003609571
 C        -1.194674661233      0.038602561944     -0.000056623907
 N         0.040863143570      4.694654259436      0.000175393645
 O         0.036806315744     -2.043753946445     -0.000077612446
 Br        2.854710065914     -0.946507077566      0.000100170195
 Br       -2.852743110925     -0.921528648254     -0.000172633018
 H        -0.866747983443     -2.396337092424     -0.000129780295
 H         2.168788972338      1.926654065359      0.000172381346
 H        -2.136644118437      1.965675721670     -0.000025961477
