# Supplementary material for: Quantum–mechanical property prediction of solvated drug molecules: what have we learned from a decade of SAMPL blind prediction challenges?
Source: J Comput Aided Mol Des. 2020 Oct 20;35(4):453–72. doi: 10.1007/s10822-020-00347-5 (PMC8018924; doi:10.1007/s10822-020-00347-5)
Supplement: Supplementary file 1 — Supplementary file1 (GZ 65 kb) [file 10822_2020_347_MOESM1_ESM.gz › OR_01/cyclohexan/0174chl.xyz]

 C        -0.000000000009      0.000000000156      0.508075666388
 C        -0.000000000018      1.214358085361     -0.171132191605
 C         0.000000000030     -1.214358084806     -0.171132191671
 C         0.000000000019      1.206020067591     -1.565499538415
 C         0.000000000000     -1.206020067669     -1.565499538593
 C        -0.000000000002     -0.000000000210     -2.264895697477
 H        -0.000000000058      2.146487105130      0.379237290607
 H         0.000000000034     -2.146487104384      0.379237290976
 H         0.000000000072      2.147891250826     -2.101976210207
 H        -0.000000000038     -2.147891250980     -2.101976210036
 H        -0.000000000032      0.000000000056     -3.348506426596
 Cl        0.000000000002     -0.000000001072      2.271372756629
