# Supplementary material for: Quantum–mechanical property prediction of solvated drug molecules: what have we learned from a decade of SAMPL blind prediction challenges?
Source: J Comput Aided Mol Des. 2020 Oct 20;35(4):453–72. doi: 10.1007/s10822-020-00347-5 (PMC8018924; doi:10.1007/s10822-020-00347-5)
Supplement: Supplementary file 1 — Supplementary file1 (GZ 65 kb) [file 10822_2020_347_MOESM1_ESM.gz › OR_01/cyclohexan/0176pdi.xyz]

 C         0.000000000603     -0.000000000056      1.379623079242
 C        -0.000000000421      1.212062359087      0.696566294995
 C         0.000000000232      1.212062359204     -0.696566295145
 C        -0.000000000444     -0.000000000041     -1.379623079300
 C         0.000000000109     -1.212062359259     -0.696566295119
 C        -0.000000000353     -1.212062359328      0.696566295153
 H         0.000000000260      2.147294821521      1.241219636541
 H        -0.000000000599      2.147294821644     -1.241219636515
 Cl        0.000000000969      0.000000000459     -3.138547615198
 Cl       -0.000000000048      0.000000000384      3.138547615218
 H         0.000000000445     -2.147294821777      1.241219636549
 H        -0.000000000753     -2.147294821838     -1.241219636422
