# Supplementary material for: Quantum–mechanical property prediction of solvated drug molecules: what have we learned from a decade of SAMPL blind prediction challenges?
Source: J Comput Aided Mol Des. 2020 Oct 20;35(4):453–72. doi: 10.1007/s10822-020-00347-5 (PMC8018924; doi:10.1007/s10822-020-00347-5)
Supplement: Supplementary file 1 — Supplementary file1 (GZ 65 kb) [file 10822_2020_347_MOESM1_ESM.gz › OR_01/cyclohexan/0186bro.xyz]

 C         0.000000000028      0.000000000251     -0.096425437530
 C        -0.000000000007      1.214862319828     -0.775109806456
 C         0.000000000005     -1.214862319439     -0.775109806375
 C         0.000000000025      1.205981056954     -2.170030251218
 C         0.000000000018     -1.205981056962     -2.170030251253
 C        -0.000000000026     -0.000000000243     -2.869213051331
 H         0.000000000073      2.149286613961     -0.229039407784
 H         0.000000000088     -2.149286613426     -0.229039407467
 H        -0.000000000071      2.148016530723     -2.706384002886
 H        -0.000000000090     -2.148016530778     -2.706384002726
 H         0.000000000051      0.000000000030     -3.952858918802
 Br       -0.000000000095     -0.000000000901      1.826524343830
