# Supplementary material for: Quantum–mechanical property prediction of solvated drug molecules: what have we learned from a decade of SAMPL blind prediction challenges?
Source: J Comput Aided Mol Des. 2020 Oct 20;35(4):453–72. doi: 10.1007/s10822-020-00347-5 (PMC8018924; doi:10.1007/s10822-020-00347-5)
Supplement: Supplementary file 1 — Supplementary file1 (GZ 65 kb) [file 10822_2020_347_MOESM1_ESM.gz › OR_01/cyclohexan/0207tri.xyz]

 H        -2.574421338107     -1.091132122340      0.000000000004
 O        -1.612291689191     -1.097794007139     -0.000000000051
 C        -1.146768437771      0.235078776477      0.000000000030
 C         0.370404675277      0.201507078849      0.000000000007
 H        -1.457581306176      0.789212229197      0.892578026033
 H        -1.457581306062      0.789212229239     -0.892578025986
 F         0.851658930713      1.468611070422     -0.000000000055
 F         0.872402235637     -0.418839127371     -1.085610640672
 F         0.872402235682     -0.418839127333      1.085610640690
