# Supplementary material for: Quantum–mechanical property prediction of solvated drug molecules: what have we learned from a decade of SAMPL blind prediction challenges?
Source: J Comput Aided Mol Des. 2020 Oct 20;35(4):453–72. doi: 10.1007/s10822-020-00347-5 (PMC8018924; doi:10.1007/s10822-020-00347-5)
Supplement: Supplementary file 1 — Supplementary file1 (GZ 65 kb) [file 10822_2020_347_MOESM1_ESM.gz › OR_01/cyclohexan/0215pbr.xyz]

 C         0.024884054152     -2.459247967961     -0.000000000262
 C        -1.189188950069     -1.770579244342     -0.000000000262
 C         1.227752779619     -1.750419250950     -0.000000000069
 C        -1.203149487754     -0.376540652902      0.000000000018
 C         1.217078175747     -0.359573653713     -0.000000000054
 C         0.000480872077      0.318401053930      0.000000000092
 O         0.100941836859     -3.824557429883     -0.000000000550
 Br       -0.014087849189      2.240279310483      0.000000000335
 H        -2.127900835867     -2.315572709492     -0.000000000472
 H         2.163851293894     -2.295346949680      0.000000000017
 H        -2.146266657423      0.154305895604      0.000000000024
 H         2.150576268787      0.188127500944     -0.000000000047
 H        -0.783772500831     -4.206456902036      0.000000001230
