# Supplementary material for: Quantum–mechanical property prediction of solvated drug molecules: what have we learned from a decade of SAMPL blind prediction challenges?
Source: J Comput Aided Mol Des. 2020 Oct 20;35(4):453–72. doi: 10.1007/s10822-020-00347-5 (PMC8018924; doi:10.1007/s10822-020-00347-5)
Supplement: Supplementary file 1 — Supplementary file1 (GZ 65 kb) [file 10822_2020_347_MOESM1_ESM.gz › OR_01/cyclohexan/0220tri.xyz]

 C        -2.486053034680     -0.079428098885     -0.598055240429
 C         1.292754364974      2.112830801723     -0.430053126704
 C         1.449669547554     -1.997586849423     -0.540550196379
 P        -0.044715323407     -0.029547819958      0.445932546517
 O         0.529125978627     -0.908640986938     -0.779818952506
 O        -1.305968236142      0.674368097466     -0.242877444053
 O         0.950626113448      1.202802727316      0.639342327054
 O        -0.266610236763     -0.783971173352      1.695618341191
 H         2.418090428272     -1.612504363376     -0.214166809832
 H         1.560007180104     -2.512758623488     -1.492668207527
 H         1.047370355830     -2.675449073279      0.212710955657
 H         2.052315029341      2.777724085879     -0.024516350788
 H         0.413351407299      2.684015213740     -0.729233408068
 H         1.693903679468      1.564292730049     -1.284289242538
 H        -3.206718557285      0.646694264532     -0.967541967751
 H        -2.887874028362     -0.589378713109      0.278858762325
 H        -2.248621668279     -0.801140218900     -1.381662986168
