# Supplementary material for: Quantum–mechanical property prediction of solvated drug molecules: what have we learned from a decade of SAMPL blind prediction challenges?
Source: J Comput Aided Mol Des. 2020 Oct 20;35(4):453–72. doi: 10.1007/s10822-020-00347-5 (PMC8018924; doi:10.1007/s10822-020-00347-5)
Supplement: Supplementary file 1 — Supplementary file1 (GZ 65 kb) [file 10822_2020_347_MOESM1_ESM.gz › OR_01/cyclohexan/0221tri.xyz]

 P        -0.049315506250      0.000968445315      0.689899286518
 O         0.628946451494     -1.047923422465     -0.331921112767
 O         0.788723149253      1.356571699236      0.592243731920
 O        -1.391132584281      0.381115832394     -0.095665104664
 C         1.020379722060      2.063527323814     -0.659497223105
 C        -2.488951737673     -0.566404015816     -0.224453224121
 C         1.711466937707     -1.920914836132      0.101002769029
 C        -3.654267097130      0.154937096917     -0.867068872528
 C         1.960380882708      3.215712385476     -0.374920557896
 C         1.936997697973     -2.957455897016     -0.979338537042
 H        -4.494146056163     -0.535930641176     -0.980346660014
 H        -3.382430974085      0.530996999954     -1.855823414050
 H        -3.978985284086      0.994499953628     -0.248963613746
 H         2.146722853103      3.771635532841     -1.298008793600
 H         2.916264256293      2.854012699327      0.009897128461
 H         1.525668937485      3.898718700667      0.357718606533
 H         2.754364870770     -3.621296804614     -0.684589076779
 H         2.203109655826     -2.484060931230     -1.927080146820
 H         1.040160643548     -3.562204018864     -1.130583792354
 H        -2.746282454661     -0.936793333367      0.770686716752
 H        -2.147649333460     -1.403929682302     -0.838291413139
 H         0.056822250537      2.412348774811     -1.036688939169
 H         1.448560852828      1.363718214715     -1.381986204601
 H         1.429598672100     -2.379178314389      1.050870597879
 H         2.605540925788     -1.311203321842      0.260378812644
 O        -0.178717731685     -0.486441439881      2.079131036661
