# Supplementary material for: Quantum–mechanical property prediction of solvated drug molecules: what have we learned from a decade of SAMPL blind prediction challenges?
Source: J Comput Aided Mol Des. 2020 Oct 20;35(4):453–72. doi: 10.1007/s10822-020-00347-5 (PMC8018924; doi:10.1007/s10822-020-00347-5)
Supplement: Supplementary file 1 — Supplementary file1 (GZ 65 kb) [file 10822_2020_347_MOESM1_ESM.gz › OR_01/cyclohexan/0222tri.xyz]

 P        -0.083798709194      0.010220581893      0.905252004183
 O        -1.373777884623     -0.552540297739      0.143076554449
 O         0.503071677126      1.043419394873     -0.186337501703
 O         0.880991740420     -1.262191680968      0.909996317145
 C         1.196695017201     -2.028955047030     -0.284619288934
 C         1.495761451651      2.040565905347      0.183041646595
 C        -2.554427930441      0.270905598519     -0.062787765106
 C         2.236355514707     -3.071655768395      0.085867660544
 C         1.604460344133      3.046029265374     -0.949575304219
 C        -3.656093566940     -0.612127660089     -0.620701358324
 C         2.618958843538     -3.942863878822     -1.114727038330
 C        -4.941875227201      0.179627575118     -0.878833213484
 C         2.650859565178      4.124925676986     -0.652767291393
 H         2.712561229003      4.840408628247     -1.475906796314
 H         3.645681899874      3.690409140279     -0.515874551363
 H         2.402688294100      4.683173164028      0.254751395897
 H         3.365723512965     -4.687130303040     -0.829067153787
 H         3.042212524818     -3.343615555490     -1.926678915778
 H         1.751965490684     -4.479171970300     -1.512067489769
 H        -5.721862154209     -0.471366061073     -1.280087058020
 H        -4.778034648882      0.984881088250     -1.601335342260
 H        -5.326142934051      0.629009143391      0.041665780305
 H         0.623331196435      3.504549908817     -1.107383044327
 H         1.860804169757      2.515370456278     -1.871938287518
 H         3.120784274384     -2.564096747571      0.482893768947
 H         1.837266367096     -3.693356613265      0.892836310366
 H        -3.847272232209     -1.424148422012      0.087251772820
 H        -3.303345486691     -1.072098048447     -1.549083447738
 H         2.451613084511      1.534627252818      0.353506387507
 H         1.184425011219      2.517828364933      1.115223989880
 H         1.572696375378     -1.346637534568     -1.052887072280
 H         0.276741256299     -2.493692295142     -0.648136163421
 H        -2.297503791786      1.073819707463     -0.759989857085
 H        -2.846531859594      0.711835094396      0.894273946871
 O        -0.275020414657      0.580400936939      2.255401405644
