# Supplementary material for: Quantum–mechanical property prediction of solvated drug molecules: what have we learned from a decade of SAMPL blind prediction challenges?
Source: J Comput Aided Mol Des. 2020 Oct 20;35(4):453–72. doi: 10.1007/s10822-020-00347-5 (PMC8018924; doi:10.1007/s10822-020-00347-5)
Supplement: Supplementary file 1 — Supplementary file1 (GZ 65 kb) [file 10822_2020_347_MOESM1_ESM.gz › OR_01/cyclohexan/0240met.xyz]

 C         2.481542655959      1.019584322673      0.000038390352
 C         2.993943585659     -0.278450921554     -0.000022745974
 C         2.127186537098     -1.371499771063     -0.000071125799
 C         0.749521461603     -1.171122427074     -0.000058870113
 C         0.232253767624      0.130234238648      0.000002678565
 C         1.105762556271      1.224158571022      0.000051345822
 C        -1.233238212251      0.403588741843      0.000019194271
 O        -1.970892155494     -0.725204354760     -0.000040571743
 O        -1.724469864503      1.511946000463      0.000079105612
 C        -3.400856779567     -0.550526155757     -0.000028509610
 H         3.154042792777      1.869626186614      0.000075836905
 H         4.066455171741     -0.437711815511     -0.000032630736
 H         2.524816013142     -2.379877507317     -0.000118338583
 H         0.073538685171     -2.015813787634     -0.000096405550
 H         0.691362292631      2.224581176057      0.000098672817
 H        -3.814595788066     -1.556273606333     -0.000088555221
 H        -3.717421917671     -0.005350691400     -0.889884670124
 H        -3.717419802123     -0.005458198917      0.889894199111
