# Supplementary material for: Quantum–mechanical property prediction of solvated drug molecules: what have we learned from a decade of SAMPL blind prediction challenges?
Source: J Comput Aided Mol Des. 2020 Oct 20;35(4):453–72. doi: 10.1007/s10822-020-00347-5 (PMC8018924; doi:10.1007/s10822-020-00347-5)
Supplement: Supplementary file 1 — Supplementary file1 (GZ 65 kb) [file 10822_2020_347_MOESM1_ESM.gz › OR_01/cyclohexan/0244tet.xyz]

 C         0.628749512306      1.323924657107     -0.000000000001
 C        -0.023141728064     -0.798441248372      1.185193414509
 C        -0.023141728061     -0.798441248369     -1.185193414509
 C        -0.017091588240      0.728342399075     -1.259553354812
 C        -0.017091588236      0.728342399073      1.259553354812
 O        -0.664777044813     -1.269807749299     -0.000000000001
 H         1.702159142831      1.094274254356     -0.000000000003
 H         1.009404591708     -1.182332722084      1.216771519903
 H         1.009404591713     -1.182332722074     -1.216771519896
 H        -1.050223021109      1.082224867586     -1.350726829781
 H        -1.050223021102      1.082224867588      1.350726829785
 H         0.540751316511      2.414378099175     -0.000000000004
 H        -0.572782550993     -1.238220239559      2.019450224661
 H        -0.572782550985     -1.238220239563     -2.019450224663
 H         0.516447833264      1.047088312682     -2.161396970456
 H         0.516447833271      1.047088312677      2.161396970457
