# Supplementary material for: Quantum–mechanical property prediction of solvated drug molecules: what have we learned from a decade of SAMPL blind prediction challenges?
Source: J Comput Aided Mol Des. 2020 Oct 20;35(4):453–72. doi: 10.1007/s10822-020-00347-5 (PMC8018924; doi:10.1007/s10822-020-00347-5)
Supplement: Supplementary file 1 — Supplementary file1 (GZ 65 kb) [file 10822_2020_347_MOESM1_ESM.gz › OR_01/cyclohexan/0107tri.xyz]

 N        -0.368641008700     -0.000117162876      0.000000000122
 C         0.064681853476      1.390814804814      0.000000000103
 C         0.064726584087     -0.695583461923      1.204565073534
 C         0.064726583717     -0.695583462119     -1.204565073662
 H         1.166604938545      1.495533891665      0.000000001017
 H         1.166654019762     -0.747981665768      1.295162510496
 H         1.166654019327     -0.747981667199     -1.295162510569
 H        -0.324098860868      1.900727387749      0.884877058796
 H        -0.324101046443     -1.716849922652      1.203779888955
 H        -0.323971087670     -0.184199603040     -2.088638603484
 H        -0.324098859311      1.900727387211     -0.884877059596
 H        -0.323971087749     -0.184199603588      2.088638603637
 H        -0.324101048173     -1.716849922274     -1.203779889348
