# Supplementary material for: Quantum–mechanical property prediction of solvated drug molecules: what have we learned from a decade of SAMPL blind prediction challenges?
Source: J Comput Aided Mol Des. 2020 Oct 20;35(4):453–72. doi: 10.1007/s10822-020-00347-5 (PMC8018924; doi:10.1007/s10822-020-00347-5)
Supplement: Supplementary file 1 — Supplementary file1 (GZ 65 kb) [file 10822_2020_347_MOESM1_ESM.gz › OR_01/cyclohexan/0111die.xyz]

 N        -0.028273594440     -0.985099471276      0.341847365963
 H         0.098188493613     -0.851339086802      1.339422453522
 C        -1.340181684444     -0.506243236880     -0.090848682573
 C         1.152629010537     -0.540108592652     -0.402440932560
 C        -1.641573094349      0.996477158805      0.039229516245
 H        -2.087631795332     -1.065271367275      0.482236611666
 H        -1.471759651690     -0.810111402773     -1.135551154333
 C         1.833536365739      0.745885447248      0.090603427172
 H         1.894275041795     -1.347901455320     -0.380613497504
 H         0.858158838882     -0.428852081386     -1.451302293067
 H        -2.681519787103      1.197168989974     -0.239504573082
 H        -1.498262513391      1.339224468743      1.068906495520
 H        -1.003410130778      1.599667588872     -0.611198147071
 H         2.734068816820      0.950807376841     -0.497833157371
 H         1.177121039840      1.615563707741      0.020919972785
 H         2.142302644300      0.640367956139      1.135948594688
