# Supplementary material for: Quantum–mechanical property prediction of solvated drug molecules: what have we learned from a decade of SAMPL blind prediction challenges?
Source: J Comput Aided Mol Des. 2020 Oct 20;35(4):453–72. doi: 10.1007/s10822-020-00347-5 (PMC8018924; doi:10.1007/s10822-020-00347-5)
Supplement: Supplementary file 1 — Supplementary file1 (GZ 65 kb) [file 10822_2020_347_MOESM1_ESM.gz › OR_01/cyclohexan/0116pyr.xyz]

 C         0.000000000107     -0.000000003134     -1.381813589425
 C        -0.000000000096      1.196806314839     -0.670500978894
 C        -0.000000000104     -1.196806321300     -0.670500984015
 C         0.000000000103      1.142567895534      0.722334326825
 C         0.000000000107     -1.142567889585      0.722334324542
 N        -0.000000000024      0.000000001496      1.418031630035
 H         0.000000000121      2.153761044318     -1.178651165115
 H         0.000000000110     -2.153761049947     -1.178651168746
 H        -0.000000000091      2.058417643239      1.306494143802
 H        -0.000000000077     -2.058417639817      1.306494144346
 H        -0.000000000157      0.000000004357     -2.465977683355
