# Supplementary material for: Quantum–mechanical property prediction of solvated drug molecules: what have we learned from a decade of SAMPL blind prediction challenges?
Source: J Comput Aided Mol Des. 2020 Oct 20;35(4):453–72. doi: 10.1007/s10822-020-00347-5 (PMC8018924; doi:10.1007/s10822-020-00347-5)
Supplement: Supplementary file 1 — Supplementary file1 (GZ 65 kb) [file 10822_2020_347_MOESM1_ESM.gz › OR_01/cyclohexan/0118ani.xyz]

 C         0.000956658215      0.937593582500      0.000000003352
 C         0.002668631926      0.220632757260      1.206615399071
 C         0.002668630280      0.220632758111     -1.206615398740
 C         0.004406629937     -1.170925104568      1.201145579367
 C         0.004406623143     -1.170925104299     -1.201145580222
 C         0.005493679292     -1.880325524480     -0.000000001421
 H         0.006226280032      0.759930002398      2.148660314200
 H         0.006226265423      0.759930006229     -2.148660310343
 H         0.004335453515     -1.703955836093      2.145810124551
 H         0.004335438953     -1.703955834975     -2.145810126384
 H         0.006491137352     -2.963710518360      0.000000001528
 N         0.058071678926      2.334049620637      0.000000010125
 H        -0.283735013088      2.784132596562     -0.836846390808
 H        -0.283735093905      2.784132599078      0.836846375724
