# Supplementary material for: Quantum–mechanical property prediction of solvated drug molecules: what have we learned from a decade of SAMPL blind prediction challenges?
Source: J Comput Aided Mol Des. 2020 Oct 20;35(4):453–72. doi: 10.1007/s10822-020-00347-5 (PMC8018924; doi:10.1007/s10822-020-00347-5)
Supplement: Supplementary file 1 — Supplementary file1 (GZ 65 kb) [file 10822_2020_347_MOESM1_ESM.gz › OR_01/cyclohexan/0119met.xyz]

 C        -0.876347799967      0.004692195301      0.000000018438
 C        -0.157255319418      1.205162139758      0.000000246329
 C         1.233748276956      1.167264378220      0.000000193746
 C         1.870873493019     -0.069572180050     -0.000000067693
 C         1.075670844070     -1.213511468242     -0.000000258994
 N        -0.259789478831     -1.188352745405     -0.000000214696
 H         1.808225508137      2.086970627339      0.000000381458
 H        -0.684132176369      2.152254912697      0.000000476173
 H         2.951022298677     -0.151501414295     -0.000000093358
 H         1.533448471325     -2.199108824949     -0.000000444489
 C        -2.382381645480     -0.015546091364     -0.000000191128
 H        -2.753615833908     -0.548442199909     -0.879556741621
 H        -2.753616014713     -0.548447784696      0.879552852749
 H        -2.800068623497      0.992604455594      0.000002843087
