# Supplementary material for: Quantum–mechanical property prediction of solvated drug molecules: what have we learned from a decade of SAMPL blind prediction challenges?
Source: J Comput Aided Mol Des. 2020 Oct 20;35(4):453–72. doi: 10.1007/s10822-020-00347-5 (PMC8018924; doi:10.1007/s10822-020-00347-5)
Supplement: Supplementary file 1 — Supplementary file1 (GZ 65 kb) [file 10822_2020_347_MOESM1_ESM.gz › OR_01/cyclohexan/0120met.xyz]

 C         0.892829005819      0.018122247947      0.000000558251
 C         0.156164314395      1.206305212255     -0.000000099509
 C         0.162651101037     -1.174485870220      0.000001197878
 C        -1.232899033025      1.152207151008     -0.000000530531
 N        -1.172906028194     -1.246247223627      0.000000801363
 C        -1.852624415736     -0.096500294696     -0.000000169312
 H         0.667136984467      2.164154106961     -0.000000221886
 H         0.689473446762     -2.125874561609      0.000002233516
 H        -1.828489851343      2.057587520545     -0.000000983331
 H        -2.935889039860     -0.175701199279     -0.000000451278
 C         2.399962789244      0.015590480574     -0.000000446076
 H         2.795988609842      0.528706034048      0.881337003855
 H         2.793261045310     -1.002799680250      0.000015662644
 H         2.795987071283      0.528677076344     -0.881355555584
