# Supplementary material for: Quantum–mechanical property prediction of solvated drug molecules: what have we learned from a decade of SAMPL blind prediction challenges?
Source: J Comput Aided Mol Des. 2020 Oct 20;35(4):453–72. doi: 10.1007/s10822-020-00347-5 (PMC8018924; doi:10.1007/s10822-020-00347-5)
Supplement: Supplementary file 1 — Supplementary file1 (GZ 65 kb) [file 10822_2020_347_MOESM1_ESM.gz › OR_01/cyclohexan/0121met.xyz]

 C         1.222438741315     -1.138486134519      0.002113681322
 C        -0.168941968782     -1.189680747190     -0.008198805212
 C        -0.902292759513     -0.000000883413     -0.010981345778
 C        -0.168943481241      1.189680428750     -0.008200273320
 C         1.222436853915      1.138487805276      0.002112342157
 N         1.924710243619      0.000001149297      0.007902497240
 H        -0.672610015604      2.150321422674     -0.016873692203
 H         1.800951954587      2.058177442655      0.003082263081
 H         1.800954978042     -2.058175085287      0.003084653365
 C        -2.408520424766     -0.000000660869      0.007172529952
 H        -2.812504071127     -0.886317859228     -0.486337192561
 H        -2.778492815616      0.000052240393      1.037990670456
 H        -2.812504101338      0.886267272931     -0.486426319517
 H        -0.672607133490     -2.150322391471     -0.016871008983
