# Supplementary material for: Quantum–mechanical property prediction of solvated drug molecules: what have we learned from a decade of SAMPL blind prediction challenges?
Source: J Comput Aided Mol Des. 2020 Oct 20;35(4):453–72. doi: 10.1007/s10822-020-00347-5 (PMC8018924; doi:10.1007/s10822-020-00347-5)
Supplement: Supplementary file 1 — Supplementary file1 (GZ 65 kb) [file 10822_2020_347_MOESM1_ESM.gz › OR_01/cyclohexan/0122Nme.xyz]

 C         0.439534687341     -0.273767921916     -0.049816924642
 C        -0.000966744508      1.061432113029     -0.053071867232
 C        -0.530716870461     -1.295079163629      0.001329150881
 C        -1.364282477036      1.354118024264     -0.017376425340
 C        -1.883805694658     -0.988873770556      0.041102517198
 C        -2.317216452118      0.340120736306      0.029969475697
 C         2.837982515227      0.364803052877      0.097893497026
 N         1.784662690463     -0.608291286281     -0.129991466693
 H         0.715663477560      1.872131952748     -0.086002043703
 H        -0.209150749256     -2.332239397989      0.003460613899
 H        -1.678513045715      2.392486351647     -0.023008015412
 H        -2.608245639716     -1.795373325066      0.080756708453
 H        -3.374269760467      0.575719552158      0.060194469547
 H         2.001192117132     -1.548581533198      0.162231802051
 H         2.752078979362      0.872781975339      1.069041887469
 H         2.839204578562      1.126817916924     -0.686693256378
 H         3.799323388289     -0.148193276657      0.059496877180
