# Supplementary material for: Quantum–mechanical property prediction of solvated drug molecules: what have we learned from a decade of SAMPL blind prediction challenges?
Source: J Comput Aided Mol Des. 2020 Oct 20;35(4):453–72. doi: 10.1007/s10822-020-00347-5 (PMC8018924; doi:10.1007/s10822-020-00347-5)
Supplement: Supplementary file 1 — Supplementary file1 (GZ 65 kb) [file 10822_2020_347_MOESM1_ESM.gz › OR_01/cyclohexan/0125dim.xyz]

 C        -1.158155203322     -0.267162179221      0.000003036815
 C         1.158155238377     -0.267162369552      0.000003035491
 C        -1.198566810804      1.130850839372     -0.000013275833
 C         1.198567045222      1.130850720575     -0.000013275023
 C         0.000000207802      1.835902028333     -0.000021544338
 C        -2.418087133489     -1.093744908913      0.000012149194
 C         2.418087127577     -1.093745185814      0.000012130988
 N         0.000000023706     -0.942693658930      0.000010941683
 H         0.000000245961      2.920480173046     -0.000034102610
 H        -2.149855936649      1.649599597230     -0.000019292991
 H         2.149856267041      1.649599316526     -0.000019292748
 H        -2.445332106072     -1.742706877902     -0.879519067681
 H        -2.445326561122     -1.742695940572      0.879551522780
 H        -3.311804868074     -0.467498412051      0.000010828681
 H         2.445332112469     -1.742707034259     -0.879519175179
 H         3.311804916924     -0.467498747656      0.000010961702
 H         2.445326434452     -1.742696360212      0.879551419069
