# Supplementary material for: Quantum–mechanical property prediction of solvated drug molecules: what have we learned from a decade of SAMPL blind prediction challenges?
Source: J Comput Aided Mol Des. 2020 Oct 20;35(4):453–72. doi: 10.1007/s10822-020-00347-5 (PMC8018924; doi:10.1007/s10822-020-00347-5)
Supplement: Supplementary file 1 — Supplementary file1 (GZ 65 kb) [file 10822_2020_347_MOESM1_ESM.gz › OR_01/cyclohexan/0126eth.xyz]

 C         0.000039794812      0.282440111457     -0.000000615809
 C        -0.000019214672     -1.173326333271     -0.000002154439
 H         1.025158698818     -1.548158052573      0.000004009926
 H        -0.512645063892     -1.548068532490      0.887864635780
 H        -0.512650500851     -1.548066856885     -0.887866029890
 N         0.000066285786      1.435467663762      0.000000154432
