# Supplementary material for: Quantum–mechanical property prediction of solvated drug molecules: what have we learned from a decade of SAMPL blind prediction challenges?
Source: J Comput Aided Mol Des. 2020 Oct 20;35(4):453–72. doi: 10.1007/s10822-020-00347-5 (PMC8018924; doi:10.1007/s10822-020-00347-5)
Supplement: Supplementary file 1 — Supplementary file1 (GZ 65 kb) [file 10822_2020_347_MOESM1_ESM.gz › OR_01/cyclohexan/0129ben.xyz]

 C         0.000000000317     -0.000000000277      0.611542405538
 C        -0.000000000632      1.216383620161     -0.087532764060
 C        -0.000000000617     -1.216383620173     -0.087532764137
 C         0.000000000477      1.209412997482     -1.478007793220
 C         0.000000000457     -1.209412997554     -1.478007793526
 C        -0.000000000373     -0.000000000123     -2.173417160882
 H         0.000000000384      2.150569099586      0.460155741636
 H         0.000000000475     -2.150569099799      0.460155741316
 H        -0.000000000558      2.148255497725     -2.018833913405
 H        -0.000000000646     -2.148255497711     -2.018833913644
 H         0.000000000905      0.000000000052     -3.257249355299
 C        -0.000000000866      0.000000000343      2.042909807599
 N         0.000000000675      0.000000000287      3.198846762085
