# Supplementary material for: Quantum–mechanical property prediction of solvated drug molecules: what have we learned from a decade of SAMPL blind prediction challenges?
Source: J Comput Aided Mol Des. 2020 Oct 20;35(4):453–72. doi: 10.1007/s10822-020-00347-5 (PMC8018924; doi:10.1007/s10822-020-00347-5)
Supplement: Supplementary file 1 — Supplementary file1 (GZ 65 kb) [file 10822_2020_347_MOESM1_ESM.gz › OR_01/cyclohexan/0131nit.xyz]

 N         1.208469622149      0.007067581447      0.026683950381
 O         1.516945834103      0.788814454447      0.915229403676
 O         1.920100844771     -0.287513911636     -0.923558949430
 C        -0.164658426474     -0.620755127448      0.105266061627
 C        -1.250374101892      0.435360230594     -0.103379382718
 H        -0.225434932825     -1.065808761703      1.099323112770
 H        -0.182546022801     -1.394482397619     -0.659295283495
 H        -1.138129427131      1.212747803308      0.655726059797
 H        -1.106075792227      0.907673144115     -1.079853917309
 C        -2.647159097012     -0.187551957064     -0.023974868275
 H        -2.787377382543     -0.956924413335     -0.788382195317
 H        -2.824435120806     -0.645346666609      0.953397237775
 H        -3.412039997312      0.576765021502     -0.177169229482
