# Supplementary material for: Quantum–mechanical property prediction of solvated drug molecules: what have we learned from a decade of SAMPL blind prediction challenges?
Source: J Comput Aided Mol Des. 2020 Oct 20;35(4):453–72. doi: 10.1007/s10822-020-00347-5 (PMC8018924; doi:10.1007/s10822-020-00347-5)
Supplement: Supplementary file 1 — Supplementary file1 (GZ 65 kb) [file 10822_2020_347_MOESM1_ESM.gz › OR_01/cyclohexan/0134nit.xyz]

 C        -0.000005360405      2.510629427132      0.000000000215
 C        -0.000004002690      1.816498462134      1.210655636472
 C        -0.000001302163      0.425296789224      1.219526221047
 C        -0.000000010211     -0.246214088036     -0.000000001449
 C        -0.000001303289      0.425296791054     -1.219526222977
 C        -0.000004000012      1.816498464770     -1.210655637106
 H        -0.000000209315     -0.136351538046     -2.143111396932
 H        -0.000005046071      2.357526499153     -2.149086852261
 H        -0.000005045245      2.357526496369      2.149086851536
 H        -0.000000211619     -0.136351539282      2.143111394363
 H        -0.000007533156      3.594408094653      0.000000000904
 N         0.000002702436     -1.723642317382      0.000000003379
 O         0.000003658532     -2.297204771953     -1.083374446813
 O         0.000003663207     -2.297204769789      1.083374449622
