# Supplementary material for: Quantum–mechanical property prediction of solvated drug molecules: what have we learned from a decade of SAMPL blind prediction challenges?
Source: J Comput Aided Mol Des. 2020 Oct 20;35(4):453–72. doi: 10.1007/s10822-020-00347-5 (PMC8018924; doi:10.1007/s10822-020-00347-5)
Supplement: Supplementary file 1 — Supplementary file1 (GZ 65 kb) [file 10822_2020_347_MOESM1_ESM.gz › OR_01/cyclohexan/0135met.xyz]

 C         0.197203754131     -0.279754419242      0.012847643641
 C        -0.528190328195     -1.469893636573      0.073971361237
 C        -0.414645859962      0.984232335479     -0.051312371952
 C        -1.914508679873     -1.426621965759      0.096922729420
 C        -1.816098063087      0.982349616080     -0.049529307720
 C        -2.558355707085     -0.191703928411      0.032495983522
 H         0.006139492579     -2.409242364625      0.108279812327
 C         0.316418179735      2.299389084567     -0.148720794369
 H        -2.484063796015     -2.345573674444      0.160174604649
 H        -2.330701969965      1.934176461956     -0.116439650180
 H        -3.641085210566     -0.141533521748      0.040602312185
 N         1.666548290094     -0.416720860830      0.015342443912
 O         2.144360197171     -1.452811144223     -0.436311968782
 O         2.334718805816      0.501092033485      0.479340809653
 H         1.115062644970      2.271889865465     -0.892018636389
 H        -0.386417833697      3.087967373576     -0.421555196246
 H         0.783810083949      2.561698745246      0.802500225093
