# Supplementary material for: Quantum–mechanical property prediction of solvated drug molecules: what have we learned from a decade of SAMPL blind prediction challenges?
Source: J Comput Aided Mol Des. 2020 Oct 20;35(4):453–72. doi: 10.1007/s10822-020-00347-5 (PMC8018924; doi:10.1007/s10822-020-00347-5)
Supplement: Supplementary file 1 — Supplementary file1 (GZ 65 kb) [file 10822_2020_347_MOESM1_ESM.gz › OR_01/cyclohexan/0138pro.xyz]

 C         2.419176837466      0.077065602446      0.007831296799
 H         3.172274607157     -0.708490861912     -0.095474834890
 H         2.591404475290      0.809404081652     -0.786861632893
 H         2.590138550019      0.577828464741      0.965714942079
 C         1.004327251686     -0.508019883868     -0.072742938656
 H         0.873419662395     -1.262207673593      0.711024044859
 C        -0.072143111217      0.566059927553      0.076446141579
 H         0.013558124410      1.311548167543     -0.718042041931
 H         0.024951803277      1.092775802628      1.028006646744
 S        -1.801297657742     -0.054540469178     -0.078421430183
 H        -1.775104999735     -0.877493980955      0.990049914553
 H         0.865382456994     -1.025097177056     -1.026949108058
