# Supplementary material for: Quantum–mechanical property prediction of solvated drug molecules: what have we learned from a decade of SAMPL blind prediction challenges?
Source: J Comput Aided Mol Des. 2020 Oct 20;35(4):453–72. doi: 10.1007/s10822-020-00347-5 (PMC8018924; doi:10.1007/s10822-020-00347-5)
Supplement: Supplementary file 1 — Supplementary file1 (GZ 65 kb) [file 10822_2020_347_MOESM1_ESM.gz › OR_01/cyclohexan/0144thi.xyz]

 C         0.009963233587      0.253585904569      0.000000002099
 C        -0.198152445594     -1.129486984923      0.000000003121
 C         1.323560350083      0.747556278496      0.000000000004
 C         0.893118971274     -2.000194272644      0.000000001151
 C         2.403073093183     -0.128193055932     -0.000000001176
 C         2.195494651969     -1.509130557401     -0.000000000493
 H        -1.199040538682     -1.540268472684      0.000000004864
 H         1.496647869833      1.818378581877     -0.000000001115
 H         0.715186542356     -3.070051138508      0.000000001449
 H         3.411412676286      0.270752625744     -0.000000002912
 H         3.038558479779     -2.189978355914     -0.000000002198
 S        -1.296501429682      1.468284539134      0.000000005516
 C        -2.819577981396      0.470421666014     -0.000000001449
 H        -3.635767087618      1.193227085384     -0.000000000640
 H        -2.893526194613     -0.146207425241      0.896273511056
 H        -2.893526190764     -0.146207417971     -0.896273519275
