# Supplementary material for: Quantum–mechanical property prediction of solvated drug molecules: what have we learned from a decade of SAMPL blind prediction challenges?
Source: J Comput Aided Mol Des. 2020 Oct 20;35(4):453–72. doi: 10.1007/s10822-020-00347-5 (PMC8018924; doi:10.1007/s10822-020-00347-5)
Supplement: Supplementary file 1 — Supplementary file1 (GZ 65 kb) [file 10822_2020_347_MOESM1_ESM.gz › OR_01/cyclohexan/0150mhy.xyz]

 C         0.004035197944      0.870007306766      0.000000000199
 C        -1.012004658742     -0.088168244266     -0.000000000023
 C         1.350914097708      0.480595893878      0.000000000313
 C        -0.687236980910     -1.444552268987      0.000000000020
 C         1.663827841267     -0.871561483688      0.000000000003
 C         0.652779163914     -1.836086007190     -0.000000000134
 H        -2.055447700823      0.208015519234     -0.000000000031
 H         2.123002417015      1.239435858796      0.000000000461
 O        -1.721841159785     -2.337597671637      0.000000000109
 H         2.699485030456     -1.191150103320      0.000000000011
 H         0.908556791165     -2.891319790150     -0.000000000457
 C        -0.374756930824      2.301318660213     -0.000000000057
 H        -1.467761687251      2.489813791459      0.000000000290
 O         0.408008954229      3.227903498765     -0.000000000777
 H        -1.383669375363     -3.240048959872      0.000000000074
