# Supplementary material for: Quantum–mechanical property prediction of solvated drug molecules: what have we learned from a decade of SAMPL blind prediction challenges?
Source: J Comput Aided Mol Des. 2020 Oct 20;35(4):453–72. doi: 10.1007/s10822-020-00347-5 (PMC8018924; doi:10.1007/s10822-020-00347-5)
Supplement: Supplementary file 1 — Supplementary file1 (GZ 65 kb) [file 10822_2020_347_MOESM1_ESM.gz › OR_01/cyclohexan/0151phy.xyz]

 C        -0.007287077609      1.031352302717     -0.000000000306
 C         1.264885556841      0.447208853696     -0.000000000251
 C        -1.140926430073      0.200428665747     -0.000000000169
 C         1.413281502792     -0.933732133251     -0.000000000165
 C        -1.005910152755     -1.175406157602     -0.000000000142
 C         0.275267132127     -1.746211718771     -0.000000000239
 H         2.146088310830      1.080959370269     -0.000000000408
 H        -2.123614985266      0.656955913038     -0.000000000182
 H         2.401303178270     -1.382631842248     -0.000000000137
 H        -1.870010491362     -1.828532282530     -0.000000000068
 O         0.347752563127     -3.103939429388      0.000000000189
 C        -0.133374694120      2.496214113806     -0.000000000032
 H         0.833696722806      3.040809593933      0.000000000580
 O        -1.181834669604      3.112282513604      0.000000000521
 H         1.268791533996     -3.389797763021      0.000000000810
