# Supplementary material for: Quantum–mechanical property prediction of solvated drug molecules: what have we learned from a decade of SAMPL blind prediction challenges?
Source: J Comput Aided Mol Des. 2020 Oct 20;35(4):453–72. doi: 10.1007/s10822-020-00347-5 (PMC8018924; doi:10.1007/s10822-020-00347-5)
Supplement: Supplementary file 1 — Supplementary file1 (GZ 65 kb) [file 10822_2020_347_MOESM1_ESM.gz › OR_01/cyclohexan/0157flu.xyz]

 C         0.000000000000      0.000000000014      0.927374394704
 C         0.000000000032      1.216570715889      0.263281107840
 C        -0.000000000022     -1.216570715674      0.263281107901
 C        -0.000000000062      1.207292348773     -1.131485290674
 C        -0.000000000039     -1.207292348828     -1.131485290794
 C         0.000000000108     -0.000000000139     -1.830162383008
 H        -0.000000000018      2.140200641021      0.828594163895
 H        -0.000000000057     -2.140200640887      0.828594163916
 H        -0.000000000086      2.147944090003     -1.669850597905
 H        -0.000000000029     -2.147944090026     -1.669850597928
 H         0.000000000086      0.000000000037     -2.913636615449
 F         0.000000000087     -0.000000000183      2.287466837501
