# Supplementary material for: Quantum–mechanical property prediction of solvated drug molecules: what have we learned from a decade of SAMPL blind prediction challenges?
Source: J Comput Aided Mol Des. 2020 Oct 20;35(4):453–72. doi: 10.1007/s10822-020-00347-5 (PMC8018924; doi:10.1007/s10822-020-00347-5)
Supplement: Supplementary file 1 — Supplementary file1 (GZ 65 kb) [file 10822_2020_347_MOESM1_ESM.gz › OR_01/cyclohexan/0165tri.xyz]

 Cl        1.714735653941      0.272664256956     -0.000000000874
 C        -0.091464913313      0.232002706427      0.000000000241
 C        -0.646553643860      1.641705981396      0.000000000286
 Cl       -0.651718192182     -0.658890773666      1.468447966203
 Cl       -0.651718192123     -0.658890772748     -1.468447965294
 H        -1.736332137846      1.605388554335     -0.000000001011
 H        -0.302574286976      2.169985523412     -0.889666987923
 H        -0.302574287642      2.169985523888      0.889666988373
