# Supplementary material for: Quantum–mechanical property prediction of solvated drug molecules: what have we learned from a decade of SAMPL blind prediction challenges?
Source: J Comput Aided Mol Des. 2020 Oct 20;35(4):453–72. doi: 10.1007/s10822-020-00347-5 (PMC8018924; doi:10.1007/s10822-020-00347-5)
Supplement: Supplementary file 1 — Supplementary file1 (GZ 65 kb) [file 10822_2020_347_MOESM1_ESM.gz › OR_01/cyclohexan/0173tri.xyz]

 C         0.005438968423      0.440439376711     -0.000000000007
 C        -1.043416097047     -0.379815611501     -0.000000000022
 Cl       -0.927527474995     -2.107285210298      0.000000000013
 Cl        1.655926070914     -0.074870484534      0.000000000001
 Cl       -0.238036297371      2.165658807280      0.000000000011
 H        -2.053700169923      0.001315122342      0.000000000004
