# Supplementary material for: Quantum–mechanical property prediction of solvated drug molecules: what have we learned from a decade of SAMPL blind prediction challenges?
Source: J Comput Aided Mol Des. 2020 Oct 20;35(4):453–72. doi: 10.1007/s10822-020-00347-5 (PMC8018924; doi:10.1007/s10822-020-00347-5)
Supplement: Supplementary file 1 — Supplementary file1 (GZ 65 kb) [file 10822_2020_347_MOESM1_ESM.gz › OR_01/cyclohexan/0003pro.xyz]

 C         0.000000000004      1.276867446793     -0.261522255043
 H        -0.000000000078      2.173369144843      0.364910742529
 H        -0.883042267544      1.321696911769     -0.907208527818
 H         0.883042267571      1.321696911857     -0.907208527785
 C         0.000000000033     -0.000000006956      0.584115175449
 H        -0.875900296214     -0.000000000731      1.242793973930
 H         0.875900296289     -0.000000000733      1.242793973919
 C         0.000000000001     -1.276867451300     -0.261522255106
 H        -0.000000000067     -2.173369144022      0.364910741124
 H        -0.883042264386     -1.321696905720     -0.907208520606
 H         0.883042264393     -1.321696905800     -0.907208520593
