# Supplementary material for: Quantum–mechanical property prediction of solvated drug molecules: what have we learned from a decade of SAMPL blind prediction challenges?
Source: J Comput Aided Mol Des. 2020 Oct 20;35(4):453–72. doi: 10.1007/s10822-020-00347-5 (PMC8018924; doi:10.1007/s10822-020-00347-5)
Supplement: Supplementary file 1 — Supplementary file1 (GZ 65 kb) [file 10822_2020_347_MOESM1_ESM.gz › OR_01/cyclohexan/0004nbu.xyz]

 C         0.568383941856     -0.514128855276      0.000029907758
 C        -0.568384112402      0.514128997168     -0.000030138575
 C         1.961417558996      0.121553363051     -0.000033091414
 C        -1.961417684241     -0.121553222364      0.000033516892
 H         0.463421614715     -1.165451655628     -0.876455170636
 H         0.463443267102     -1.165325335805      0.876611432900
 H        -0.463443694261      1.165325213735     -0.876611893902
 H        -0.463421513458      1.165452069257      0.876454708442
 H         2.748251780731     -0.637974995263      0.000012350191
 H        -2.748251939662      0.637975127664     -0.000012978409
 H         2.107962352620      0.751810559118      0.882989113566
 H         2.107940871480      0.751682590499     -0.883150222214
 H        -2.107941078765     -0.751681333476      0.883151396980
 H        -2.107962364711     -0.751811522681     -0.882987931580
