# Supplementary material for: Quantum–mechanical property prediction of solvated drug molecules: what have we learned from a decade of SAMPL blind prediction challenges?
Source: J Comput Aided Mol Des. 2020 Oct 20;35(4):453–72. doi: 10.1007/s10822-020-00347-5 (PMC8018924; doi:10.1007/s10822-020-00347-5)
Supplement: Supplementary file 1 — Supplementary file1 (GZ 65 kb) [file 10822_2020_347_MOESM1_ESM.gz › OR_01/cyclohexan/0005npe.xyz]

 C        -2.560182142812      0.325388865890     -0.000000000784
 C        -1.283704477674     -0.521030576420      0.000000000158
 C         0.000000053945      0.316607487035      0.000000002777
 H         0.000000177766      0.977310117147      0.877131150227
 H        -1.283340946323     -1.180542497297      0.876524105254
 H        -1.283340943342     -1.180542494719     -0.876524106877
 H        -2.606394662647      0.970749982627     -0.883083047427
 H        -2.606394664742      0.970749982344      0.883083045941
 H        -3.456198853515     -0.301781309610     -0.000000002490
 C         1.283704274112     -0.521031056063      0.000000001191
 H         1.283340494096     -1.180542977138     -0.876524103670
 H         1.283340495875     -1.180542976410      0.876524106591
 C         2.560182254344      0.325387910670     -0.000000001734
 H         2.606395016623      0.970749011169      0.883083044069
 H         2.606395014564      0.970749008838     -0.883083049245
 H         3.456198731964     -0.301782598000     -0.000000001381
 H         0.000000177769      0.977310119936     -0.877131142603
