# Supplementary material for: Quantum–mechanical property prediction of solvated drug molecules: what have we learned from a decade of SAMPL blind prediction challenges?
Source: J Comput Aided Mol Des. 2020 Oct 20;35(4):453–72. doi: 10.1007/s10822-020-00347-5 (PMC8018924; doi:10.1007/s10822-020-00347-5)
Supplement: Supplementary file 1 — Supplementary file1 (GZ 65 kb) [file 10822_2020_347_MOESM1_ESM.gz › OR_01/cyclohexan/0008noc.xyz]

 C         0.003898929390      0.766490102148     -0.000000003104
 C        -0.003898923944     -0.766490106469     -0.000000003548
 C         1.410844638755      1.374679039081      0.000000000596
 C        -1.410844635122     -1.374679039227     -0.000000001881
 H        -0.546928899376      1.130564702872      0.877081839717
 H        -0.546928901119      1.130564702997     -0.877081844782
 H         0.546928898067     -1.130564710757      0.877081842042
 H         0.546928902224     -1.130564710554     -0.877081846603
 C         1.419572418626      2.907659440173     -0.000000000701
 C        -1.419572419620     -2.907659440314     -0.000000001206
 H         1.962506731737      1.011455509172     -0.877087802712
 H         1.962506728283      1.011455510549      0.877087806641
 H        -1.962506727491     -1.011455508578     -0.877087805264
 H        -1.962506723091     -1.011455508135      0.877087804066
 C         2.829492093263      3.505926679106      0.000000001786
 C        -2.829492096145     -3.505926674796      0.000000003502
 H         0.869155126352      3.271030710276      0.876484186679
 H         0.869155131059      3.271030710421     -0.876484190932
 H        -0.869155128927     -3.271030712937      0.876484186091
 H        -0.869155132802     -3.271030711453     -0.876484191541
 H         2.800338978716      4.599260773318      0.000000003410
 H        -2.800338985087     -4.599260769119      0.000000002139
 H         3.393411886852      3.188671763400     -0.883084583205
 H         3.393411883236      3.188671762298      0.883084588742
 H        -3.393411889279     -3.188671756711     -0.883084580942
 H        -3.393411884555     -3.188671756759      0.883084591011
