# Supplementary material for: Quantum–mechanical property prediction of solvated drug molecules: what have we learned from a decade of SAMPL blind prediction challenges?
Source: J Comput Aided Mol Des. 2020 Oct 20;35(4):453–72. doi: 10.1007/s10822-020-00347-5 (PMC8018924; doi:10.1007/s10822-020-00347-5)
Supplement: Supplementary file 1 — Supplementary file1 (GZ 65 kb) [file 10822_2020_347_MOESM1_ESM.gz › OR_01/cyclohexan/0018cyc.xyz]

 C         0.664882669409      1.327211937297      0.000000000001
 C        -0.006163521565     -0.768087972099      1.270186626633
 C        -0.006163521570     -0.768087972097     -1.270186626631
 C         0.006163521221      0.768087972392     -1.270186626548
 C         0.006163521219      0.768087972390      1.270186626547
 C        -0.664882669291     -1.327211937603      0.000000000002
 H         1.730129225007      1.060379661962     -0.000000000001
 H         1.026693034864     -1.136043909442      1.331543283484
 H         1.026693034857     -1.136043909445     -1.331543283487
 H        -1.026693035065      1.136043910119     -1.331543283428
 H        -1.026693035070      1.136043910108      1.331543283418
 H        -1.730129225222     -1.060379663722      0.000000000005
 H         0.618662430939      2.421415838032      0.000000000003
 H        -0.522682069161     -1.142338794259      2.160451663190
 H        -0.522682069172     -1.142338794253     -2.160451663186
 H         0.522682068990      1.142338794438     -2.160451663063
 H         0.522682068976      1.142338794446      2.160451663065
 H        -0.618662429368     -2.421415838264     -0.000000000002
