# Supplementary material for: Quantum–mechanical property prediction of solvated drug molecules: what have we learned from a decade of SAMPL blind prediction challenges?
Source: J Comput Aided Mol Des. 2020 Oct 20;35(4):453–72. doi: 10.1007/s10822-020-00347-5 (PMC8018924; doi:10.1007/s10822-020-00347-5)
Supplement: Supplementary file 1 — Supplementary file1 (GZ 65 kb) [file 10822_2020_347_MOESM1_ESM.gz › OR_01/cyclohexan/0035ben.xyz]

 C        -0.000000000026      1.208058412086      0.697489145163
 C        -0.000000000013      1.208058412060     -0.697489146226
 C        -0.000000000018      0.000000000061     -1.394991978295
 C        -0.000000000015     -1.208058411662     -0.697489145872
 C        -0.000000000023     -1.208058412254      0.697489146074
 C        -0.000000000007     -0.000000000603      1.394991978494
 H         0.000000000011      2.147173269023      1.239660613264
 H         0.000000000000      2.147173268546     -1.239660613851
 H         0.000000000050     -0.000000000620     -2.479374904497
 H        -0.000000000010     -2.147173267878     -1.239660614452
 H         0.000000000021     -2.147173269117      1.239660613081
 H         0.000000000029      0.000000000358      2.479374907118
