# Supplementary material for: Quantum–mechanical property prediction of solvated drug molecules: what have we learned from a decade of SAMPL blind prediction challenges?
Source: J Comput Aided Mol Des. 2020 Oct 20;35(4):453–72. doi: 10.1007/s10822-020-00347-5 (PMC8018924; doi:10.1007/s10822-020-00347-5)
Supplement: Supplementary file 1 — Supplementary file1 (GZ 65 kb) [file 10822_2020_347_MOESM1_ESM.gz › OR_01/cyclohexan/0036tol.xyz]

 C         1.200866000345     -1.203670441425      0.001924450652
 C        -0.193227372674     -1.200751057359     -0.008924618170
 C        -0.912402980335      0.000000682562     -0.011299861417
 C        -0.193226164077      1.200751197716     -0.008923273894
 C         1.200867630162      1.203668985800      0.001925763371
 C         1.904268775554     -0.000001004475      0.008354605437
 H         1.737174874689     -2.146370938959      0.001557728403
 H        -0.730751352300     -2.143851315923     -0.017977808999
 H        -0.730748998708      2.143852060690     -0.017975380212
 H         1.737177490097      2.146368908150      0.001560059616
 H         2.988406879619     -0.000001732297      0.013875702179
 C        -2.422328887004      0.000000389954      0.009190251668
 H        -2.827653951272     -0.884682142695     -0.487266067200
 H        -2.799885727182     -0.000043829339      1.037632242404
 H        -2.827653216913      0.884725237600     -0.487190793838
