# Supplementary material for: Quantum–mechanical property prediction of solvated drug molecules: what have we learned from a decade of SAMPL blind prediction challenges?
Source: J Comput Aided Mol Des. 2020 Oct 20;35(4):453–72. doi: 10.1007/s10822-020-00347-5 (PMC8018924; doi:10.1007/s10822-020-00347-5)
Supplement: Supplementary file 1 — Supplementary file1 (GZ 65 kb) [file 10822_2020_347_MOESM1_ESM.gz › OR_01/cyclohexan/0037eth.xyz]

 C         0.226357977914      0.488536227955      0.000000002819
 C         0.236064739007     -0.230616234710      1.201092034185
 C         0.250982054637     -1.624768505651      1.204234926759
 C         0.257507166289     -2.327684968390     -0.000000000282
 C         0.250982045835     -1.624768502943     -1.204234925937
 C         0.236064729568     -0.230616232128     -1.201092030112
 H         0.236867089557      0.307311375163      2.144302870137
 H         0.262288839717     -2.161601041685      2.146624172293
 H         0.272499019529     -3.411802033046     -0.000000001454
 H         0.262288824594     -2.161601037033     -2.146624172618
 H         0.236867071836      0.307311379849     -2.144302864880
 C         0.171017820183      2.000842840878      0.000000004619
 C        -1.266685141438      2.549620452020     -0.000000005646
 H         0.702164057439      2.383185190999     -0.877504553420
 H         0.702164044642      2.383185190299      0.877504570642
 H        -1.265678361215      3.643415569013     -0.000000005491
 H        -1.815645981668      2.211012166143     -0.882985557091
 H        -1.815645996427      2.211012163266      0.882985535478
