# Supplementary material for: Quantum–mechanical property prediction of solvated drug molecules: what have we learned from a decade of SAMPL blind prediction challenges?
Source: J Comput Aided Mol Des. 2020 Oct 20;35(4):453–72. doi: 10.1007/s10822-020-00347-5 (PMC8018924; doi:10.1007/s10822-020-00347-5)
Supplement: Supplementary file 1 — Supplementary file1 (GZ 65 kb) [file 10822_2020_347_MOESM1_ESM.gz › OR_01/cyclohexan/0038oxy.xyz]

 C         0.000000292594      0.705313188403     -0.477762390392
 C         0.000000569454      1.382464201540      0.745400998534
 C         0.000000289791      0.695786887883      1.958848215823
 C        -0.000000284892     -0.695786887768      1.958848215827
 C        -0.000000571771     -1.382464201659      0.745400998599
 C        -0.000000294329     -0.705313188881     -0.477762390391
 H         0.000001011037      2.467988682595      0.745742833533
 H         0.000000518162      1.245473025331      2.893570105211
 H        -0.000000512649     -1.245473025017      2.893570105285
 H        -0.000001023472     -2.467988682696      0.745742833818
 C         0.000000656297      1.479918415280     -1.773512189968
 H         0.878977914019      1.245555808053     -2.383225884200
 H         0.000000731615      2.555260191372     -1.586680381586
 H        -0.878976347431      1.245555989919     -2.383226306648
 C        -0.000000655328     -1.479918415303     -1.773512190322
 H         0.878976349249     -1.245555989201     -2.383226305302
 H        -0.000000730199     -2.555260191314     -1.586680381986
 H        -0.878977912149     -1.245555808539     -2.383225885836
