# Supplementary material for: Quantum–mechanical property prediction of solvated drug molecules: what have we learned from a decade of SAMPL blind prediction challenges?
Source: J Comput Aided Mol Des. 2020 Oct 20;35(4):453–72. doi: 10.1007/s10822-020-00347-5 (PMC8018924; doi:10.1007/s10822-020-00347-5)
Supplement: Supplementary file 1 — Supplementary file1 (GZ 65 kb) [file 10822_2020_347_MOESM1_ESM.gz › OR_01/cyclohexan/0039mxy.xyz]

 C         0.035112616982     -0.945338856320      0.000031999935
 C         0.016549507499     -0.268193072528      1.224026599086
 C         0.016546607317     -0.268291330584     -1.224020872328
 C        -0.012950610771      1.130370464749      1.208836653669
 C        -0.012951506400      1.130270118981     -1.208944598693
 C        -0.027810882889      1.823032961261     -0.000080830426
 H         0.069358983644     -2.031566506373      0.000077124968
 H        -0.043381296648      2.907703463187     -0.000125665775
 H        -0.017539680146      1.678232917999      2.145746863596
 H        -0.017540484502      1.678056324347     -2.145899099520
 C         0.005757165389     -1.030392328397      2.528047399512
 C         0.005733162040     -1.030605032834     -2.527974474935
 H        -1.020149207918     -1.240026063813      2.850574807792
 H         0.520558577693     -1.989460662358      2.434173962764
 H         0.488535235955     -0.461505569942      3.326093738425
 H        -1.020172500980     -1.240616081565     -2.850260633754
 H         0.488146356287     -0.461622717598     -3.326171379169
 H         0.520875957445     -1.989494028210     -2.434131595147
