# Supplementary material for: Quantum–mechanical property prediction of solvated drug molecules: what have we learned from a decade of SAMPL blind prediction challenges?
Source: J Comput Aided Mol Des. 2020 Oct 20;35(4):453–72. doi: 10.1007/s10822-020-00347-5 (PMC8018924; doi:10.1007/s10822-020-00347-5)
Supplement: Supplementary file 1 — Supplementary file1 (GZ 65 kb) [file 10822_2020_347_MOESM1_ESM.gz › OR_01/cyclohexan/0041nap.xyz]

 C         0.000000000055      1.401219914089      1.243898410350
 C        -0.000000000071     -1.401219914015      1.243898410018
 C        -0.000000000012      0.715590651143     -0.000001705340
 C        -0.000000000085      0.707857095883      2.430608815530
 C         0.000000000077     -0.707857093320      2.430608815277
 C         0.000000000031     -0.715590654580     -0.000001706040
 C        -0.000000000018      1.401220963585     -1.243905794654
 C         0.000000000036     -1.401220965672     -1.243905796825
 C         0.000000000055      0.707859397925     -2.430611317433
 C        -0.000000000047     -0.707859397582     -2.430611317667
 H         0.000000000057     -2.486351423669      1.242624138437
 H        -0.000000000083      2.486351423999      1.242624136802
 H         0.000000000025      2.486352508868     -1.242629292723
 H         0.000000000167      1.243309786585      3.373346084112
 H        -0.000000000152     -1.243309784322      3.373346084203
 H        -0.000000000008     -2.486352510574     -1.242629296839
 H        -0.000000000077      1.243307245819     -3.373351332702
 H         0.000000000052     -1.243307244163     -3.373351334504
