# Supplementary material for: Quantum–mechanical property prediction of solvated drug molecules: what have we learned from a decade of SAMPL blind prediction challenges?
Source: J Comput Aided Mol Des. 2020 Oct 20;35(4):453–72. doi: 10.1007/s10822-020-00347-5 (PMC8018924; doi:10.1007/s10822-020-00347-5)
Supplement: Supplementary file 1 — Supplementary file1 (GZ 65 kb) [file 10822_2020_347_MOESM1_ESM.gz › OR_01/cyclohexan/0044met.xyz]

 O        -0.048623987629     -0.761681110766      0.000000000000
 C        -0.047536772331      0.664421401214      0.000000000004
 H         0.862241723397     -1.070518174236     -0.000000000004
 H        -1.090892653741      0.980162458974     -0.000000000004
 H         0.439850845153      1.073526212411      0.892603828480
 H         0.439850845150      1.073526212402     -0.892603828475
