# Supplementary material for: Quantum–mechanical property prediction of solvated drug molecules: what have we learned from a decade of SAMPL blind prediction challenges?
Source: J Comput Aided Mol Des. 2020 Oct 20;35(4):453–72. doi: 10.1007/s10822-020-00347-5 (PMC8018924; doi:10.1007/s10822-020-00347-5)
Supplement: Supplementary file 1 — Supplementary file1 (GZ 65 kb) [file 10822_2020_347_MOESM1_ESM.gz › OR_01/cyclohexan/0045eth.xyz]

 H        -1.960164814277      0.383190957170      0.000000000116
 O        -1.208890208069     -0.218020836106     -0.000000000121
 C        -0.001202809553      0.553022822035     -0.000000000066
 C         1.172755281341     -0.407424790471      0.000000000037
 H         0.036780148046      1.198350309785      0.887270602977
 H         0.036780147903      1.198350309912     -0.887270603024
 H         2.116064021046      0.145518624604      0.000000000011
 H         1.147261616820     -1.046432198462     -0.886038838088
 H         1.147261616744     -1.046432198468      0.886038838158
