# Supplementary material for: Quantum–mechanical property prediction of solvated drug molecules: what have we learned from a decade of SAMPL blind prediction challenges?
Source: J Comput Aided Mol Des. 2020 Oct 20;35(4):453–72. doi: 10.1007/s10822-020-00347-5 (PMC8018924; doi:10.1007/s10822-020-00347-5)
Supplement: Supplementary file 1 — Supplementary file1 (GZ 65 kb) [file 10822_2020_347_MOESM1_ESM.gz › OR_01/cyclohexan/0047pro.xyz]

 C        -1.458969240584      1.222684763765      0.000000000006
 C        -0.005266546486      0.741121267308     -0.000000000138
 C         0.104574546026     -0.775545132604     -0.000000000119
 H         0.520469658159      1.128705237484      0.878761698867
 H         0.520469658169      1.128705237583     -0.878761699092
 O         1.492642327666     -1.129998074092      0.000000000055
 H         1.567140975955     -2.089264203787      0.000000000313
 H        -1.508614421230      2.314208156226      0.000000000277
 H        -1.997959505816      0.867258346872      0.883838807875
 H        -1.997959505964      0.867258347184     -0.883838807899
 H        -0.394388472943     -1.187610973077     -0.887901589446
 H        -0.394388472953     -1.187610972862      0.887901589302
