# Supplementary material for: Quantum–mechanical property prediction of solvated drug molecules: what have we learned from a decade of SAMPL blind prediction challenges?
Source: J Comput Aided Mol Des. 2020 Oct 20;35(4):453–72. doi: 10.1007/s10822-020-00347-5 (PMC8018924; doi:10.1007/s10822-020-00347-5)
Supplement: Supplementary file 1 — Supplementary file1 (GZ 65 kb) [file 10822_2020_347_MOESM1_ESM.gz › OR_01/cyclohexan/0048pro.xyz]

 C        -0.287500179707     -0.609232699615      1.271574704198
 H        -0.280180270224      0.029994000660      2.157128665607
 H         0.595665042645     -1.257369992925      1.307055346341
 H        -1.173261159649     -1.249718328521      1.314398628377
 C        -0.286836302168      0.237248679250     -0.000000003720
 H        -1.171415331189      0.880623686625     -0.000000001269
 C        -0.287500190100     -0.609232704132     -1.271574709491
 H        -0.280180268681      0.029993996239     -2.157128671566
 H         0.595665022137     -1.257370011705     -1.307055350095
 H        -1.173261180195     -1.249718317786     -1.314398634859
 O         0.810652477238      1.166423742275     -0.000000010475
 H         1.633471339893      0.663654949635      0.000000036951
