# Supplementary material for: Quantum–mechanical property prediction of solvated drug molecules: what have we learned from a decade of SAMPL blind prediction challenges?
Source: J Comput Aided Mol Des. 2020 Oct 20;35(4):453–72. doi: 10.1007/s10822-020-00347-5 (PMC8018924; doi:10.1007/s10822-020-00347-5)
Supplement: Supplementary file 1 — Supplementary file1 (GZ 65 kb) [file 10822_2020_347_MOESM1_ESM.gz › OR_01/cyclohexan/0049but.xyz]

 C         1.354909157908     -0.358110033021      0.000000003398
 C         0.005870861903      0.343088702227      0.000000002420
 H         1.446437787437     -0.998498451350      0.887859979637
 H         1.446437781301     -0.998498456228     -0.887859969858
 C        -1.175438998276     -0.633750246267      0.000000001314
 H        -0.049381633564      0.994897227156      0.879291013520
 H        -0.049381632245      0.994897224887     -0.879291010487
 C        -2.533844307283      0.073674208524     -0.000000000349
 H        -1.107254769007     -1.288762999434     -0.877015094507
 H        -1.107254772064     -1.288763002739      0.877015094777
 H        -3.357150484581     -0.645934002334     -0.000000009476
 H        -2.647406013961      0.710047723101      0.883115772421
 H        -2.647406005598      0.710047731723     -0.883115768116
 O         2.383035021237      0.640348703269     -0.000000004135
 H         3.239618006794      0.202082670485     -0.000000010560
