# Supplementary material for: Quantum–mechanical property prediction of solvated drug molecules: what have we learned from a decade of SAMPL blind prediction challenges?
Source: J Comput Aided Mol Des. 2020 Oct 20;35(4):453–72. doi: 10.1007/s10822-020-00347-5 (PMC8018924; doi:10.1007/s10822-020-00347-5)
Supplement: Supplementary file 1 — Supplementary file1 (GZ 65 kb) [file 10822_2020_347_MOESM1_ESM.gz › OR_01/cyclohexan/0050met.xyz]

 O        -0.490805147996      1.374176645482      0.000000000117
 C         0.002257963804      0.014197240503      0.000000000059
 C         1.524853549126      0.146961158035     -0.000000000109
 C        -0.487036337955     -0.705049854681      1.263568526239
 C        -0.487036337805     -0.705049854696     -1.263568526172
 H         1.998224314673     -0.838069219717     -0.000000000118
 H        -0.098961630054     -1.726513564072      1.310683033937
 H        -0.098961629834     -1.726513564062     -1.310683033855
 H         1.858323834563      0.692968081314      0.885639921643
 H        -1.580518366596     -0.762930305062      1.278799508694
 H        -0.159852855539     -0.168079389376     -2.157107403727
 H         1.858323834416      0.692968081399     -0.885639921864
 H        -0.159852855725     -0.168079389401      2.157107403832
 H        -1.580518366441     -0.762930305142     -1.278799508715
 H        -1.454325968639      1.348234239475      0.000000000041
