# Supplementary material for: Quantum–mechanical property prediction of solvated drug molecules: what have we learned from a decade of SAMPL blind prediction challenges?
Source: J Comput Aided Mol Des. 2020 Oct 20;35(4):453–72. doi: 10.1007/s10822-020-00347-5 (PMC8018924; doi:10.1007/s10822-020-00347-5)
Supplement: Supplementary file 1 — Supplementary file1 (GZ 65 kb) [file 10822_2020_347_MOESM1_ESM.gz › OR_01/cyclohexan/0052pen.xyz]

 C         3.178488831903      0.223362415567      0.016129007055
 C         1.854268695364     -0.544697855540     -0.022462082116
 C         0.623809817075      0.369361358975      0.014190075227
 H         0.668779221096      1.066477896810     -0.832379617961
 H         1.816320728781     -1.162544754149     -0.927584615174
 H         1.810929199980     -1.240979250075      0.823800845022
 H         3.260902715400      0.824559983627      0.927229230688
 H         3.266371082955      0.902935232209     -0.837492851929
 H         4.034538143371     -0.456517740686     -0.011509985108
 C        -0.704425049443     -0.395310724443     -0.029237720404
 H        -0.753016713324     -1.089653387097      0.820560435476
 H        -0.755904768366     -1.006131145969     -0.937489185375
 C        -1.922395655947      0.524007492180      0.010182439128
 H        -1.914281488004      1.202883807910     -0.845984895272
 H        -1.903461080603      1.140618792164      0.919340128429
 O        -3.163202094484     -0.183766764847     -0.082283316856
 H         0.661787421649      0.987248771411      0.920676204849
 H        -3.227263007403     -0.783958128050      0.668172904322
