# Supplementary material for: Quantum–mechanical property prediction of solvated drug molecules: what have we learned from a decade of SAMPL blind prediction challenges?
Source: J Comput Aided Mol Des. 2020 Oct 20;35(4):453–72. doi: 10.1007/s10822-020-00347-5 (PMC8018924; doi:10.1007/s10822-020-00347-5)
Supplement: Supplementary file 1 — Supplementary file1 (GZ 65 kb) [file 10822_2020_347_MOESM1_ESM.gz › OR_01/cyclohexan/0053phe.xyz]

 C         0.939345510084     -0.024849517816      0.000015596853
 C         0.221081834064     -1.222047222606      0.000011183074
 C        -1.170002244939     -1.188544400158     -0.000003960597
 C        -1.854142136659      0.028330876189     -0.000014041458
 C        -1.128808740744      1.217932527813     -0.000009248760
 C         0.265438567212      1.197803806142      0.000004889218
 H         0.761903658025     -2.160845823626      0.000019683418
 H        -1.722869209347     -2.121290746520     -0.000007449364
 H        -2.937345369379      0.047813266495     -0.000025367692
 H        -1.645532137037      2.171113636432     -0.000017090517
 H         0.826273622921      2.127743828402      0.000007329113
 O         2.306756623286     -0.111877014444      0.000029165849
 H         2.691601022514      0.771382783696      0.000048310862
