# Supplementary material for: Quantum–mechanical property prediction of solvated drug molecules: what have we learned from a decade of SAMPL blind prediction challenges?
Source: J Comput Aided Mol Des. 2020 Oct 20;35(4):453–72. doi: 10.1007/s10822-020-00347-5 (PMC8018924; doi:10.1007/s10822-020-00347-5)
Supplement: Supplementary file 1 — Supplementary file1 (GZ 65 kb) [file 10822_2020_347_MOESM1_ESM.gz › OR_01/cyclohexan/0054hex.xyz]

 C         1.249558060490     -0.348315105861     -0.013451045582
 C        -0.039134711158      0.481421347977      0.014679189297
 C         2.526137064160      0.499577710226      0.020184438250
 C        -1.312976954467     -0.371491845398     -0.022164866980
 H         1.256300675251     -0.975261915326     -0.914340049350
 H         1.253557438979     -1.040259754831      0.838809254171
 H        -0.041534562464      1.172132189983     -0.838153734936
 H        -0.044795435871      1.108425904300      0.915508719954
 C         3.808577965615     -0.337083021191     -0.010113654279
 C        -2.589518328442      0.465039855926      0.005161458566
 H         2.519749903837      1.125369724683      0.920999903770
 H         2.521636980772      1.191359857796     -0.830933634730
 H        -1.316753726893     -1.058124170578      0.835245200705
 H        -1.321692907017     -0.994317101154     -0.923654301257
 H         4.699562373807      0.296515280429      0.015087319264
 O        -3.780468087837     -0.324493604752     -0.081141457589
 H         3.860706665501     -0.947724896549     -0.917137357640
 H         3.858714300104     -1.015140505521      0.847852065826
 H        -2.624568488634      1.133287899967     -0.858656434539
 H        -2.613602877842      1.091715388071      0.907295216947
 H        -3.806137347891     -0.919385238197      0.675781770132
