# Supplementary material for: Quantum–mechanical property prediction of solvated drug molecules: what have we learned from a decade of SAMPL blind prediction challenges?
Source: J Comput Aided Mol Des. 2020 Oct 20;35(4):453–72. doi: 10.1007/s10822-020-00347-5 (PMC8018924; doi:10.1007/s10822-020-00347-5)
Supplement: Supplementary file 1 — Supplementary file1 (GZ 65 kb) [file 10822_2020_347_MOESM1_ESM.gz › OR_01/cyclohexan/0055ocr.xyz]

 C         0.558913068627     -1.433095566974     -0.000003899771
 C         1.840366880961     -0.879766741801     -0.000002848143
 C         1.988021885542      0.504064524231     -0.000000363524
 C         0.859556998680      1.322517123814      0.000001277949
 C        -0.413699312668      0.754868242710      0.000000032710
 C        -0.588443604611     -0.638195925466     -0.000002633117
 H         0.966261916249      2.403332725132      0.000003829368
 H         2.974906823013      0.952572191115      0.000000472531
 H         2.711240038331     -1.524580376259     -0.000004217905
 H         0.441822664587     -2.512087320371     -0.000006384281
 C        -1.973267242839     -1.230610539100     -0.000002779187
 O        -1.551656515527      1.523117643520      0.000002285514
 H        -2.542538189534     -0.909829737891     -0.877486662574
 H        -1.926823194609     -2.320976426587     -0.000026747553
 H        -2.542521493915     -0.909868526287      0.877506438879
 H        -1.312860722286      2.456544710213     -0.000004800897
