# Supplementary material for: Quantum–mechanical property prediction of solvated drug molecules: what have we learned from a decade of SAMPL blind prediction challenges?
Source: J Comput Aided Mol Des. 2020 Oct 20;35(4):453–72. doi: 10.1007/s10822-020-00347-5 (PMC8018924; doi:10.1007/s10822-020-00347-5)
Supplement: Supplementary file 1 — Supplementary file1 (GZ 65 kb) [file 10822_2020_347_MOESM1_ESM.gz › OR_01/cyclohexan/0056mcr.xyz]

 C         1.103683618858      1.177190533294      0.010016428286
 C        -0.146092369686      1.799001564349      0.021314346115
 C        -1.316623653190      1.049253281757      0.011865756103
 C        -1.226986417543     -0.343679526786     -0.010199764728
 C         0.018746329334     -0.970451298443     -0.022241780228
 C         1.198663397219     -0.216967616702     -0.009245373976
 H         0.072425578177     -2.056317880308     -0.043030723329
 H        -2.292478486811      1.519299264935      0.017823043074
 H        -0.208297275068      2.881585591943      0.034829925833
 H         2.006722744849      1.777534136311      0.014709779830
 C         2.540923084839     -0.908701754050      0.005782160228
 O        -2.402339499534     -1.049794302948     -0.022817156673
 H         2.563080134361     -1.753475703773     -0.687761950520
 H         3.343001369545     -0.221588129295     -0.270461926697
 H         2.768771531144     -1.299715284531      1.003188052105
 H        -2.214671086493     -1.994651875752     -0.035410815423
