# Supplementary material for: Quantum–mechanical property prediction of solvated drug molecules: what have we learned from a decade of SAMPL blind prediction challenges?
Source: J Comput Aided Mol Des. 2020 Oct 20;35(4):453–72. doi: 10.1007/s10822-020-00347-5 (PMC8018924; doi:10.1007/s10822-020-00347-5)
Supplement: Supplementary file 1 — Supplementary file1 (GZ 65 kb) [file 10822_2020_347_MOESM1_ESM.gz › OR_01/cyclohexan/0057pcr.xyz]

 C        -0.661410438581     -1.195037968815     -0.021842550588
 C         0.728691124120     -1.218768765787     -0.016339268997
 C         1.441499663510     -0.018807482190      0.001715433577
 C         0.752619085415      1.192498078130      0.012501758857
 C        -0.643026985043      1.197113562667      0.006804789671
 C        -1.377634618861      0.009649457441     -0.008415528926
 H         1.299121529192      2.131016379038      0.022443088168
 H        -1.163874439362      2.149175611296      0.013055729456
 H         1.272546078262     -2.155963694299     -0.028687679767
 H        -1.201491495182     -2.136617620530     -0.038365324727
 C        -2.888085261738      0.016285379908      0.006978481842
 O         2.811906777250     -0.095325018926      0.004522286155
 H        -3.282160405323      1.010382301960     -0.214866937053
 H        -3.298069103466     -0.679482834208     -0.730467007064
 H        -3.277742816730     -0.282236089501      0.986186879299
 H         3.188028306538      0.791533703816      0.014630850100
