# Supplementary material for: Quantum–mechanical property prediction of solvated drug molecules: what have we learned from a decade of SAMPL blind prediction challenges?
Source: J Comput Aided Mol Des. 2020 Oct 20;35(4):453–72. doi: 10.1007/s10822-020-00347-5 (PMC8018924; doi:10.1007/s10822-020-00347-5)
Supplement: Supplementary file 1 — Supplementary file1 (GZ 65 kb) [file 10822_2020_347_MOESM1_ESM.gz › OR_01/cyclohexan/0058hep.xyz]

 C         0.595225204872     -0.449717209550     -0.016108063071
 C        -0.659488595942      0.431003815376      0.010386454042
 C         1.904081816740      0.347156610323      0.012277211216
 C        -1.966034494526     -0.371066821003     -0.021218547445
 H         0.574516886347     -1.079872974445     -0.914387646545
 H         0.571865781223     -1.137574154764      0.838986850537
 H        -0.635835602282      1.117748423672     -0.845278225415
 H        -0.638925074124      1.061404632934      0.908585240227
 C         3.159522285227     -0.532169372082     -0.015756152380
 C        -3.208967300950      0.514673538724      0.004116852023
 H         1.925573426285      0.977438830535      0.911018916525
 H         1.927546728572      1.035860168221     -0.842385136285
 H        -1.995683051508     -1.053342147384      0.839132021866
 H        -2.000388515797     -0.996950826556     -0.919963166646
 C         4.462838121251      0.271681916168      0.012522384072
 O        -4.429727034984     -0.228586374257     -0.076774244746
 H         3.138455887955     -1.161461231149     -0.913873082607
 H         3.136682587895     -1.220259577406      0.838164845392
 H        -3.219614779333      1.179907632909     -0.862680008808
 H        -3.207325107842      1.145875463433      0.903423414021
 H        -4.476723907543     -0.819078644309      0.682598552233
 H         5.337617404486     -0.384336519496     -0.008969592149
 H         4.531007203447      0.944491109547     -0.848325677108
 H         4.529622130533      0.884893710559      0.916923801050
