# Supplementary material for: Quantum–mechanical property prediction of solvated drug molecules: what have we learned from a decade of SAMPL blind prediction challenges?
Source: J Comput Aided Mol Des. 2020 Oct 20;35(4):453–72. doi: 10.1007/s10822-020-00347-5 (PMC8018924; doi:10.1007/s10822-020-00347-5)
Supplement: Supplementary file 1 — Supplementary file1 (GZ 65 kb) [file 10822_2020_347_MOESM1_ESM.gz › OR_01/cyclohexan/0062dio.xyz]

 C         1.176319941689      0.735400073335     -0.196079251171
 C        -1.176322838791      0.735395424315     -0.196079302308
 C        -1.176319941767     -0.735400073381      0.196079251040
 C         1.176322839098     -0.735395424387      0.196079302265
 O         0.000002746601     -1.385957176891     -0.285866476448
 O        -0.000002746608      1.385957176531      0.285866477616
 H         1.229803833679      0.830476127537     -1.290265976112
 H        -1.229807054143      0.830471256378     -1.290266031043
 H        -1.229803834860     -0.830476127279      1.290265976075
 H         1.229807054927     -0.830471256010      1.290266031011
 H         2.027572583840      1.257063218815      0.245836796979
 H        -2.027577562891      1.257055213846      0.245836698819
 H        -2.027572583862     -1.257063218643     -0.245836797545
 H         2.027577563088     -1.257055214167     -0.245836699179
