# Supplementary material for: Quantum–mechanical property prediction of solvated drug molecules: what have we learned from a decade of SAMPL blind prediction challenges?
Source: J Comput Aided Mol Des. 2020 Oct 20;35(4):453–72. doi: 10.1007/s10822-020-00347-5 (PMC8018924; doi:10.1007/s10822-020-00347-5)
Supplement: Supplementary file 1 — Supplementary file1 (GZ 65 kb) [file 10822_2020_347_MOESM1_ESM.gz › OR_01/cyclohexan/0063die.xyz]

 O        -0.000000002382      0.000000001125      0.823772727132
 C         0.012797704166      1.205517604888      0.058245190233
 C         1.420574475747      1.623865107362     -0.355809196121
 H        -0.430918926590      1.968980805359      0.702232712042
 H        -0.634810772307      1.106625471875     -0.822616379231
 H         1.386578086199      2.571348767258     -0.902773250787
 H         2.053187404387      1.757140572950      0.525093668987
 H         1.889461726121      0.880066092719     -1.005522610563
 C        -0.012797705029     -1.205517603017      0.058245190707
 C        -1.420574475265     -1.623865109526     -0.355809195606
 H         0.430918928594     -1.968980801864      0.702232712679
 H         0.634810771044     -1.106625467449     -0.822616378541
 H        -1.386578083266     -2.571348768700     -0.902773251726
 H        -2.053187403490     -1.757140577760      0.525093669636
 H        -1.889461727929     -0.880066095219     -1.005522608842
