# Supplementary material for: Quantum–mechanical property prediction of solvated drug molecules: what have we learned from a decade of SAMPL blind prediction challenges?
Source: J Comput Aided Mol Des. 2020 Oct 20;35(4):453–72. doi: 10.1007/s10822-020-00347-5 (PMC8018924; doi:10.1007/s10822-020-00347-5)
Supplement: Supplementary file 1 — Supplementary file1 (GZ 65 kb) [file 10822_2020_347_MOESM1_ESM.gz › OR_01/cyclohexan/0068ani.xyz]

 C         0.449699902469     -0.271521323612     -0.000000153912
 C         0.030184669640      1.061858093133      0.000000183675
 C        -0.500932808180     -1.300968115264     -0.000000534657
 C        -1.337102353600      1.352480016295      0.000000143723
 C        -1.855364365530     -0.995779461675     -0.000000554284
 C        -2.284873069074      0.334756114120     -0.000000229949
 H         0.746470970586      1.872315642771      0.000000448587
 H        -0.154793003513     -2.327790124234     -0.000000760130
 H        -1.653831496157      2.389684077746      0.000000413862
 H        -2.581757086813     -1.800955944386     -0.000000855011
 H        -3.342603306333      0.569690572538     -0.000000259967
 O         1.756214686033     -0.669955517728     -0.000000147229
 C         2.772951863344      0.326627424240      0.000000253095
 H         3.718084632411     -0.213438878101      0.000000208827
 H         2.714651777018      0.955655960425      0.894331323599
 H         2.714651987700      0.955656463732     -0.894330480231
