# Supplementary material for: Quantum–mechanical property prediction of solvated drug molecules: what have we learned from a decade of SAMPL blind prediction challenges?
Source: J Comput Aided Mol Des. 2020 Oct 20;35(4):453–72. doi: 10.1007/s10822-020-00347-5 (PMC8018924; doi:10.1007/s10822-020-00347-5)
Supplement: Supplementary file 1 — Supplementary file1 (GZ 65 kb) [file 10822_2020_347_MOESM1_ESM.gz › OR_01/cyclohexan/0074ben.xyz]

 C        -0.005833881726      0.575707971131      0.000000000243
 C         1.325753636663      0.144114153845      0.000000000091
 C        -1.044970080540     -0.365865481718      0.000000000197
 C         1.620946931060     -1.216779123989     -0.000000000070
 C        -0.749051720288     -1.722535819824      0.000000000124
 C         0.583274302494     -2.148254043951     -0.000000000141
 H         2.126344615474      0.877220715523      0.000000000102
 H        -2.070081840797     -0.014794573979      0.000000000259
 H         2.651944629706     -1.550671263006     -0.000000000273
 H        -1.549840219218     -2.453028387814      0.000000000173
 H         0.810120985587     -3.208513217815     -0.000000000227
 C        -0.294761427128      2.025494038434     -0.000000000066
 H         0.604532346789      2.675157064776      0.000000000635
 O        -1.405114278077      2.515609968385     -0.000000001045
