# Supplementary material for: Quantum–mechanical property prediction of solvated drug molecules: what have we learned from a decade of SAMPL blind prediction challenges?
Source: J Comput Aided Mol Des. 2020 Oct 20;35(4):453–72. doi: 10.1007/s10822-020-00347-5 (PMC8018924; doi:10.1007/s10822-020-00347-5)
Supplement: Supplementary file 1 — Supplementary file1 (GZ 65 kb) [file 10822_2020_347_MOESM1_ESM.gz › OR_01/cyclohexan/0075pro.xyz]

 O         0.000000000294      0.000000000076      1.399308313253
 C         0.000000000093      0.000000000027      0.184681714544
 C        -0.017112494734      1.288909296678     -0.611136105676
 C         0.017112494675     -1.288909296688     -0.611136105575
 H         0.087095550149      2.145309076226      0.053706615382
 H        -0.087095550209     -2.145309076167      0.053706615570
 H         0.784012618745      1.293274365090     -1.356166996945
 H         0.961891129751     -1.367730098815     -1.159319026901
 H        -0.961891129881      1.367730098657     -1.159319026896
 H        -0.784012618884     -1.293274365085     -1.356166996755
