# Supplementary material for: Quantum–mechanical property prediction of solvated drug molecules: what have we learned from a decade of SAMPL blind prediction challenges?
Source: J Comput Aided Mol Des. 2020 Oct 20;35(4):453–72. doi: 10.1007/s10822-020-00347-5 (PMC8018924; doi:10.1007/s10822-020-00347-5)
Supplement: Supplementary file 1 — Supplementary file1 (GZ 65 kb) [file 10822_2020_347_MOESM1_ESM.gz › OR_01/cyclohexan/0076but.xyz]

 C         2.018411166199     -0.024231243267      0.032087016575
 C         0.675625167893     -0.741568311388     -0.068313282153
 C        -0.535814004817      0.177169835972     -0.029405061617
 O        -0.428961538704      1.386954070838     -0.039763107536
 H         0.607375592770     -1.316624824103     -1.001413747856
 H         0.558951385182     -1.484759952723      0.730293447765
 H         2.103405749358      0.522009331671      0.974027364786
 H         2.138825949211      0.698176463996     -0.777195606230
 H         2.840165262846     -0.742278316657     -0.022315585474
 C        -1.890930999086     -0.498996246438      0.033152140918
 H        -2.032260666573     -0.927282249150      1.031444267854
 H        -1.955570189885     -1.323866022645     -0.681565982432
 H        -2.682133874391      0.225409463894     -0.156483864599
