# Supplementary material for: Quantum–mechanical property prediction of solvated drug molecules: what have we learned from a decade of SAMPL blind prediction challenges?
Source: J Comput Aided Mol Des. 2020 Oct 20;35(4):453–72. doi: 10.1007/s10822-020-00347-5 (PMC8018924; doi:10.1007/s10822-020-00347-5)
Supplement: Supplementary file 1 — Supplementary file1 (GZ 65 kb) [file 10822_2020_347_MOESM1_ESM.gz › OR_01/cyclohexan/0078pen.xyz]

 C        -2.752830235466     -0.299466159733     -0.006441885895
 C        -1.408984047525      0.433001274783      0.043232334804
 C        -0.218725865232     -0.519706502986     -0.058168942120
 H        -0.270603857907     -1.105721611599     -0.986742964121
 H        -1.351374372792      1.165471104484     -0.766650598183
 H        -1.330999678006      1.006568107552      0.971992552318
 H        -2.848096302514     -1.016384489848      0.815446876122
 H        -2.870619355597     -0.853036226482     -0.943588159268
 H        -3.586547769299      0.403548687061      0.069519421874
 C         1.145931377043      0.150526135670     -0.036012824068
 O         1.274947068368      1.357923278727     -0.067094567744
 C         2.346415053404     -0.772379507703      0.036967695795
 H         2.246112672729     -1.609066248002     -0.659649751381
 H         2.409797243501     -1.198786027706      1.044036918227
 H         3.260795139310     -0.217650039970     -0.170560315159
 H        -0.241621070018     -1.266178774249      0.746895208798
