# Supplementary material for: Quantum–mechanical property prediction of solvated drug molecules: what have we learned from a decade of SAMPL blind prediction challenges?
Source: J Comput Aided Mol Des. 2020 Oct 20;35(4):453–72. doi: 10.1007/s10822-020-00347-5 (PMC8018924; doi:10.1007/s10822-020-00347-5)
Supplement: Supplementary file 1 — Supplementary file1 (GZ 65 kb) [file 10822_2020_347_MOESM1_ESM.gz › OR_01/cyclohexan/0079pen.xyz]

 C         0.025202947382      2.563638979263      0.125032824758
 C        -0.058892333036      1.290326688253     -0.712221372301
 C        -0.000000001888      0.000000000422      0.093679314764
 O        -0.000000007941      0.000000002152      1.308010695557
 H        -0.992454272352      1.264666786334     -1.289404855972
 H         0.739892054840      1.255862305224     -1.463116030751
 H         0.965254446915      2.609918953077      0.679137086200
 H        -0.786602962274      2.609816446856      0.853289886763
 H        -0.037484129267      3.446385646431     -0.515917566268
 C         0.058892337179     -1.290326689700     -0.712221368041
 H         0.992454281389     -1.264666788817     -1.289404843821
 H        -0.739892044306     -1.255862309355     -1.463116033433
 C        -0.025202949634     -2.563638978342      0.125032831964
 H        -0.965254453842     -2.609918951099      0.679137085549
 H         0.786602953851     -2.609816443384      0.853289901025
 H         0.037484132983     -3.446385647313     -0.515917555994
