# Supplementary material for: Quantum–mechanical property prediction of solvated drug molecules: what have we learned from a decade of SAMPL blind prediction challenges?
Source: J Comput Aided Mol Des. 2020 Oct 20;35(4):453–72. doi: 10.1007/s10822-020-00347-5 (PMC8018924; doi:10.1007/s10822-020-00347-5)
Supplement: Supplementary file 1 — Supplementary file1 (GZ 65 kb) [file 10822_2020_347_MOESM1_ESM.gz › OR_01/cyclohexan/0080hex.xyz]

 C         0.844034429537      0.248475112151     -0.006497911776
 C        -0.424552379657     -0.598673701257      0.072691330577
 C         2.125495005240     -0.591443798274      0.042716137436
 C        -1.725982468359      0.187340441938      0.056154260140
 H         0.844705154540      0.973352007250      0.813529696580
 H         0.826382401098      0.839586068020     -0.928663258224
 H        -0.431090360914     -1.200692724415      0.992487521677
 H        -0.462175955341     -1.332258809569     -0.743441841170
 C         3.398894246458      0.255304055162     -0.039524329735
 C        -2.999859148124     -0.626304844539     -0.061427420255
 H         2.117418821895     -1.317794269053     -0.779403779005
 H         2.138512185690     -1.179967091822      0.968459095733
 O        -1.752190098852      1.399792053825      0.124203098829
 H         4.295921182666     -0.368886331578     -0.000512531205
 H        -3.863792843968     -0.012762290131      0.192071521616
 H         3.452760996684      0.968393823862      0.788981481759
 H         3.432288666352      0.828661615311     -0.971225082059
 H        -2.966502665312     -1.514654307489      0.574759135492
 H        -3.104664169633     -0.974176009394     -1.095050126412
