# Supplementary material for: Quantum–mechanical property prediction of solvated drug molecules: what have we learned from a decade of SAMPL blind prediction challenges?
Source: J Comput Aided Mol Des. 2020 Oct 20;35(4):453–72. doi: 10.1007/s10822-020-00347-5 (PMC8018924; doi:10.1007/s10822-020-00347-5)
Supplement: Supplementary file 1 — Supplementary file1 (GZ 65 kb) [file 10822_2020_347_MOESM1_ESM.gz › OR_01/cyclohexan/0081dim.xyz]

 C        -0.582607267029     -0.064012043677     -0.011563681950
 C        -1.443525857766      1.153044324931     -0.380941589647
 C         0.910710800853      0.323013704404     -0.037879984760
 C        -0.925522706997     -0.518727007700      1.428155242391
 C        -0.855901731573     -1.217991248215     -0.999670564311
 H        -2.502538075764      0.882689314523     -0.342156187584
 H        -1.272348454867      1.983522285955      0.305647396265
 H        -1.216755215707      1.506937206531     -1.389593014222
 C         1.949980820355     -0.783695749574      0.015048393643
 O         1.263236459903      1.484028444629     -0.099754519048
 H        -0.730298276597      0.278614431381      2.150273716399
 H        -1.987792524743     -0.772816990294      1.486195451742
 H        -0.356542481240     -1.401531025174      1.729816789570
 H        -0.591414556081     -0.936415005471     -2.023203664879
 H        -0.304161581372     -2.124677305914     -0.741445049142
 H        -1.921135699926     -1.465162300611     -0.987979895120
 H         2.900328884535     -0.367246356944      0.347505718280
 H         1.655808587910     -1.611841038340      0.661754931661
 H         2.085649876107     -1.189811640438     -0.992882489289
