# Supplementary material for: Quantum–mechanical property prediction of solvated drug molecules: what have we learned from a decade of SAMPL blind prediction challenges?
Source: J Comput Aided Mol Des. 2020 Oct 20;35(4):453–72. doi: 10.1007/s10822-020-00347-5 (PMC8018924; doi:10.1007/s10822-020-00347-5)
Supplement: Supplementary file 1 — Supplementary file1 (GZ 65 kb) [file 10822_2020_347_MOESM1_ESM.gz › OR_01/cyclohexan/0082hep.xyz]

 C         3.591250316470      1.995543977847      0.002459592381
 C         2.061871280625      1.923229694210      0.035128625291
 C         1.522393550001      0.489803990546     -0.029587128325
 H         1.935165132143     -0.087680953625      0.808262013377
 H         1.692481545702      2.405775549818      0.947996779149
 H         1.650461280605      2.500505626702     -0.801542196686
 H         3.988740343056      1.552116470989     -0.916147260537
 H         4.031014356114      1.455587632597      0.847185834918
 H         3.943039985805      3.029847509105      0.050620717642
 C        -0.008141605437      0.413990052411      0.001521804152
 H        -0.425406326376      0.984461036380     -0.834101143950
 H        -0.383724272526      0.895998882660      0.910486882437
 C        -0.531383528523     -1.019960034874     -0.059343248693
 H        -0.135821824550     -1.620160081883      0.770749597353
 H        -0.172920417877     -1.525259430419     -0.967207276725
 C        -2.046010267278     -1.153473311884     -0.049922422148
 H         1.893631043109      0.006817128874     -0.943238813058
 O        -2.782295058390     -0.189480447123     -0.113266140939
 C        -2.594625711014     -2.563022485726      0.053686068997
 H        -2.434526539178     -2.936305078962      1.071047314009
 H        -2.070580786624     -3.242800346798     -0.623564811844
 H        -3.662624495858     -2.568001380844     -0.161224786802
