# Supplementary material for: Quantum–mechanical property prediction of solvated drug molecules: what have we learned from a decade of SAMPL blind prediction challenges?
Source: J Comput Aided Mol Des. 2020 Oct 20;35(4):453–72. doi: 10.1007/s10822-020-00347-5 (PMC8018924; doi:10.1007/s10822-020-00347-5)
Supplement: Supplementary file 1 — Supplementary file1 (GZ 65 kb) [file 10822_2020_347_MOESM1_ESM.gz › OR_01/cyclohexan/0084met.xyz]

 C        -0.429659488359      1.189741400265      0.000008009575
 C         0.204617344353     -0.060093819714      0.000008428135
 C        -0.581096418991     -1.221921637850     -0.000004602308
 C        -1.967899073992     -1.136037434793     -0.000017714830
 C        -2.590681106604      0.114072724745     -0.000018259616
 C        -1.820251442664      1.275634649835     -0.000005429402
 H         0.154599028532      2.101528138401      0.000017942016
 H        -0.082029669264     -2.182997492432     -0.000004179337
 H        -2.566130647108     -2.040088644589     -0.000027602347
 H        -3.672843981478      0.181457291187     -0.000028647626
 H        -2.300976315759      2.247149745522     -0.000005876342
 C         1.697953113759     -0.203367694184      0.000021810176
 O         2.215634313556     -1.307366742880      0.000016966354
 C         2.554502415241      1.047207279689      0.000038090866
 H         2.348827006361      1.660802816193     -0.881735572379
 H         2.348804278875      1.660797278729      0.881810201818
 H         3.603279643541      0.755657141876      0.000050435246
