# Supplementary material for: Quantum–mechanical property prediction of solvated drug molecules: what have we learned from a decade of SAMPL blind prediction challenges?
Source: J Comput Aided Mol Des. 2020 Oct 20;35(4):453–72. doi: 10.1007/s10822-020-00347-5 (PMC8018924; doi:10.1007/s10822-020-00347-5)
Supplement: Supplementary file 1 — Supplementary file1 (GZ 65 kb) [file 10822_2020_347_MOESM1_ESM.gz › OR_01/cyclohexan/0086eth.xyz]

 C         0.091374226086      0.127604884078     -0.000034044401
 C        -1.390013297867     -0.125597984276      0.000039012938
 O         0.628080621904      1.209171783526     -0.000246980642
 O         0.797296174073     -1.030037975489      0.000163884670
 H         1.738974722091     -0.798920393630      0.000095178691
 H        -1.665322499810     -0.710544980922     -0.880472639982
 H        -1.924250844840      0.821503363543     -0.000044164515
 H        -1.665277101636     -0.710374696831      0.880676753243
