# Supplementary material for: Quantum–mechanical property prediction of solvated drug molecules: what have we learned from a decade of SAMPL blind prediction challenges?
Source: J Comput Aided Mol Des. 2020 Oct 20;35(4):453–72. doi: 10.1007/s10822-020-00347-5 (PMC8018924; doi:10.1007/s10822-020-00347-5)
Supplement: Supplementary file 1 — Supplementary file1 (GZ 65 kb) [file 10822_2020_347_MOESM1_ESM.gz › OR_01/cyclohexan/0087pro.xyz]

 O         1.180245404452      0.855158150011      0.000000000385
 C         0.003999874959      0.582853090342      0.000000000359
 C        -0.592384833351     -0.804078528857      0.000000000127
 C         0.450958726459     -1.917569187289     -0.000000000063
 O        -0.959274035993      1.538070850003      0.000000000696
 H        -0.516798967935      2.400772520491     -0.000000001296
 H        -1.252211768869     -0.873374164893      0.871292679523
 H        -1.252211768834     -0.873374164509     -0.871292679328
 H        -0.041125462843     -2.892637486055     -0.000000000263
 H         1.092444416001     -1.857800039772      0.881271429221
 H         1.092444415954     -1.857800039473     -0.881271429361
