# Supplementary material for: Quantum–mechanical property prediction of solvated drug molecules: what have we learned from a decade of SAMPL blind prediction challenges?
Source: J Comput Aided Mol Des. 2020 Oct 20;35(4):453–72. doi: 10.1007/s10822-020-00347-5 (PMC8018924; doi:10.1007/s10822-020-00347-5)
Supplement: Supplementary file 1 — Supplementary file1 (GZ 65 kb) [file 10822_2020_347_MOESM1_ESM.gz › OR_01/cyclohexan/0093met.xyz]

 H        -2.601741443185      0.227072172414     -0.001140957427
 C        -1.804189152776     -0.512622362086     -0.000169744069
 C        -0.469174305092      0.183981100213      0.000372789386
 O        -0.298610667958      1.380942549515      0.001934119645
 H        -1.889773950936     -1.153513939874     -0.880494715773
 H        -1.890919241660     -1.152119892983      0.881087471179
 O         0.544979432912     -0.706618865100     -0.000948504848
 C         1.878582785981     -0.158720152658     -0.000269925038
 H         2.544753541449     -1.018263845401     -0.001490143790
 H         2.039545547950      0.449628188260      0.890375329024
 H         2.039447453317      0.452076047700     -0.889255718290
