# Supplementary material for: Quantum–mechanical property prediction of solvated drug molecules: what have we learned from a decade of SAMPL blind prediction challenges?
Source: J Comput Aided Mol Des. 2020 Oct 20;35(4):453–72. doi: 10.1007/s10822-020-00347-5 (PMC8018924; doi:10.1007/s10822-020-00347-5)
Supplement: Supplementary file 1 — Supplementary file1 (GZ 65 kb) [file 10822_2020_347_MOESM1_ESM.gz › OR_01/cyclohexan/0094met.xyz]

 C        -2.151031457885     -1.260498306363      0.000000000184
 C        -0.624698818443     -1.267406279354     -0.000000000748
 C        -0.013445373617      0.116728230520      0.000000000636
 O        -0.622173222278      1.161091548883      0.000000000660
 H        -0.228969127588     -1.799280507189      0.871499838588
 H        -0.228969127500     -1.799280505378     -0.871499841164
 H        -2.544349649533     -0.749807715128     -0.881155880977
 H        -2.544349648433     -0.749807717157      0.881155883018
 H        -2.530981290869     -2.284745818388     -0.000000000703
 O         1.335235445697      0.048849501149      0.000000002521
 C         2.039713702521      1.306380612403      0.000000000005
 H         3.095887750382      1.047134918712      0.000000001884
 H         1.787482907623      1.884433021150      0.889761088483
 H         1.787482909924      1.884433016141     -0.889761092386
