# Supplementary material for: Quantum–mechanical property prediction of solvated drug molecules: what have we learned from a decade of SAMPL blind prediction challenges?
Source: J Comput Aided Mol Des. 2020 Oct 20;35(4):453–72. doi: 10.1007/s10822-020-00347-5 (PMC8018924; doi:10.1007/s10822-020-00347-5)
Supplement: Supplementary file 1 — Supplementary file1 (GZ 65 kb) [file 10822_2020_347_MOESM1_ESM.gz › OR_01/cyclohexan/0095eth.xyz]

 C        -1.049224055641      0.151184224260      0.000006466733
 O        -1.217662538510      1.349167307157      0.000006934389
 O         0.168656618371     -0.427068771380     -0.000001146072
 C         1.318427325973      0.459833459119     -0.000008990659
 H         1.263476266337      1.099391201239      0.883503224682
 H         1.263465550037      1.099389348564     -0.883521896436
 C        -2.143518502391     -0.884699349042      0.000014265293
 H        -2.051479988425     -1.524178065948     -0.880750847956
 H        -2.051470555710     -1.524174457296      0.880781034958
 H        -3.113181000372     -0.391602565321      0.000018554614
 C         2.563133614893     -0.402984104676     -0.000015621460
 H         3.450268909377      0.235796893191     -0.000021714857
 H         2.599813073159     -1.039608568842      0.886863445069
 H         2.599802282902     -1.039610551027     -0.886893708299
