# Supplementary material for: Quantum–mechanical property prediction of solvated drug molecules: what have we learned from a decade of SAMPL blind prediction challenges?
Source: J Comput Aided Mol Des. 2020 Oct 20;35(4):453–72. doi: 10.1007/s10822-020-00347-5 (PMC8018924; doi:10.1007/s10822-020-00347-5)
Supplement: Supplementary file 1 — Supplementary file1 (GZ 65 kb) [file 10822_2020_347_MOESM1_ESM.gz › OR_01/cyclohexan/0097pro.xyz]

 C        -1.616675620711      0.182291192055      0.000000826236
 C        -2.778115512516     -0.777840917397     -0.000000022159
 O        -1.704401753779      1.388821818723      0.000002276895
 O        -0.440210468810     -0.476025828953     -0.000000216366
 C         0.765012904483      0.331242236393      0.000000604397
 H        -2.729143385424     -1.422091870678     -0.880749156480
 H        -2.729144471169     -1.422091845169      0.880749213725
 H        -3.712572332682     -0.220790187351     -0.000000505906
 C         1.956499202030     -0.610251089609     -0.000000376007
 H         0.755732364430      0.974061932333     -0.883986013713
 H         0.755732378575      0.974060152241      0.883988511139
 C         3.284028795865      0.154403750167      0.000000332728
 H         1.897101075216     -1.259663530109      0.879093430298
 H         1.897101001510     -1.259661816821     -0.879095440605
 H         4.129214316234     -0.537695807186     -0.000000378248
 H         3.377625721476      0.792614277011     -0.883772323803
 H         3.377625785274      0.792612534350      0.883774237869
