# Supplementary material for: Quantum–mechanical property prediction of solvated drug molecules: what have we learned from a decade of SAMPL blind prediction challenges?
Source: J Comput Aided Mol Des. 2020 Oct 20;35(4):453–72. doi: 10.1007/s10822-020-00347-5 (PMC8018924; doi:10.1007/s10822-020-00347-5)
Supplement: Supplementary file 1 — Supplementary file1 (GZ 65 kb) [file 10822_2020_347_MOESM1_ESM.gz › OR_01/cyclohexan/0098met.xyz]

 C         1.343929178624      0.249874940099      0.000014521585
 C         0.093333910905     -0.628746197656      0.000003610604
 C        -1.203508962428      0.149713594097      0.000030599676
 O        -1.310187546961      1.353838938216      0.000106599595
 H         0.077990548301     -1.292444352584     -0.871911334066
 H         0.078001521727     -1.292477011965      0.871894606111
 H         1.324688331898      0.908460535714      0.874513163501
 H         1.324678841929      0.908495382048     -0.874458097569
 C         2.638487895586     -0.570831822144     -0.000009322734
 O        -2.266366625152     -0.684130465053     -0.000039146375
 C        -3.567328265138     -0.063473078680     -0.000013297745
 H        -4.280272432242     -0.884766245868     -0.000082472473
 H        -3.695131248439      0.554267459440     -0.889707334876
 H        -3.695156850081      0.554139233462      0.889766153505
 C         3.897677955673      0.300567867916     -0.000001605747
 H         2.651108635113     -1.229981728503     -0.876698381926
 H         2.651119928494     -1.230013698883      0.876655559147
 H         4.804463828101     -0.310466713231     -0.000017480483
 H         3.931101040327      0.946329412662     -0.883026211867
 H         3.931111313763      0.946298950915      0.883044872137
