# Supplementary material for: Quantum–mechanical property prediction of solvated drug molecules: what have we learned from a decade of SAMPL blind prediction challenges?
Source: J Comput Aided Mol Des. 2020 Oct 20;35(4):453–72. doi: 10.1007/s10822-020-00347-5 (PMC8018924; doi:10.1007/s10822-020-00347-5)
Supplement: Supplementary file 2 — Supplementary file2 (GZ 12 kb) [file 10822_2020_347_MOESM2_ESM.gz]

Archive with 4 entries (3 files):
- OR_02
- OR_02/MNSOL_new.csv
- OR_02/MNSOL_orig.csv
- OR_02/OR_INFO.txt
