# Supplementary material for: Quantum–mechanical property prediction of solvated drug molecules: what have we learned from a decade of SAMPL blind prediction challenges?
Source: J Comput Aided Mol Des. 2020 Oct 20;35(4):453–72. doi: 10.1007/s10822-020-00347-5 (PMC8018924; doi:10.1007/s10822-020-00347-5)
Supplement: Supplementary file 2 — Supplementary file2 (GZ 12 kb) [file 10822_2020_347_MOESM2_ESM.gz › OR_02/MNSOL_new.csv]

Name	E_solv / kcal/mol	my_RISM / kcal/mol	Vm / A^3	E_vac / kcal/mol	dG_corr_P1 / kcal/mol	dG_corr_P2 / kcal/mol	dG_corr_P2I / kcal/mol	dG_corr_P3 / kcal/mol	dG_exp / kcal/mol
0003pro	-74527.4390594	2.08720164603	32.24156868	-74527.4342776	-2.7289131165150335	-1.5295888081323294	-3.0891841937496722	-1.9613928032191819	-2.09
0004nbu	-99123.0218043	2.36285100789	41.962988569	-99123.0166787	-3.904312029340576	-2.703542354751802	-3.8729090368464703	-2.8796551675379423	-2.86
0005npe	-123718.575665	2.56280427486	50.178467803	-123718.572296	-4.928578678396307	-3.7601886438309737	-4.566175665010832	-3.714716924276739	-3.5
0008noc	-197505.256094	3.28734466922	76.480580466	-197505.252904	-8.128861286777692	-6.97820278857145	-6.706751396535889	-6.237393236768809	-5.63
0018cyc	-147571.8312	1.81159187763	49.724922407	-147571.827581	-5.612359569938907	-5.195943739383264	-5.268229810161072	-5.039272518774403	-4.43
0035ben	-145321.003297	1.32290689794	33.647009177	-145320.992059	-3.7093946225994188	-3.328769567619506	-4.013040782331578	-3.589507492958527	-4.19
0036tol	-169919.563305	1.59915016946	43.019386523	-169919.553458	-4.830378033402899	-4.437675958448463	-4.756412977895293	-4.453652646620817	-4.9
0037eth	-194516.048391	2.16346476816	53.146300217	-194516.032749	-5.78307378991995	-5.106610328677728	-5.301097400100074	-4.902451422233492	-4.97
0038oxy	-194518.214872	1.79089393666	52.653096689	-194518.199345	-6.081930026620395	-5.770708898215931	-5.619824708642083	-5.519723858613531	-5.54
0039mxy	-194518.031544	1.80519939364	50.775073532	-194518.016046	-5.787342620076793	-5.40760400470998	-5.400902480780799	-5.217280233091018	-5.52
0041nap	-241469.477037	0.915110964866	49.691374133	-241469.465331	-6.511921153208994	-7.0074799970676205	-6.1691430467040345	-6.702351459888599	-7.17
0044met	-72442.7755231	0.765064705067	12.068433522	-72442.7763811	-1.035021057539944	-0.602597679701667	-2.2080637295353815	-1.439899353191904	-1.29
0045eth	-97041.2789097	0.920883406071	18.448159611	-97041.289416	-1.8215854768651374	-1.4137513882429933	-2.737590256292979	-2.079072610392382	-2.42
0047pro	-121636.6072	1.18851073494	27.330771917	-121636.617015	-2.880180652928879	-2.4549743229557763	-3.4383067529623332	-2.8892950710375134	-2.73
0048pro	-121640.55226	1.36155693858	28.499050746	-121640.562554	-2.880994933047801	-2.3131264353189738	-3.392051311913247	-2.740052521621884	-2.37
0049but	-146232.073527	1.45183127749	36.901189872	-146232.0823	-4.046072923928506	-3.6276385905097848	-4.218608792057525	-3.8088978255201646	-3.52
0050met	-146240.878802	1.92119975717	40.839287549	-146240.891394	-4.160558437177782	-3.3772675712693045	-4.174429134811982	-3.514598852637383	-2.93
0052pen	-170827.828389	1.69064160731	45.281184187	-170827.830677	-5.064274306214474	-4.6433751922446405	-4.899181873628521	-4.604424792942076	-3.61
0053phe	-192435.567352	0.55823698088	30.000096636	-192435.56741	-3.918548415237341	-4.2118672284804175	-4.369127954371674	-4.458252683463739	-5.57
0054hex	-195423.395799	1.89480395722	52.893994657	-195423.394509	-5.999731639455114	-5.589613126572889	-5.527920590360024	-5.348481115473476	-5.31
0055ocr	-217035.0307	0.836645928537	39.213763732	-217035.0362	-5.009631195029089	-5.284108332816523	-5.088993923263244	-5.2910185324560395	-6.02
0056mcr	-217034.111791	0.81893413456	39.176537039	-217034.077978	-5.061100737756919	-5.352545420463335	-5.1419633220323036	-5.357657134584189	-5.2
0057pcr	-217033.709953	0.860599782027	39.864088491	-217033.686246	-5.111930765696699	-5.380695993656072	-5.165092039008501	-5.371420979822629	-5.89
0058hep	-220018.97574	2.14934861401	62.11426245	-220018.976235	-7.119320716536771	-6.714852533202164	-6.276026915774972	-6.230060804595572	-6.02
0062dio	-192579.409584	-0.783050574092	17.290662385	-192579.434866	-3.3380131863678058	-4.632142622710395	-4.300653298327692	-5.049231100518348	-4.17
0063die	-146221.908209	1.44690094192	33.56683138	-146221.917279	-3.5531278357966913	-3.0439292248299	-3.8600043429895554	-3.327832502442784	-3.03
0068ani	-217019.581131	0.561559643642	35.805729482	-217019.576513	-4.7862625972688715	-5.242974436961364	-5.002934346172204	-5.309763302281405	-5.38
0074ben	-216280.913945	0.585161394837	35.908392234	-216280.888488	-4.798819965508735	-5.234445938094883	-5.011355452595941	-5.3019850036501115	-5.71
0075pro	-120892.993817	1.19822850837	25.126541653	-120892.945935	-2.5992278156924526	-2.100805048001255	-3.246161913732148	-2.6051443289053866	-2.67
0076but	-145488.872388	1.48529331812	33.869977764	-145488.81007	-3.6313612767835304	-3.0917738827141026	-3.9260240765858536	-3.372672792040921	-3.48
0078pen	-170084.285686	1.7204818695	43.214121627	-170084.258001	-4.7559441919027625	-4.245277120937857	-4.674133297868108	-4.275444548417516	-4.19
0079pen	-170084.689784	1.71483710875	41.497723667	-170084.662819	-4.50473494866794	-3.950509811133279	-4.4920773863423715	-4.032996299582081	-4.3
0080hex	-194679.883312	1.899494174	49.95859875	-194679.800495	-5.63852624100712	-5.1393071646142205	-5.284981707944397	-4.990043592848936	-4.77
0081dim	-194683.725072	2.65671806358	60.503878672	-194683.686803	-6.410401508372596	-5.442988630442902	-5.631989749057039	-5.09277722937232	-4.42
0082hep	-219275.476848	2.13959268188	58.53319331	-219275.398042	-6.673983179081125	-6.1765777191494085	-5.974969940218612	-5.801280822241428	-5.47
0084met	-240882.036903	0.756967599904	43.028907687	-240882.002218	-5.698819423732467	-6.1640341202162405	-5.624470762424988	-6.039271895893159	-6.29
0086eth	-143428.49148	0.0712976689771	12.290662384	-143428.510687	-1.7436017805793984	-2.0240654362163393	-2.907690896017814	-2.7387777765766064	-1.73
0087pro	-168024.169578	0.356907523901	20.628244577	-168024.195222	-2.695752577162229	-2.9248744264919395	-3.5239221678277928	-3.4284975445859107	-3.78
0093met	-168012.376746	0.22243032935	18.087856492	-168012.414446	-2.439077672116615	-2.7321684606293752	-3.3695989923961043	-3.2921950567964107	-3.06
0094met	-192608.092318	0.48516320196	25.46535279	-192608.136242	-3.271047105947176	-3.5085129417747085	-3.9043305708063865	-3.8834270987025814	-3.71
0095eth	-192610.678579	0.4977265337	24.1588723	-192610.728979	-3.0570447837423425	-3.244185775593852	-3.742966087145953	-3.6617355260013644	-3.56
0097pro	-217206.070334	0.731483705784	32.352493036	-217206.11154	-4.055196235779072	-4.239664471778775	-4.410998192819065	-4.441945149634303	-4.36
0098met	-241799.114825	1.00636775024	44.331027668	-241799.147761	-5.576110555425388	-5.824752255447029	-5.449299739612014	-5.701175118828096	-5.04
0099but	-241801.587853	1.09634268738	45.004389598	-241801.629505	-5.577903824934435	-5.754262306010643	-5.423963391170712	-5.624794867314396	-4.94
0100met	-266394.714018	1.17940285612	50.731980071	-266394.744248	-6.36098042250214	-6.617288712076613	-5.976276510160776	-6.323943494880949	-5.75
0101pen	-266397.205871	1.35102928011	54.501150119	-266397.241472	-6.746447321250283	-6.93625431457405	-6.209884298917148	-6.5545711682402885	-5.71
0103eth	-84583.1954142	0.999711808317	19.677214246	-84583.1697419	-1.9623445880299588	-1.509541661034763	-2.8288310011794207	-2.149870444431066	-2.04
0107tri	-109166.806501	0.908970952199	26.289278765	-109166.778968	-3.041648878320925	-2.8711954264055035	-3.641736529866009	-3.2912176267007185	-2.63
0111die	-133765.631026	1.55395373757	38.911726168	-133765.543934	-4.3398430353831365	-3.8751675671492594	-4.431374796871035	-4.011069280088365	-3.61
0116pyr	-155376.849954	0.341294198853	24.272123623	-155376.836805	-3.2939263454230177	-3.643624775864546	-3.9752847755953455	-4.031573439851493	-4.3
0118ani	-179979.279183	0.577597060468	30.978400562	-179979.258042	-4.066377314366268	-4.368084083545562	-4.477541183310118	-4.587340960754321	-5.52
0119met	-179977.198831	0.591363118308	32.513082071	-179977.189469	-4.269849144742527	-4.601623479177009	-4.619181001569748	-4.775554334307823	-5.05
0120met	-179975.746483	0.618509425669	33.074425554	-179975.729652	-4.333939796395607	-4.654195021786766	-4.660655236175449	-4.815234159254635	-5.14
0121met	-179976.083157	0.630120425908	33.682208712	-179976.06916	-4.410192837873904	-4.736083515467136	-4.712420815356616	-4.880199208855684	-5.23
0122Nme	-204567.732706	0.471916306883	36.000103539	-204567.712252	-4.9207479143967445	-5.474332478508608	-5.129588371284696	-5.52014081325071	-6.33
0125dim	-204577.518148	0.791601291109	38.425817092	-204577.510642	-4.950098420821592	-5.247812011749469	-5.061207362133848	-5.271660749991274	-5.51
0126eth	-83088.583257	-0.0379468207457	9.317078524	-83088.5664783	-1.4450910908020869	-1.7513834756720568	-2.7289853072879087	-2.5401493392158327	-1.87
0129ben	-203075.568012	-0.122058557122	28.719124834	-203075.546645	-4.429112563878974	-5.378417606403246	-4.931302201602383	-5.5511050599228255	-5.54
0131nit	-202606.09905	-0.433792556644	18.576648915	-202605.317383	-3.9876088942067485	-4.963010826983431	-4.898436865185936	-5.398437447371587	-4.06
0134nit	-273399.59114	-1.35977602175	21.18570771	-273399.598781	-4.513628026332019	-6.506962176812419	-5.319337538478301	-6.707010636903227	-6.62
0135met	-297997.395383	-0.99135483891	30.238010476	-297997.307731	-5.591353554070315	-7.469545894646883	-6.032347592010215	-7.4501368453579	-6.71
0138pro	-324065.724299	1.92956927103	37.269391323	-324065.74447	-3.6118827612200572	-2.7175173888851485	-3.7695838662753833	-2.967019425883859	-3.12
0144thi	-419455.880259	1.3408139847	47.355050106	-419455.909319	-5.696808030026796	-5.691733962508568	-5.448159952911428	-5.5300931149047905	-5.66
0150mhy	-263395.519038	-0.192185791348	31.984222044	-263395.49823	-4.985923524649324	-6.100438664500193	-5.3565630465560385	-6.1601145770082395	-6.88
0151phy	-263396.149445	-0.187670822658	32.121113081	-263396.158109	-4.972364481325963	-6.086214195249744	-5.337488690636023	-6.14239525630862	-7.19
0157flu	-207493.480734	1.59507812835	38.023079262	-207493.49087	-4.068879970676638	-3.5367972597687367	-4.19621513888897	-3.707131933351336	-3.59
0165tri	-914114.381612	1.78705761687	40.675869786	-914114.450716	-4.213802131618989	-3.5624215184844927	-4.23425689835328	-3.6824539874510673	-4.08
0173tri	-913346.796114	1.35804502557	33.871121656	-913346.822744	-3.6698322696158527	-3.2598620378355427	-3.964448982237488	-3.519505359993688	-4.29
0174chl	-433385.527398	1.21290277725	38.990571063	-433385.554785	-4.57818083274515	-4.463082252744881	-4.666535949128258	-4.539663278309487	-5.1
0176pdi	-721449.347124	1.11434800167	44.646646727	-721449.399373	-5.495916388891277	-5.643662243248764	-5.35638934409757	-5.528298272329499	-5.89
0186bro	-1.75921707285e6	0.709381495937	36.574421076	-1.75921710309e6	-4.718292771792646	-5.046551037159737	-4.903994089583447	-5.114138117117681	-5.29
0207tri	-283573.332614	1.57395757768	29.906847098	-283573.366141	-2.855443410604514	-2.1117163940836257	-3.3097799550390823	-2.530378308898385	-1.53
0215pbr	-1.80633101624e6	-0.0399481132887	33.302863494	-1.80633104678e6	-4.97911558835025	-5.976478508786611	-5.296627309057994	-6.020623901368482	-7.14
0217wat	-47863.0690329	1.265171087	11.928745508	-47863.0652579	-0.5187023639810846	0.42702106691210284	-1.697373038219036	-0.49801356608788216	-0.39
0220tri	-477282.686954	-0.0102344455067	30.771106652	-477282.839303	-4.449784840880129	-5.344159588413356	-4.8693005401416425	-5.471821311901676	-5.67
0221tri	-551080.515813	1.54549587476	57.369775947	-551080.678079	-6.8533939675844575	-6.927570531035089	-6.201254582393764	-6.48930249326129	-7.6
0222tri	-624867.257449	1.90919127892	77.440466852	-624867.399833	-9.504682249867045	-9.785051493027158	-8.043898728450516	-8.784633690217142	-7.71
0240met	-288000.83374	-0.0660346713671	38.950888279	-288000.86039	-5.851933513434176	-7.038111012325331	-5.941887441275375	-6.902646124632758	-7.01
0244tet	-170076.433983	0.507241081501	32.861462872	-170076.450066	-4.380514223727007	-4.807962729130697	-4.715809887518535	-4.957054913380808	-4.41
0246eth	-241618.390044	0.864523387906	43.323752692	-241618.392254	-5.598367657807509	-5.962521994222081	-5.51213975001483	-5.846546777194812	-6
0421dfl	-725803.168447	1.67306750502	31.249371407	-725803.152196	-3.006453207501856	-2.200363111135524	-3.406699715108492	-2.5938937598664524	-1.81
0422ftc	-951682.91279	1.43560255856	32.621284884	-951682.90854	-3.436644554150413	-2.911789308265126	-3.7816169412080214	-3.223149068928113	-2.63
0425dbr	-3.47798003068e6	-2.08129159728	31.598873441	-3.47798005278e6	-6.774616670765401	-9.801847807846173	-7.16078181108225	-9.558451456288433	-6.83
0506nit	-153412.275254	-1.17805974761	0.400693714	-153412.257419	-1.2556893219253793	-2.46688636318897	-2.898822905260471	-3.34220383225968	-2.86
0515dim	-155546.923148	-0.127782190727	17.431348803	-155546.9353	-2.7168691040428814	-3.347742272666683	-3.673840988262089	-3.869738618346828	-3.82
0579pyy	-131526.733182	0.152050881692	17.131964189	-131526.712172	-2.425521574474416	-2.7628241948193906	-3.394555605120632	-3.340775872186749	-3.77
0582qui	-251526.347821	-0.0362458446463	39.248235964	-251526.338513	-5.902475177783695	-7.066858808551506	-5.9804490266613115	-6.9271347489218895	-7.38
n008	-250955.11107	-0.237528801625	31.437307007	-250955.135775	-4.90413869881128	-6.049118185214213	-5.296813318551802	-6.118203590001888	-8.72
n009	-204578.61246	0.879743212954	40.393697777	-204578.582131	-5.178441674664818	-5.44292596707969	-5.210265095401352	-5.420409387919786	-6.44
n010	-204577.749354	0.826536586042	39.866738042	-204577.65972	-5.212316347892724	-5.51584621291394	-5.265370871322824	-5.500808559499241	-6.47
n011	-204577.431746	0.882033584847	40.744760519	-204577.396505	-5.233451564598315	-5.505688313604488	-5.25113073743081	-5.47266008844364	-6.3
