# Supplementary material for: Quantum–mechanical property prediction of solvated drug molecules: what have we learned from a decade of SAMPL blind prediction challenges?
Source: J Comput Aided Mol Des. 2020 Oct 20;35(4):453–72. doi: 10.1007/s10822-020-00347-5 (PMC8018924; doi:10.1007/s10822-020-00347-5)
Supplement: Supplementary file 2 — Supplementary file2 (GZ 12 kb) [file 10822_2020_347_MOESM2_ESM.gz › OR_02/MNSOL_orig.csv]

Name	my_RISM / kcal/mol	Vm / A^3	dG_corr_P2I / kcal/mol	dG_corr_P3 / kcal/mol	dG_exp / kcal/mol
0003pro	2.11237978385607	32.563411504865805	-3.0644447098709913	-1.9674073774580265	-2.09
0004nbu	2.39693447630505	42.313363793359514	-3.833907412481695	-2.853376994873896	-2.86
0005npe	2.59928059136048	50.62669565512627	-4.5302730176412345	-3.6824098586045206	-3.5
0008noc	3.31180612527478	77.04378103514715	-6.67356325527473	-6.189742102370964	-5.63
0018cyc	1.8396384520441	50.089636037928194	-5.231856392979979	-4.993119216868138	-4.43
0035ben	1.36035134168891	34.21438804598524	-3.9949517683108677	-3.5797219876408732	-4.19
0036tol	1.63486249764811	44.00321843020481	-4.778660919176387	-4.489651238960714	-4.9
0037eth	2.19247339293057	53.78753455430905	-5.278782317183134	-4.881598958389487	-4.97
0038oxy	1.82915986497977	53.50446544835603	-5.611494694189782	-5.504691509300131	-5.54
0039mxy	1.84242034482939	51.8334135893781	-5.417585358295177	-5.239491195660275	-5.52
0041nap	0.972530521445715	50.77364529336905	-6.172909060155928	-6.6762894365063605	-7.17
0044met	0.781046347417571	12.362293454995882	-2.211938759798345	-1.4872243812356878	-1.29
0045eth	0.942940067739977	18.869905086736456	-2.753549595928182	-2.129791322231841	-2.42
0047pro	1.21200426968298	27.598187610199744	-3.428055304535687	-2.8967415019120333	-2.73
0048pro	1.38616540361529	28.812692629153485	-3.3851880865618416	-2.7536166665101014	-2.37
0049but	1.48295382995454	37.32216755948183	-4.208315402782191	-3.8038276011027445	-3.52
0050met	1.94993314215641	41.27021287563408	-4.168139044746497	-3.5197938697935482	-2.93
0052pen	1.73354608933436	45.93064646936431	-4.888341699016077	-4.587257148527901	-3.61
0053phe	0.598174204211511	30.750128611689014	-4.3826255649814625	-4.472956786521422	-5.57
0054hex	1.94194531860471	53.62525877554802	-5.511767588370066	-5.316008313770765	-5.31
0055ocr	0.875731623502236	40.04022076931825	-5.109372417764415	-5.305400498320686	-6.02
0056mcr	0.856173495014124	40.17622282405938	-5.143633031682141	-5.360752331954735	-5.2
0057pcr	0.901862148683684	41.042797345720096	-5.191625310279688	-5.402223289488778	-5.89
0058hep	2.21099593202717	63.11157491928696	-6.268234016947518	-6.192293002583147	-6.02
0062dio	-0.7523744612756	17.44410978719023	-4.294728699143821	-5.022171793489611	-4.17
0063die	1.47276970558272	33.87453251818371	-3.8457933643111444	-3.3252832920708073	-3.03
0068ani	0.601518315110626	36.894123324234386	-5.043477248129459	-5.352819832458217	-5.38
0074ben	0.631614202460746	36.77044629091941	-5.0000112702777475	-5.279988805805897	-5.71
0075pro	1.22354764691999	25.588630204398743	-3.199268970675707	-2.585865936841274	-2.67
0076but	1.51947081786987	34.43254052825454	-3.85941563944112	-3.3204083122721224	-3.48
0078pen	1.75652930426677	43.905718715068176	-4.646453917823783	-4.253260233092916	-4.19
0079pen	1.75442289138812	42.073775947150075	-4.450518382700474	-3.9929403291463936	-4.3
0080hex	1.94314664477971	50.878087239209314	-5.213583620553733	-4.9176664432365005	-4.77
0081dim	2.67075280598281	60.64646966161431	-5.541987241773964	-4.996670688136788	-4.42
0082hep	2.16480366779732	59.17602268812819	-5.888973890430527	-5.709190768185693	-5.47
0084met	0.801248770250659	44.16005719453386	-5.629229681935147	-6.0355960091530285	-6.29
0086eth	0.0921610328423016	12.56174202898968	-2.922385437977148	-2.7748398673948165	-1.73
0087pro	0.383356849345123	20.978432722922175	-3.5410749355502946	-3.456415148212188	-3.78
0093met	0.255192170633123	18.652385425311188	-3.4177825567434708	-3.3552008194271536	-3.06
0094met	0.510739728597491	26.079012707572392	-3.9650896292951936	-3.9591502354654544	-3.71
0095eth	0.533400334531887	24.809519898522574	-3.8051906591053344	-3.734677793593132	-3.56
0097pro	0.775922137067113	33.26071729239319	-4.476284513206194	-4.510174876037184	-4.36
0098met	1.05789019996443	45.20584670832811	-5.485643199209269	-5.717419349301842	-5.04
0099but	1.14569699344881	45.781404833448335	-5.460057046174646	-5.639959458744717	-4.94
0100met	1.24641232361686	52.120134904561255	-6.04458935208227	-6.369969520897979	-5.75
0101pen	1.41134711460063	55.42948984399035	-6.237411970506689	-6.545785469339466	-5.71
0103eth	1.02256280737136	20.106955075531477	-2.8076579934519095	-2.162675001095157	-2.04
0107tri	0.932550210059162	26.685741372162195	-3.6088694756255553	-3.27583380327998	-2.63
0111die	1.59084926209974	39.201458091663625	-4.3035804428813735	-3.877658478649673	-3.61
0116pyr	0.375680122094873	24.777179581858018	-3.959414725580033	-4.0182288992462905	-4.3
0118ani	0.618466827551985	31.74339948533479	-4.46971036748381	-4.579105740509486	-5.52
0119met	0.62503893675769	33.434183122050364	-4.645920215732771	-4.810909748270617	-5.05
0120met	0.652482118145392	34.021909215540546	-4.682013091521491	-4.845511706201669	-5.14
0121met	0.67010054198768	34.577641985097095	-4.724472090499884	-4.89345373226467	-5.23
0122Nme	0.512949659148653	37.11311105457193	-5.155719545792511	-5.546246735938996	-6.33
0125dim	0.82596721759104	39.37114260261314	-5.086806210612603	-5.29985678032812	-5.51
0126eth	-0.0170030895474506	9.742359611775811	-2.7267605703145255	-2.5677645931091186	-1.87
0129ben	-0.0760942042378309	29.696192138719038	-4.942958300421493	-5.553121485756452	-5.54
0131nit	-0.395040250984494	19.11482400277607	-4.118006844000252	-4.610106399050706	-4.06
0134nit	-1.31083925280606	22.058243928154837	-5.3520038954651765	-6.70806435218121	-6.62
0135met	-0.950823766456061	31.404884304817596	-6.002405819464548	-7.397980254294663	-6.71
0138pro	1.96692248218593	37.88135312371728	-3.784797437316315	-3.0000688298616325	-3.12
0144thi	1.38434104622506	48.48386001098801	-5.513561578561984	-5.593564706938491	-5.66
0150mhy	-0.144519435705108	32.96898854233669	-5.365188785271677	-6.150102879473725	-6.88
0151phy	-0.138917005516019	33.14581583184103	-5.378702247503804	-6.1653638972154035	-7.19
0157flu	1.6368524189376	38.68207380392323	-4.201429311386744	-3.7186972109762193	-3.59
0165tri	1.82070398916214	40.60020798667609	-4.224937401482394	-3.659328740963285	-4.08
0173tri	1.3970947924379	34.4492394628069	-3.9835969011425965	-3.546443726192174	-4.29
0174chl	1.25810877440337	39.82969518991701	-4.7042364249501984	-4.57629432546411	-5.1
0176pdi	1.16667688151731	45.694335490927706	-5.429664537523227	-5.589065707743319	-5.89
0186bro	0.753594526641503	37.457257512056394	-4.952278588832113	-5.156123793821556	-5.29
0207tri	1.59818787409368	30.098157176530663	-3.312130603149803	-2.5515372922549124	-1.53
0215pbr	0.00980406000363325	34.309964722993605	-5.355831354929339	-6.061466277738373	-7.14
0217wat	1.27383739528406	12.100793220752571	-1.6908782612156812	-0.5489995244458321	-0.39
0220tri	0.00592067789624178	31.030431411475366	-5.00518119105238	-5.595648665636384	-5.67
0221tri	1.56244274010621	58.10505917133166	-6.375558438630016	-6.65549790717107	-7.6
0222tri	1.92808832791025	78.26533999530476	-8.189337534045492	-8.894469973903332	-7.71
0240met	-0.0164166852054341	40.42848730868992	-6.043494233039939	-6.991682404043672	-7.01
0244tet	0.535053251629689	33.12196861898378	-4.702153990340096	-4.930325877548681	-4.41
0246eth	0.911754633642413	44.68255815214103	-5.575208720413448	-5.90900538131491	-6.
0421dfl	1.70840109137117	31.637612760224137	-3.3683400427349097	-2.5721279466532634	-1.81
0422ftc	1.47012010187368	33.073841260638815	-3.761884337931245	-3.2146641444646438	-2.63
0425dbr	-2.01514965400567	33.102886373516625	-7.250294012172125	-9.58776187012828	-6.83
0506nit	-1.15535490579525	0.6014539828681768	-2.8769359058591455	-3.329831576246173	-2.86
0515dim	-0.0985284965858209	17.930292035676516	-3.693441406733755	-3.8974555624942724	-3.82
0579pyy	0.178849476437422	17.51241749978606	-3.3708891583142293	-3.330322644853105	-3.77
0582qui	0.0179974529971188	40.23062066402371	-5.987689745509585	-6.900262033398707	-7.38
n008	-0.192370070018751	32.55409546509584	-5.368187454410293	-6.177715877365721	-8.72
n009	0.915773520190879	41.23916722296539	-5.198942480242029	-5.4051187937493275	-6.44
n010	0.860945548313817	40.87171638648213	-5.214047224556258	-5.452323281085625	-6.47
n011	0.924185748987912	41.94389855806749	-5.266715145900105	-5.491369863787026	-6.3
