# Supplementary material for: Quantum–mechanical property prediction of solvated drug molecules: what have we learned from a decade of SAMPL blind prediction challenges?
Source: J Comput Aided Mol Des. 2020 Oct 20;35(4):453–72. doi: 10.1007/s10822-020-00347-5 (PMC8018924; doi:10.1007/s10822-020-00347-5)
Supplement: Supplementary file 3 — Supplementary file3 (GZ 871 kb) [file 10822_2020_347_MOESM3_ESM.gz]

Archive with 2,142 entries (953 files):
- OR_03
- OR_03/OR_INFO.txt
- OR_03/vac
- OR_03/vac/SAMPL5_020T1
- OR_03/vac/SAMPL5_020T1/mol.xyz
- OR_03/vac/SAMPL5_070T1
- OR_03/vac/SAMPL5_070T1/mol.xyz
- OR_03/vac/SAMPL5_021T1
- OR_03/vac/SAMPL5_021T1/mol.xyz
- OR_03/vac/SAMPL5_042T1
- OR_03/vac/SAMPL5_042T1/mol.xyz
- OR_03/vac/SAMPL5_063T1
- OR_03/vac/SAMPL5_063T1/mol.xyz
- OR_03/vac/SAMPL5_074T1
- OR_03/vac/SAMPL5_074T1/mol.xyz
- OR_03/vac/SAMPL5_086T1
- OR_03/vac/SAMPL5_086T1/mol.xyz
- OR_03/vac/SAMPL5_037T1
- OR_03/vac/SAMPL5_037T1/mol.xyz
- OR_03/vac/SAMPL5_080T1
- OR_03/vac/SAMPL5_080T1/mol.xyz
- OR_03/vac/SAMPL5_004T1
- OR_03/vac/SAMPL5_004T1/mol.xyz
- OR_03/vac/SAMPL5_026T1
- OR_03/vac/SAMPL5_026T1/mol.xyz
- OR_03/vac/SAMPL5_027T1
- OR_03/vac/SAMPL5_027T1/mol.xyz
- OR_03/vac/SAMPL5_044T1
- OR_03/vac/SAMPL5_044T1/mol.xyz
- OR_03/vac/SAMPL5_071T1
- OR_03/vac/SAMPL5_071T1/mol.xyz
- OR_03/vac/SAMPL5_072T1
- OR_03/vac/SAMPL5_072T1/mol.xyz
- OR_03/vac/SAMPL5_088T1
- OR_03/vac/SAMPL5_088T1/mol.xyz
- OR_03/vac/SAMPL5_092T1
- OR_03/vac/SAMPL5_092T1/mol.xyz
- OR_03/vac/SAMPL5_046T1
- OR_03/vac/SAMPL5_046T1/mol.xyz
- OR_03/vac/SAMPL5_081T1
- OR_03/vac/SAMPL5_081T1/mol.xyz
- OR_03/vac/SAMPL5_075T1
- OR_03/vac/SAMPL5_075T1/mol.xyz
- OR_03/vac/SAMPL5_045T1
- OR_03/vac/SAMPL5_045T1/mol.xyz
- OR_03/vac/SAMPL5_003T1
- OR_03/vac/SAMPL5_003T1/mol.xyz
- OR_03/vac/SAMPL5_055T1
- OR_03/vac/SAMPL5_055T1/mol.xyz
- OR_03/vac/SAMPL5_005T1
- OR_03/vac/SAMPL5_005T1/mol.xyz
- OR_03/vac/SAMPL5_090T1
- OR_03/vac/SAMPL5_090T1/mol.xyz
- OR_03/vac/SAMPL5_024T1
- OR_03/vac/SAMPL5_024T1/mol.xyz
- OR_03/vac/SAMPL5_082T1
- OR_03/vac/SAMPL5_082T1/mol.xyz
- OR_03/vac/SAMPL5_015T1
- OR_03/vac/SAMPL5_015T1/mol.xyz
- OR_03/vac/SAMPL5_058T1
- OR_03/vac/SAMPL5_058T1/mol.xyz
- OR_03/vac/SAMPL5_007T1
- OR_03/vac/SAMPL5_007T1/mol.xyz
- OR_03/vac/SAMPL5_002T1
- OR_03/vac/SAMPL5_002T1/mol.xyz
- OR_03/vac/SAMPL5_033T1
- OR_03/vac/SAMPL5_033T1/mol.xyz
- OR_03/vac/SAMPL5_084T1
- OR_03/vac/SAMPL5_084T1/mol.xyz
- OR_03/vac/SAMPL5_059T1
- OR_03/vac/SAMPL5_059T1/mol.xyz
- OR_03/vac/SAMPL5_047T1
- OR_03/vac/SAMPL5_047T1/mol.xyz
- OR_03/vac/SAMPL5_006T1
- OR_03/vac/SAMPL5_006T1/mol.xyz
- OR_03/vac/SAMPL5_049T1
- OR_03/vac/SAMPL5_049T1/mol.xyz
- OR_03/vac/SAMPL5_085T1
- OR_03/vac/SAMPL5_085T1/mol.xyz
- OR_03/vac/SAMPL5_048T1
- OR_03/vac/SAMPL5_048T1/mol.xyz
- OR_03/vac/SAMPL5_013T1
- OR_03/vac/SAMPL5_013T1/mol.xyz
- OR_03/vac/SAMPL5_050T1
- OR_03/vac/SAMPL5_050T1/mol.xyz
- OR_03/vac/SAMPL5_017T1
- OR_03/vac/SAMPL5_017T1/mol.xyz
- OR_03/vac/SAMPL5_010T1
- OR_03/vac/SAMPL5_010T1/mol.xyz
- OR_03/vac/SAMPL5_056T1
- OR_03/vac/SAMPL5_056T1/mol.xyz
- OR_03/vac/SAMPL5_065T1
- OR_03/vac/SAMPL5_065T1/mol.xyz
- OR_03/vac/SAMPL5_061T1
- OR_03/vac/SAMPL5_061T1/mol.xyz
- OR_03/vac/SAMPL5_011T1
- OR_03/vac/SAMPL5_011T1/mol.xyz
- OR_03/vac/SAMPL5_019T1
- OR_03/vac/SAMPL5_019T1/mol.xyz
- OR_03/vac/SAMPL5_067T1
- OR_03/vac/SAMPL5_067T1/mol.xyz
- OR_03/vac/SAMPL5_068T1
- OR_03/vac/SAMPL5_068T1/mol.xyz
- OR_03/vac/SAMPL5_060T1
- OR_03/vac/SAMPL5_060T1/mol.xyz
- OR_03/vac/SAMPL5_069T1
- OR_03/vac/SAMPL5_069T1/mol.xyz
- OR_03/wat
- OR_03/wat/SAMPL5_024T1
- OR_03/wat/SAMPL5_024T1/d-61
- OR_03/wat/SAMPL5_024T1/d-61/mol_opt.xyz
- OR_03/wat/SAMPL5_024T1/d-14
- OR_03/wat/SAMPL5_024T1/d-14/mol_opt.xyz
- OR_03/wat/SAMPL5_024T1/d-99
- OR_03/wat/SAMPL5_024T1/d-99/mol_opt.xyz
- OR_03/wat/SAMPL5_024T1/d-193
- OR_03/wat/SAMPL5_024T1/d-193/mol_opt.xyz
- OR_03/wat/SAMPL5_024T1/d-198
- OR_03/wat/SAMPL5_024T1/d-198/mol_opt.xyz
- OR_03/wat/SAMPL5_011T1
- OR_03/wat/SAMPL5_011T1/d-66
- OR_03/wat/SAMPL5_011T1/d-66/mol_opt.xyz
- OR_03/wat/SAMPL5_011T1/d-6
- OR_03/wat/SAMPL5_011T1/d-6/mol_opt.xyz
- OR_03/wat/SAMPL5_011T1/d-150
- OR_03/wat/SAMPL5_011T1/d-150/mol_opt.xyz
- OR_03/wat/SAMPL5_011T1/d-2
- OR_03/wat/SAMPL5_011T1/d-2/mol_opt.xyz
- OR_03/wat/SAMPL5_011T1/d-180
- OR_03/wat/SAMPL5_011T1/d-180/mol_opt.xyz
- OR_03/wat/SAMPL5_046T2
- OR_03/wat/SAMPL5_046T2/d-101
- OR_03/wat/SAMPL5_046T2/d-101/mol_opt.xyz
- OR_03/wat/SAMPL5_046T2/d-74
- OR_03/wat/SAMPL5_046T2/d-74/mol_opt.xyz
- OR_03/wat/SAMPL5_046T2/d-98
- OR_03/wat/SAMPL5_046T2/d-98/mol_opt.xyz
- OR_03/wat/SAMPL5_046T2/d-115
- OR_03/wat/SAMPL5_046T2/d-115/mol_opt.xyz
- OR_03/wat/SAMPL5_046T2/d-182
- OR_03/wat/SAMPL5_046T2/d-182/mol_opt.xyz
- OR_03/wat/SAMPL5_063T1
- OR_03/wat/SAMPL5_063T1/d-82
- OR_03/wat/SAMPL5_063T1/d-82/mol_opt.xyz
- OR_03/wat/SAMPL5_063T1/d-191
- OR_03/wat/SAMPL5_063T1/d-191/mol_opt.xyz
- OR_03/wat/SAMPL5_063T1/d-177
- OR_03/wat/SAMPL5_063T1/d-177/mol_opt.xyz
- OR_03/wat/SAMPL5_063T1/d-142
- OR_03/wat/SAMPL5_063T1/d-142/mol_opt.xyz
- OR_03/wat/SAMPL5_063T1/d-58
- OR_03/wat/SAMPL5_063T1/d-58/mol_opt.xyz
- OR_03/wat/SAMPL5_006T1
- OR_03/wat/SAMPL5_006T1/d-138
- OR_03/wat/SAMPL5_006T1/d-138/mol_opt.xyz
- OR_03/wat/SAMPL5_006T1/d-103
- OR_03/wat/SAMPL5_006T1/d-103/mol_opt.xyz
- OR_03/wat/SAMPL5_006T1/d-164
- OR_03/wat/SAMPL5_006T1/d-164/mol_opt.xyz
- OR_03/wat/SAMPL5_006T1/d-53
- OR_03/wat/SAMPL5_006T1/d-53/mol_opt.xyz
- OR_03/wat/SAMPL5_006T1/d-82
- OR_03/wat/SAMPL5_006T1/d-82/mol_opt.xyz
- OR_03/wat/SAMPL5_013T2
- OR_03/wat/SAMPL5_013T2/d-90
- OR_03/wat/SAMPL5_013T2/d-90/mol_opt.xyz
- OR_03/wat/SAMPL5_013T2/d-80
- OR_03/wat/SAMPL5_013T2/d-80/mol_opt.xyz
- OR_03/wat/SAMPL5_013T2/d-150
- OR_03/wat/SAMPL5_013T2/d-150/mol_opt.xyz
- OR_03/wat/SAMPL5_013T2/d-145
- OR_03/wat/SAMPL5_013T2/d-145/mol_opt.xyz
- OR_03/wat/SAMPL5_019T4
- OR_03/wat/SAMPL5_019T4/d-141
- OR_03/wat/SAMPL5_019T4/d-141/mol_opt.xyz
- OR_03/wat/SAMPL5_019T4/d-145
- OR_03/wat/SAMPL5_019T4/d-145/mol_opt.xyz
- OR_03/wat/SAMPL5_019T4/d-68
- OR_03/wat/SAMPL5_019T4/d-68/mol_opt.xyz
- OR_03/wat/SAMPL5_019T4/d-18
- OR_03/wat/SAMPL5_019T4/d-18/mol_opt.xyz
- OR_03/wat/SAMPL5_049T1
- OR_03/wat/SAMPL5_049T1/d-4
- OR_03/wat/SAMPL5_049T1/d-4/mol_opt.xyz
- OR_03/wat/SAMPL5_049T1/d-82
- OR_03/wat/SAMPL5_049T1/d-82/mol_opt.xyz
- OR_03/wat/SAMPL5_049T1/d-90
- OR_03/wat/SAMPL5_049T1/d-90/mol_opt.xyz
- OR_03/wat/SAMPL5_049T1/d-84
- OR_03/wat/SAMPL5_049T1/d-84/mol_opt.xyz
- OR_03/wat/SAMPL5_074T1
- OR_03/wat/SAMPL5_074T1/d-131
- OR_03/wat/SAMPL5_074T1/d-131/mol_opt.xyz
- OR_03/wat/SAMPL5_074T1/d-101
- OR_03/wat/SAMPL5_074T1/d-101/mol_opt.xyz
- OR_03/wat/SAMPL5_074T1/d-117
- OR_03/wat/SAMPL5_074T1/d-117/mol_opt.xyz
- OR_03/wat/SAMPL5_074T1/d-135
- OR_03/wat/SAMPL5_074T1/d-135/mol_opt.xyz
- OR_03/wat/SAMPL5_074T1/d-171
- OR_03/wat/SAMPL5_074T1/d-171/mol_opt.xyz
- OR_03/wat/SAMPL5_075T1
- OR_03/wat/SAMPL5_075T1/d-154
- OR_03/wat/SAMPL5_075T1/d-154/mol_opt.xyz
- OR_03/wat/SAMPL5_075T1/d-76
- OR_03/wat/SAMPL5_075T1/d-76/mol_opt.xyz
- OR_03/wat/SAMPL5_075T1/d-118
- OR_03/wat/SAMPL5_075T1/d-118/mol_opt.xyz
- OR_03/wat/SAMPL5_075T1/d-81
- OR_03/wat/SAMPL5_075T1/d-81/mol_opt.xyz
- OR_03/wat/SAMPL5_075T1/d-63
- OR_03/wat/SAMPL5_075T1/d-63/mol_opt.xyz
- OR_03/wat/SAMPL5_085T4
- OR_03/wat/SAMPL5_085T4/d-120
- OR_03/wat/SAMPL5_085T4/d-120/mol_opt.xyz
- OR_03/wat/SAMPL5_085T4/d-189
- OR_03/wat/SAMPL5_085T4/d-189/mol_opt.xyz
- OR_03/wat/SAMPL5_086T1
- OR_03/wat/SAMPL5_086T1/d-137
- OR_03/wat/SAMPL5_086T1/d-137/mol_opt.xyz
- OR_03/wat/SAMPL5_086T1/d-177
- OR_03/wat/SAMPL5_086T1/d-177/mol_opt.xyz
- OR_03/wat/SAMPL5_086T1/d-30
- OR_03/wat/SAMPL5_086T1/d-30/mol_opt.xyz
- OR_03/wat/SAMPL5_086T1/d-89
- OR_03/wat/SAMPL5_086T1/d-89/mol_opt.xyz
- OR_03/wat/SAMPL5_086T1/d-186
- OR_03/wat/SAMPL5_086T1/d-186/mol_opt.xyz
- OR_03/wat/SAMPL5_004T2
- OR_03/wat/SAMPL5_004T2/d-36
- OR_03/wat/SAMPL5_004T2/d-36/mol_opt.xyz
- OR_03/wat/SAMPL5_004T2/d-16
- OR_03/wat/SAMPL5_004T2/d-16/mol_opt.xyz
- OR_03/wat/SAMPL5_004T2/d-6
- OR_03/wat/SAMPL5_004T2/d-6/mol_opt.xyz
- OR_03/wat/SAMPL5_004T2/d-70
- OR_03/wat/SAMPL5_004T2/d-70/mol_opt.xyz
- OR_03/wat/SAMPL5_004T2/d-134
- OR_03/wat/SAMPL5_004T2/d-134/mol_opt.xyz
- OR_03/wat/SAMPL5_021T1
- OR_03/wat/SAMPL5_021T1/d-54
- OR_03/wat/SAMPL5_021T1/d-54/mol_opt.xyz
- OR_03/wat/SAMPL5_021T1/d-11
- OR_03/wat/SAMPL5_021T1/d-11/mol_opt.xyz
- OR_03/wat/SAMPL5_021T1/d-32
- OR_03/wat/SAMPL5_021T1/d-32/mol_opt.xyz
- OR_03/wat/SAMPL5_021T1/d-26
- OR_03/wat/SAMPL5_021T1/d-26/mol_opt.xyz
- OR_03/wat/SAMPL5_021T1/d-125
- OR_03/wat/SAMPL5_021T1/d-125/mol_opt.xyz
- OR_03/wat/SAMPL5_027T2
- OR_03/wat/SAMPL5_027T2/d-58
- OR_03/wat/SAMPL5_027T2/d-58/mol_opt.xyz
- OR_03/wat/SAMPL5_027T2/d-99
- OR_03/wat/SAMPL5_027T2/d-99/mol_opt.xyz
- OR_03/wat/SAMPL5_027T2/d-32
- OR_03/wat/SAMPL5_027T2/d-32/mol_opt.xyz
- OR_03/wat/SAMPL5_027T4
- OR_03/wat/SAMPL5_027T4/d-27
- OR_03/wat/SAMPL5_027T4/d-27/mol_opt.xyz
- OR_03/wat/SAMPL5_027T4/d-151
- OR_03/wat/SAMPL5_027T4/d-151/mol_opt.xyz
- OR_03/wat/SAMPL5_027T4/d-186
- OR_03/wat/SAMPL5_027T4/d-186/mol_opt.xyz
- OR_03/wat/SAMPL5_027T4/d-136
- OR_03/wat/SAMPL5_027T4/d-136/mol_opt.xyz
- OR_03/wat/SAMPL5_027T4/d-28
- OR_03/wat/SAMPL5_027T4/d-28/mol_opt.xyz
- OR_03/wat/SAMPL5_027T6
- OR_03/wat/SAMPL5_027T6/d-5
- OR_03/wat/SAMPL5_027T6/d-5/mol_opt.xyz
- OR_03/wat/SAMPL5_027T6/d-34
- OR_03/wat/SAMPL5_027T6/d-34/mol_opt.xyz
- OR_03/wat/SAMPL5_027T6/d-72
- OR_03/wat/SAMPL5_027T6/d-72/mol_opt.xyz
- OR_03/wat/SAMPL5_027T6/d-20
- OR_03/wat/SAMPL5_027T6/d-20/mol_opt.xyz
- OR_03/wat/SAMPL5_042T2
- OR_03/wat/SAMPL5_042T2/d-133
- OR_03/wat/SAMPL5_042T2/d-133/mol_opt.xyz
- OR_03/wat/SAMPL5_042T2/d-136
- OR_03/wat/SAMPL5_042T2/d-136/mol_opt.xyz
- OR_03/wat/SAMPL5_042T2/d-184
- OR_03/wat/SAMPL5_042T2/d-184/mol_opt.xyz
- OR_03/wat/SAMPL5_042T2/d-6
- OR_03/wat/SAMPL5_042T2/d-6/mol_opt.xyz
- OR_03/wat/SAMPL5_042T2/d-115
- OR_03/wat/SAMPL5_042T2/d-115/mol_opt.xyz
- OR_03/wat/SAMPL5_056T2
- OR_03/wat/SAMPL5_056T2/d-184
- OR_03/wat/SAMPL5_056T2/d-184/mol_opt.xyz
- OR_03/wat/SAMPL5_056T2/d-53
- OR_03/wat/SAMPL5_056T2/d-53/mol_opt.xyz
- OR_03/wat/SAMPL5_056T2/d-131
- OR_03/wat/SAMPL5_056T2/d-131/mol_opt.xyz
- OR_03/wat/SAMPL5_056T2/d-6
- OR_03/wat/SAMPL5_056T2/d-6/mol_opt.xyz
- OR_03/wat/SAMPL5_056T2/d-32
- OR_03/wat/SAMPL5_056T2/d-32/mol_opt.xyz
- OR_03/wat/SAMPL5_007T3
[truncated: 1,842 more entries]
