# Supplementary material for: Quantum–mechanical property prediction of solvated drug molecules: what have we learned from a decade of SAMPL blind prediction challenges?
Source: J Comput Aided Mol Des. 2020 Oct 20;35(4):453–72. doi: 10.1007/s10822-020-00347-5 (PMC8018924; doi:10.1007/s10822-020-00347-5)
Supplement: Supplementary file 3 — Supplementary file3 (GZ 871 kb) [file 10822_2020_347_MOESM3_ESM.gz › OR_03/OR_INFO.txt]

OR_03: Structures of the SAMPL5 dataset, gas phase structures used for the original setup (vac), solution phase structures optimized for the respective solvents (cyc,wat) and structures used for the pKa prediction (ions)

Online Resource to

Quantum-chemical property prediction of solvated drug molecules: What have we learned from a decade of SAMPL blind predictions challenges?
Journal of Computer-Aided Molecular Design
Nicolas Tielker, Lukas Eberlein, Gerhard Hessler, K. Friedemann Schmidt, Stefan Güssregen, Stefan M. Kast*

*Prof. Dr. Stefan M. Kast
Fakultät für Chemie und Chemische Biologie
Technische Universität Dortmund
Otto-Hahn-Str. 4a
44227 Dortmund, Germany

Phone:  +49 (231) 755-3906
Fax:    +49 (231) 755-3748
E-Mail: stefan.kast@tu-dortmund.de
