# Supplementary material for: Quantum–mechanical property prediction of solvated drug molecules: what have we learned from a decade of SAMPL blind prediction challenges?
Source: J Comput Aided Mol Des. 2020 Oct 20;35(4):453–72. doi: 10.1007/s10822-020-00347-5 (PMC8018924; doi:10.1007/s10822-020-00347-5)
Supplement: Supplementary file 3 — Supplementary file3 (GZ 871 kb) [file 10822_2020_347_MOESM3_ESM.gz › OR_03/vac/SAMPL5_020T1/mol.xyz]

 C        -7.400016444056     -0.169827153952     -0.652004060980
 C        -5.965409992297      0.283360244026     -0.932654525969
 C        -4.980065782007     -0.224020051359      0.129318314769
 C        -3.567717422939      0.281088481709     -0.084073579907
 O        -3.301775323593      1.430230228677     -0.410222018832
 N        -2.572416767192     -0.646291260179      0.140003776679
 C        -1.207751043403     -0.429105934649      0.066292848304
 N        -0.367430065429     -1.384222363058      0.313383569296
 C         0.937895991563     -0.934644697966      0.178716702547
 C         2.091850747852     -1.704767640079      0.373198097236
 C         3.335415428335     -1.113325480310      0.201522354410
 C         3.476038828024      0.242628772413     -0.163495519078
 C         2.326431885198      1.010013201317     -0.357654102101
 C         1.074507704805      0.418554694704     -0.186034945444
 S        -0.520476702715      1.145370073355     -0.365059573821
 C         4.852136240380      0.868703814083     -0.344668251252
 C         5.663260180378      0.862355016123      0.964230440650
 C         5.640879396697      0.202935050358     -1.487316281712
 H        -7.751073208812      0.206108028295      0.313929300421
 H        -8.081980806701      0.199137461255     -1.422359623526
 H        -7.476683522474     -1.261224512051     -0.633481239580
 H        -5.649086883299     -0.077574858902     -1.917046622788
 H        -5.918241578260      1.374590087411     -0.968336562525
 H        -4.992502415700     -1.316626841455      0.171956108955
 H        -5.290360335906      0.132323079962      1.119660296815
 H        -2.831939231571     -1.589649852220      0.398909569305
 H         2.002579792008     -2.747854543988      0.654081943262
 H         4.222899530534     -1.717217915768      0.354019587024
 H         2.410864966118      2.053910310372     -0.638759373790
 H         4.689636891741      1.915085017166     -0.624600079766
 H         5.121473717383      1.368977721014      1.767367395721
 H         6.618958217639      1.375434743983      0.822431487682
 H         5.878859126930     -0.158261842982      1.294293929346
 H         5.083557079811      0.241418325589     -2.427068054658
 H         6.596828643389      0.713062036715     -1.637812320379
 H         5.854853157568     -0.846671439609     -1.264668986314
