# Supplementary material for: Quantum–mechanical property prediction of solvated drug molecules: what have we learned from a decade of SAMPL blind prediction challenges?
Source: J Comput Aided Mol Des. 2020 Oct 20;35(4):453–72. doi: 10.1007/s10822-020-00347-5 (PMC8018924; doi:10.1007/s10822-020-00347-5)
Supplement: Supplementary file 3 — Supplementary file3 (GZ 871 kb) [file 10822_2020_347_MOESM3_ESM.gz › OR_03/vac/SAMPL5_070T1/mol.xyz]

 C         4.064623841270     -1.893372013348     -0.298500033092
 N         4.188129149519     -0.437843865601     -0.358971899382
 C         5.140548848051     -0.049920682816     -1.397769616559
 C         2.897384031699      0.227175929504     -0.563189097593
 C         1.951773410139      0.125326561051      0.645468904928
 C         0.740105618211      0.995290611625      0.464575357858
 C        -0.553302925653      0.631997096765      0.520920172338
 C        -0.985655227887     -0.766124268623      0.824044034170
 C        -0.732008985049     -1.347039127901      2.071920321256
 C        -1.143380703250     -2.650640279368      2.349385216428
 C        -1.813844144156     -3.386650051796      1.373973838011
 C        -2.073494895555     -2.811383247153      0.129659235209
 C        -1.670692455414     -1.504186653675     -0.157122537689
 C        -1.970959325720     -0.852177324584     -1.482746046806
 C        -3.044156863214      0.241578549410     -1.370938665034
 C        -2.747942466610      1.474375748764     -0.523760397584
 C        -1.629804500357      1.655232085397      0.320754518902
 C        -1.514306705320      2.864423967694      1.034867720000
 C        -2.451950313044      3.883231145672      0.921002091657
 C        -3.550121993081      3.708359556952      0.079762548516
 C        -3.682508272838      2.517435158915     -0.624227195989
 H         3.425190113261     -2.193128556627      0.532701227716
 H         3.643836560445     -2.318153160153     -1.228551067142
 H         5.050328280406     -2.336197753623     -0.138874897560
 H         4.816352241056     -0.357112120094     -2.408923774882
 H         5.271411121328      1.034659848989     -1.397355589191
 H         6.110541730228     -0.512340223426     -1.199926042755
 H         3.102065834190      1.284517004677     -0.756986120434
 H         2.386378293432     -0.167453887443     -1.461965015847
 H         1.656038830879     -0.909559828037      0.820030437717
 H         2.507768392292      0.455851081276      1.532822222635
 H         0.956100427304      2.036356928058      0.230456067090
 H        -0.212767590646     -0.771299229812      2.830250279067
 H        -0.940228638408     -3.086722240313      3.321120250755
 H        -2.134098405739     -4.402111619334      1.579221589942
 H        -2.593346564380     -3.385297375312     -0.631040920564
 H        -1.054429813074     -0.426241333419     -1.904710278984
 H        -2.326616383748     -1.604414093835     -2.191386909866
 H        -3.286855045507      0.586517568750     -2.381641822495
 H        -3.963877605666     -0.218083148621     -0.988197814928
 H        -0.673007879993      2.989072757354      1.706536589157
 H        -2.331383324913      4.798188971577      1.490166518601
 H        -4.295982227670      4.488364413842     -0.024900384525
 H        -4.534853466818      2.384497098641     -1.283953013051
