# Supplementary material for: Quantum–mechanical property prediction of solvated drug molecules: what have we learned from a decade of SAMPL blind prediction challenges?
Source: J Comput Aided Mol Des. 2020 Oct 20;35(4):453–72. doi: 10.1007/s10822-020-00347-5 (PMC8018924; doi:10.1007/s10822-020-00347-5)
Supplement: Supplementary file 3 — Supplementary file3 (GZ 871 kb) [file 10822_2020_347_MOESM3_ESM.gz › OR_03/vac/SAMPL5_021T1/mol.xyz]

 C         5.883854933416      1.181845061210     -0.295850066595
 C         4.417313711658      0.913648041583     -0.233419770758
 N         3.922749714006     -0.209434560171      0.175591107952
 N         2.563672045412     -0.152358543589      0.118756928816
 C         1.552159529185     -1.037581837463      0.425023677767
 C         0.385709959649     -0.349962402773      0.136482825157
 N         0.668439638032      0.930056442488     -0.336798998791
 C         1.969638204423      1.001035657056     -0.329762913178
 S         3.227459925872      2.151027343020     -0.729201586829
 C        -1.002122513831     -0.812875562916      0.274824379428
 C        -1.302460404491     -2.097401267536      0.741747334373
 C        -2.631272852124     -2.500852186299      0.860170287729
 C        -3.669879883064     -1.644376931518      0.520322258463
 C        -3.374422369607     -0.358254914250      0.052472267696
 C        -2.049155887583      0.056617703249     -0.070212047740
 O        -4.452215167153      0.421021958314     -0.259688096615
 C        -4.221264941096      1.738880029911     -0.740132286853
 H         6.199214157310      1.409151435015     -1.317657425528
 H         6.418563877636      0.297205145050      0.050179012610
 H         6.156062570933      2.030441080070      0.337400046470
 H         1.755164909623     -2.023834251597      0.801376700862
 H        -0.509638100326     -2.784203346613      1.012751209677
 H        -2.859326958897     -3.497183879372      1.222391797402
 H        -4.706682607266     -1.945245675475      0.607542704197
 H        -1.793201511232      1.042981535542     -0.428393198128
 H        -5.206899843990      2.165497956071     -0.919952589229
 H        -3.690938671303      2.347427881884      0.000074668040
 H        -3.652521465195      1.729728089110     -1.676038226394
