# Supplementary material for: Quantum–mechanical property prediction of solvated drug molecules: what have we learned from a decade of SAMPL blind prediction challenges?
Source: J Comput Aided Mol Des. 2020 Oct 20;35(4):453–72. doi: 10.1007/s10822-020-00347-5 (PMC8018924; doi:10.1007/s10822-020-00347-5)
Supplement: Supplementary file 3 — Supplementary file3 (GZ 871 kb) [file 10822_2020_347_MOESM3_ESM.gz › OR_03/vac/SAMPL5_042T1/mol.xyz]

 C        -2.456605199363      3.161400939269     -0.369006276508
 C        -1.852079832902      2.439523665068     -1.396220955900
 C        -1.679396441904      1.062256693468     -1.277514833836
 C        -2.107886986357      0.382033937234     -0.128397527330
 C        -2.715166564092      1.120222326470      0.897035146949
 C        -2.888211771839      2.497400774988      0.777858998325
 C        -1.965519048952     -1.098864635622     -0.007842278235
 C        -3.116049399667     -1.885881979620      0.099209630234
 C        -3.045342897333     -3.272353762000      0.199351116631
 C        -1.798639974081     -3.890809448107      0.195913492734
 C        -0.632772563444     -3.137127558498      0.105152892431
 C        -0.704288108768     -1.739973437874      0.008609228314
 N         0.450941037710     -0.933009040323     -0.035127882917
 C         1.760095552842     -1.308091966909     -0.082389999779
 O         2.188665128061     -2.453477918614     -0.118462395591
 C         2.720845344258     -0.141907243104     -0.090279265847
 C         4.104833098746     -0.385386599596     -0.135605174000
 C         4.943746289123      0.701490490870     -0.140074258602
 C         4.329256930804      1.963195645546     -0.099780335367
 O         5.094705797815      3.068309125154     -0.101573121055
 N         3.013259430753      2.142589198771     -0.059516301385
 N         2.213201068128      1.084413963410     -0.054228997374
 H        -2.589305113079      4.233386779747     -0.461024212567
 H        -1.517493058717      2.946957869119     -2.293985127323
 H        -1.223470029183      0.505155331725     -2.088788196222
 H        -3.044698947158      0.608486703496      1.794483414475
 H        -3.356365282957      3.051982353185      1.583544559238
 H        -4.081423177558     -1.392462664182      0.083156045205
 H        -3.953385491379     -3.859547990691      0.271421276486
 H        -1.723948796755     -4.969989396316      0.268370105285
 H         0.334990926316     -3.613949586368      0.113882611101
 H         0.312346318914      0.073168128709     -0.014419852469
 H         4.462495221136     -1.406319016627     -0.164534424956
 H         6.022472991958      0.618332451020     -0.172535301386
 H         4.497193548927      3.830845867204     -0.068681798758
