# Supplementary material for: Quantum–mechanical property prediction of solvated drug molecules: what have we learned from a decade of SAMPL blind prediction challenges?
Source: J Comput Aided Mol Des. 2020 Oct 20;35(4):453–72. doi: 10.1007/s10822-020-00347-5 (PMC8018924; doi:10.1007/s10822-020-00347-5)
Supplement: Supplementary file 3 — Supplementary file3 (GZ 871 kb) [file 10822_2020_347_MOESM3_ESM.gz › OR_03/vac/SAMPL5_063T1/mol.xyz]

 C        -3.631765027502      0.581037080799      0.864763794058
 C        -2.121299922015      0.327605957338      0.992660152024
 C        -1.445130702621      0.326292196141     -0.396484224388
 H        -1.600221624475      1.319950709467     -0.837447171794
 C        -2.163438965173     -0.673278329950     -1.328531078876
 N        -3.609969607690     -0.458148171067     -1.425389689072
 C        -4.268650252210     -0.413957844578     -0.117304583704
 N         0.012301150105      0.121011117009     -0.409668238667
 C         0.785950903326      1.303657621801     -0.037512273534
 C         2.263192650638      1.131620530536     -0.400661401361
 C         2.850342481926     -0.129668923058      0.258098746649
 C         1.966614843084     -1.344003392817     -0.082095305616
 C         0.503736487305     -1.072044353822      0.279090223444
 C         4.285855617864     -0.362812294544     -0.208683084122
 O         4.575197374564     -0.521516634946     -1.382348436904
 N         5.233291140622     -0.385279123961      0.778044407169
 H        -3.804502034785      1.603516527458      0.503931358067
 H        -4.116644024470      0.507255560103      1.845213862831
 H        -1.662319336928      1.080027740013      1.642186219013
 H        -1.964103378206     -0.644821839680      1.475344524744
 H        -2.009891653426     -1.698337636559     -0.971352925195
 H        -1.725519201285     -0.615229154789     -2.327719085993
 H        -3.798348313893      0.398864085006     -1.936773452609
 H        -4.223386201931     -1.424189531708      0.310174449440
 H        -5.327206842354     -0.185847370325     -0.271430625917
 H         0.379380933284      2.165418115252     -0.574375451646
 H         0.703096114471      1.529622079553      1.044365536042
 H         2.365956931352      1.039138874878     -1.484688173054
 H         2.822268031357      2.019859647634     -0.087515461099
 H         2.840563728991      0.010567395367      1.347590115091
 H         2.315890818366     -2.231232157273      0.456826368261
 H         2.049521676227     -1.550079907085     -1.152133125997
 H         0.418630508419     -0.975783799151      1.379005535335
 H        -0.102227255779     -1.932034538224     -0.011905247002
 H         6.195189600777     -0.543047526498      0.518981943794
 H         5.003643352068     -0.258132708319      1.748741800588
