# Supplementary material for: Quantum–mechanical property prediction of solvated drug molecules: what have we learned from a decade of SAMPL blind prediction challenges?
Source: J Comput Aided Mol Des. 2020 Oct 20;35(4):453–72. doi: 10.1007/s10822-020-00347-5 (PMC8018924; doi:10.1007/s10822-020-00347-5)
Supplement: Supplementary file 3 — Supplementary file3 (GZ 871 kb) [file 10822_2020_347_MOESM3_ESM.gz › OR_03/vac/SAMPL5_074T1/mol.xyz]

 C         3.006545508778      0.516634555539      1.869070523906
 N         4.092850771724      0.053514622896      1.244170566754
 C         3.933190723843     -0.708343241863      0.146716888546
 C         2.628066141849     -0.993141869277     -0.298865763333
 C         1.588182251570     -0.444502971251      0.452736732961
 N         1.723489492162      0.322015698172      1.547680861031
 N         0.432393620941     -0.849076350787     -0.174666465197
 C         0.834447695238     -1.620158655481     -1.249603877375
 N         2.136668260295     -1.723955955585     -1.361812359378
 C        -0.934393974833     -0.608907760931      0.302284541644
 H        -1.100419969019     -1.229753928301      1.191055710649
 C        -1.213395928845      0.872379963542      0.638635465389
 H        -0.694380904038      1.504773872312     -0.088589085094
 C        -2.725280421639      0.955578863970      0.392686061177
 H        -3.032118586624      1.971743397006      0.126225056400
 C        -2.945780859273     -0.031155365321     -0.762040404674
 H        -3.859957134260     -0.599942822565     -0.571000508841
 O        -1.828556526969     -0.959300316023     -0.726010897765
 C        -3.043444200858      0.594199634043     -2.141759517760
 O        -1.948330796677      1.487661679383     -2.333723883944
 O        -3.445673288931      0.493094769955      1.526678281248
 O        -0.921608560126      1.234662782406      1.967099650459
 N         5.030863290404     -1.173123420609     -0.488237772889
 H         3.191304179449      1.128384046748      2.746349717695
 H         0.105881490701     -2.062909541760     -1.908671184626
 H        -4.001714457685      1.126833672858     -2.212780135199
 H        -3.034715787037     -0.208220308396     -2.888642086881
 H        -1.929253296378      1.776648718981     -3.250147302873
 H        -2.958737150649      0.796611144930      2.306191107259
 H         0.035665960548      1.072619773014      2.105468770213
 H         4.937544042904     -1.748764714428     -1.308071656980
 H         5.941668413437     -0.946099973180     -0.125427032519
