# Supplementary material for: Quantum–mechanical property prediction of solvated drug molecules: what have we learned from a decade of SAMPL blind prediction challenges?
Source: J Comput Aided Mol Des. 2020 Oct 20;35(4):453–72. doi: 10.1007/s10822-020-00347-5 (PMC8018924; doi:10.1007/s10822-020-00347-5)
Supplement: Supplementary file 3 — Supplementary file3 (GZ 871 kb) [file 10822_2020_347_MOESM3_ESM.gz › OR_03/vac/SAMPL5_086T1/mol.xyz]

 C         3.317181621961     -2.192487520571      2.294833027364
 C         4.675657341328     -1.485958004626      2.222351968001
 C         5.119655153173     -1.045510661128      0.817410248489
 C         4.384791297749      0.144774156863      0.218442993163
 O         3.058857149843     -0.268859502245     -0.177764357718
 C         2.262502127270      0.652687880119     -0.762286111791
 C         0.982451571245      0.175470746426     -1.167158058955
 C         0.117127737957      1.038551331093     -1.785524536422
 C         0.524557305046      2.397452543456     -2.003403780630
 C        -0.283092936300      3.381144404833     -2.626604133260
 C         0.172935823813      4.672866173042     -2.769931765205
 C         1.453412715702      5.034523298683     -2.301786881255
 C         2.262997230963      4.100037544015     -1.697036994350
 C         1.822714932141      2.765565664528     -1.533281710138
 N         2.671593787856      1.879073827999     -0.924948539153
 C        -1.228683977477      0.540330024408     -2.259826751522
 O        -1.658501818079      0.787851026554     -3.379424667633
 N        -1.905881549137     -0.219285619103     -1.358416514339
 C        -3.226774498484     -0.764538742901     -1.629889489587
 C        -3.487400543195     -1.967801406103     -0.721655541392
 N        -3.280965041440     -1.660388343087      0.699568293201
 C        -4.415600223424     -0.915266613334      1.269621236042
 C        -4.047905530386     -0.099260040207      2.508342245729
 C        -2.967507852011     -2.867348243566      1.482227455260
 C        -1.527867464015     -3.350677826171      1.313249757125
 H         3.107199351761     -2.520494256258      3.317173634712
 H         2.504824330877     -1.539586107271      1.972123696941
 H         3.302338237443     -3.077858254479      1.651303835050
 H         4.670215175834     -0.609990740135      2.883104438580
 H         5.442949111052     -2.158169449195      2.622851380824
 H         5.059968070248     -1.888560218676      0.119264586235
 H         6.176908991160     -0.758575475945      0.862460053792
 H         4.301976703382      0.970365071137      0.931967469405
 H         4.905533248092      0.525426098786     -0.664118230853
 H         0.737411334336     -0.865597817758     -1.001232770355
 H        -1.253517316572      3.096997752503     -3.009778695318
 H        -0.453489779021      5.414780551494     -3.251776583167
 H         1.801798488397      6.054375282356     -2.422655863697
 H         3.250762226111      4.354163994669     -1.331763226839
 H        -1.592447361486     -0.282421662331     -0.399063140681
 H        -3.270644534763     -1.068286168110     -2.677182566936
 H        -3.992930719965      0.008753263140     -1.496624975248
 H        -2.792677259776     -2.761162484043     -1.003751373739
 H        -4.505189644375     -2.349620112691     -0.913631228830
 H        -4.786091429582     -0.229289759956      0.504555642134
 H        -5.251876257187     -1.599732538599      1.499834199422
 H        -3.262604263846      0.623493809063      2.273848408500
 H        -4.923034652126      0.448811006950      2.868857281594
 H        -3.694448104742     -0.726424479750      3.330224759231
 H        -3.672350330536     -3.682115148908      1.236902663248
 H        -3.128805096181     -2.632174159190      2.535839694057
 H        -0.822756633666     -2.574522568801      1.620685618419
 H        -1.354815457558     -4.234990359911      1.933136768101
 H        -1.298460789410     -3.627541167069      0.281337134390
