# Supplementary material for: Quantum–mechanical property prediction of solvated drug molecules: what have we learned from a decade of SAMPL blind prediction challenges?
Source: J Comput Aided Mol Des. 2020 Oct 20;35(4):453–72. doi: 10.1007/s10822-020-00347-5 (PMC8018924; doi:10.1007/s10822-020-00347-5)
Supplement: Supplementary file 3 — Supplementary file3 (GZ 871 kb) [file 10822_2020_347_MOESM3_ESM.gz › OR_03/vac/SAMPL5_037T1/mol.xyz]

 C         3.418740265658     -0.339759631303      0.324106197597
 N         2.043049750509     -0.269002399380     -0.199962988326
 C         1.926644810317     -0.625751558367     -1.623869117013
 S         1.154600831564      1.072344302387      0.268528018633
 O         1.541402797320      1.360496271598      1.656648905712
 O         1.236146550846      2.180229168796     -0.694088284368
 N        -0.392349378364      0.448760529141      0.141200718956
 C        -1.477261288784      1.423402481636     -0.122426305294
 C        -2.719841971148      0.653371475266     -0.560166816232
 N        -3.090307525578     -0.315338652740      0.474236146058
 C        -2.019136160292     -1.291540986577      0.686329925584
 C        -0.757369429969     -0.570197178067      1.151638028303
 H         3.777199682608     -1.354946314287      0.149197575881
 H         4.093729656723      0.363941409992     -0.177052565109
 H         3.418871040521     -0.147696917399      1.393892042449
 H         2.283643376064     -1.650244015646     -1.737631717690
 H         2.521982012560      0.034877761097     -2.263777895386
 H         0.882647876286     -0.586783145799     -1.929301100754
 H        -1.701858440227      2.007291667427      0.779415515818
 H        -1.155489786982      2.099163273397     -0.911886089228
 H        -2.514558180950      0.171886568249     -1.530131496621
 H        -3.540003473717      1.361142246856     -0.699940475352
 H        -3.947365053428     -0.791106482722      0.213678656132
 H        -1.786417249990     -1.862939773547     -0.226873027720
 H        -2.325151041694     -1.999318743754      1.459936291172
 H        -0.934695925832     -0.096776886994      2.124870269362
 H         0.066146255977     -1.277504469262      1.245429587435
