# Supplementary material for: Quantum–mechanical property prediction of solvated drug molecules: what have we learned from a decade of SAMPL blind prediction challenges?
Source: J Comput Aided Mol Des. 2020 Oct 20;35(4):453–72. doi: 10.1007/s10822-020-00347-5 (PMC8018924; doi:10.1007/s10822-020-00347-5)
Supplement: Supplementary file 3 — Supplementary file3 (GZ 871 kb) [file 10822_2020_347_MOESM3_ESM.gz › OR_03/vac/SAMPL5_080T1/mol.xyz]

 C         3.393059399067     -0.019194591448      0.141598370843
 N         2.086316423127     -0.674682595018      0.117427688476
 C         1.851178075153     -2.002761119788      0.165600855235
 N         0.556236485995     -2.316446156339      0.125663777365
 C        -0.067625265110     -1.115271850840      0.047541375177
 C         0.838111746376     -0.071234795550      0.039475804402
 C         0.448313721626      1.299846173064     -0.036590698619
 O         1.196752039672      2.274864082159     -0.048132266750
 N        -0.960305109009      1.439146844237     -0.101405611936
 C        -1.901602610186      0.399889079205     -0.097885452821
 O        -3.103400203694      0.634560784269     -0.162898184938
 N        -1.423309890369     -0.894630934225     -0.017546283557
 C        -2.386902972375     -1.999904769971     -0.013637786873
 C        -1.520062131163      2.795153149718     -0.184246857674
 H         4.158838224250     -0.789776195247      0.209590506922
 H         3.538172839409      0.559298417053     -0.769880854325
 H         3.463659143488      0.642059954759      1.004268388637
 H         2.654843429678     -2.720425793306      0.230077948411
 H        -3.075217135375     -1.891752193056      0.824413559912
 H        -1.829444560583     -2.927170404055      0.083652483828
 H        -2.955025288073     -2.006472868108     -0.944231736972
 H        -2.085222098438      2.911143576841     -1.109120879132
 H        -0.691271078384      3.495390481522     -0.165032262560
 H        -2.183093185083      2.977371724125      0.661298116951
