# Supplementary material for: Quantum–mechanical property prediction of solvated drug molecules: what have we learned from a decade of SAMPL blind prediction challenges?
Source: J Comput Aided Mol Des. 2020 Oct 20;35(4):453–72. doi: 10.1007/s10822-020-00347-5 (PMC8018924; doi:10.1007/s10822-020-00347-5)
Supplement: Supplementary file 3 — Supplementary file3 (GZ 871 kb) [file 10822_2020_347_MOESM3_ESM.gz › OR_03/vac/SAMPL5_004T1/mol.xyz]

 C         6.866070087497      1.993589270287     -0.955885537123
 C         5.366582829361      1.780763087265     -0.870302488461
 O         5.138912635811      0.568466017361     -0.151610242116
 C         3.849599919210      0.159140008036      0.056587946627
 C         3.692871599512     -1.037284809324      0.766833126609
 C         2.428184752265     -1.533398890544      1.027467351099
 C         1.273689836050     -0.857574211905      0.591086908999
 C         1.433540047359      0.335861483423     -0.117058004428
 C         2.712137781785      0.836647839813     -0.380072078086
 N         0.033992348187     -1.445761293401      0.906611082265
 C        -1.263568732703     -1.057221235894      0.639863685638
 C        -2.299663790130     -1.923123961417      1.125048020630
 C        -3.614072815548     -1.621238348524      0.909196871018
 C        -3.918676202597     -0.417497274432      0.186276329370
 C        -5.236369070492      0.007598650678     -0.102604212100
 C        -5.468756901309      1.173970690845     -0.801165050678
 C        -4.383136044295      1.959869283416     -1.237356163457
 C        -3.088532705745      1.571789580052     -0.971214781675
 C        -2.819805962717      0.379174584193     -0.256052520838
 N        -1.514151737048      0.049801729590     -0.024367812375
 C        -4.707520865778     -2.524816972999      1.414784929879
 H         7.345157336651      1.162747931152     -1.478462858542
 H         7.081597452678      2.916161978974     -1.501642199310
 H         7.302880921694      2.072114808967      0.042081098686
 H         4.882994482394      2.616225096074     -0.348455683152
 H         4.925349121945      1.704942570267     -1.872176166888
 H         4.576609618878     -1.563886924596      1.106371075183
 H         2.330000287241     -2.463488598257      1.580305398120
 H         0.559714367001      0.866974599106     -0.458674248982
 H         2.794705590894      1.763789534236     -0.931371802661
 H         0.110405758862     -2.308265940607      1.421850888147
 H        -2.029923072157     -2.824293669354      1.667417675282
 H        -6.075952612273     -0.591489259019      0.229586665059
 H        -6.484277918069      1.486787792388     -1.014980182914
 H        -4.569890582475      2.876347312465     -1.786312012578
 H        -2.243368289607      2.164863798251     -1.299672992494
 H        -4.290941086697     -3.386915649512      1.937863332616
 H        -5.369883703924     -1.995958762914      2.106840198100
 H        -5.327504681710     -2.894411844138      0.592364455532
