# Supplementary material for: Quantum–mechanical property prediction of solvated drug molecules: what have we learned from a decade of SAMPL blind prediction challenges?
Source: J Comput Aided Mol Des. 2020 Oct 20;35(4):453–72. doi: 10.1007/s10822-020-00347-5 (PMC8018924; doi:10.1007/s10822-020-00347-5)
Supplement: Supplementary file 3 — Supplementary file3 (GZ 871 kb) [file 10822_2020_347_MOESM3_ESM.gz › OR_03/vac/SAMPL5_026T1/mol.xyz]

 C        -2.913368215672      2.727565012160      0.102232475008
 C        -2.073247787578      1.471579991383      0.120881881220
 C        -2.638781428982      0.262822309923      0.590815046169
 C        -1.935978549973     -0.935053837820      0.644037651424
 C        -0.607781287613     -0.885690407974      0.199337423209
 C        -0.001333877583      0.298617488670     -0.276814360671
 C        -0.754081150077      1.485632997574     -0.312061390449
 C         1.354319107178     -0.037211476414     -0.647920057523
 C         1.521445832023     -1.385019694613     -0.393328594124
 N         0.341131094406     -1.890349268930      0.116159132460
 C         2.717356069671     -2.263803389781     -0.585756831032
 C         2.376765442935      0.893639682600     -1.226116685021
 C         3.186649983126      1.742695954496     -0.233058610724
 O         4.000014743347      2.540257928803     -0.582998223219
 O         2.941059629720      1.530989529621      1.077055446535
 C        -2.551792014587     -2.216443447262      1.142932771980
 H        -2.355367008700      3.571493258163     -0.308113545907
 H        -3.814318593738      2.595229501743     -0.505207361366
 H        -3.239924042704      3.002797920057      1.110277668226
 H        -3.671969839048      0.270251004149      0.926190096932
 H        -0.311277221614      2.409055981892     -0.670931546692
 H         0.203077245050     -2.849937489271      0.386988645447
 H         3.490597341285     -2.070039551098      0.164539011556
 H         3.168676055561     -2.105345536099     -1.568469853728
 H         2.445768355645     -3.319798782318     -0.515153790167
 H         3.119344561573      0.349900161574     -1.817356061248
 H         1.915207709280      1.603672631372     -1.918762089161
 H         2.235772656191      0.867630178234      1.155214179152
 H        -2.553159637676     -2.991629407686      0.367849921537
 H        -3.586375604737     -2.058622273436      1.451545526570
 H        -2.007429566709     -2.616886969711      2.005992123607
