# Supplementary material for: Quantum–mechanical property prediction of solvated drug molecules: what have we learned from a decade of SAMPL blind prediction challenges?
Source: J Comput Aided Mol Des. 2020 Oct 20;35(4):453–72. doi: 10.1007/s10822-020-00347-5 (PMC8018924; doi:10.1007/s10822-020-00347-5)
Supplement: Supplementary file 3 — Supplementary file3 (GZ 871 kb) [file 10822_2020_347_MOESM3_ESM.gz › OR_03/vac/SAMPL5_027T1/mol.xyz]

 C        -4.394858715993      0.384142961770     -0.378576864355
 C        -3.351906052959      0.156600882453     -1.277608048629
 C        -2.046896830194      0.014241141314     -0.814785014386
 C        -1.762922213147      0.097224880248      0.553648988033
 C        -2.812737171437      0.330380436068      1.444789043425
 C        -4.122325963168      0.470354034636      0.984091680821
 C        -0.348614227374     -0.089554343174      1.064328039409
 N         0.596830419168      0.785681772260      0.386383862596
 C         1.882169756164      0.475491602693      0.096355509595
 N         2.617004050338      1.466420470795     -0.466276460655
 C         3.863650030556      1.115253348644     -0.748740277720
 N         4.433066775399     -0.071163618876     -0.543594944375
 C         3.605316527436     -0.974907016184      0.018167901945
 N         2.329903701385     -0.757070485298      0.367509359967
 N         4.108168215910     -2.212633570757      0.240432619463
 H        -5.410921722293      0.495743985268     -0.739843508498
 H        -3.556812713348      0.088478780785     -2.340257897439
 H        -1.239182908395     -0.160183458878     -1.517526296267
 H        -2.605585937494      0.403935044244      2.507754738067
 H        -4.925407102652      0.652060924898      1.689604432383
 H        -0.010024077759     -1.113812711871      0.897820767630
 H        -0.324504472364      0.080014727666      2.147785425726
 H         0.340445220058      1.746466877269      0.213133144835
 H         4.492659485079      1.880509831648     -1.197166959619
 H         5.085966703458     -2.375860971707      0.071563618229
 H         3.555519223627     -2.887815525913      0.740007139816
