# Supplementary material for: Quantum–mechanical property prediction of solvated drug molecules: what have we learned from a decade of SAMPL blind prediction challenges?
Source: J Comput Aided Mol Des. 2020 Oct 20;35(4):453–72. doi: 10.1007/s10822-020-00347-5 (PMC8018924; doi:10.1007/s10822-020-00347-5)
Supplement: Supplementary file 3 — Supplementary file3 (GZ 871 kb) [file 10822_2020_347_MOESM3_ESM.gz › OR_03/vac/SAMPL5_044T1/mol.xyz]

 C        -5.976151782268      1.053773570721      0.215163619624
 C        -6.261005727345     -0.315032462317      0.095423973261
 C        -5.240196968407     -1.251374434161      0.001689093868
 C        -3.921109921715     -0.805659406962      0.028783156934
 C        -3.606398163968      0.557680800446      0.147807138331
 C        -4.662094699592      1.485673206898      0.241087342541
 C        -2.222416812519      0.914502833180      0.166612739318
 C        -1.235270650622     -0.016413842902      0.073690899071
 C        -1.586688623330     -1.432637880089     -0.050100730663
 O        -0.817691786496     -2.365527254976     -0.141798674672
 O        -2.933183351055     -1.741122499244     -0.064595033824
 C         0.191235079819      0.485840166097      0.105753145448
 O         0.409429196337      1.686421980119      0.212062332753
 N         1.153393701684     -0.475198752334      0.009631895199
 C         2.552014718565     -0.316728061290      0.012088688197
 C         3.314658863415     -1.503400171801     -0.104348444423
 C         4.694849553139     -1.473348343569     -0.112986708455
 C         5.352580631247     -0.240732924770     -0.004034261592
 C         4.580423069070      0.935463085005      0.111291781704
 C         3.185639760384      0.923033966890      0.121630481366
 S         5.656869503385      2.313018455926      0.230482425225
 C         7.016564447844      1.192808775807      0.115226444652
 N         6.725953816329     -0.057280060536      0.001825476636
 H        -6.785788378498      1.769553329254      0.287093646982
 H        -7.291554664834     -0.649825778405      0.075469231863
 H        -5.441061532732     -2.311102626448     -0.091226737226
 H        -4.426505267872      2.539945949267      0.333213825606
 H        -1.927718530328      1.954884625386      0.257194882138
 H         0.801099881987     -1.427007996132     -0.073468979417
 H         2.797404048984     -2.453155860615     -0.188220772087
 H         5.275132196072     -2.383395014431     -0.202232967680
 H         2.601133856864      1.825005135644      0.209964094618
 H         8.027454536455      1.579337490340      0.142826994701
