# Supplementary material for: Quantum–mechanical property prediction of solvated drug molecules: what have we learned from a decade of SAMPL blind prediction challenges?
Source: J Comput Aided Mol Des. 2020 Oct 20;35(4):453–72. doi: 10.1007/s10822-020-00347-5 (PMC8018924; doi:10.1007/s10822-020-00347-5)
Supplement: Supplementary file 3 — Supplementary file3 (GZ 871 kb) [file 10822_2020_347_MOESM3_ESM.gz › OR_03/vac/SAMPL5_071T1/mol.xyz]

 C        -3.387861400820      3.228317553954      1.118975885829
 C        -1.898268770683      3.062322384216      0.881659894448
 O        -1.668027165836      1.710977582877      0.487243677779
 C        -0.379705059023      1.285357840440      0.284409621370
 C         0.723413045407      2.138134207622      0.330210752965
 C         2.026167299503      1.665134453806      0.146870671636
 C         2.208393553737      0.297542000492     -0.099417875762
 C         1.107691315168     -0.553385259298     -0.166214874147
 C        -0.201281482048     -0.090637211977      0.028936111055
 N        -1.324614848315     -0.960476143012      0.015174127177
 C        -1.077008978689     -2.379177485775      0.244479368722
 C        -2.402176058232     -3.091290872879      0.504434988649
 O        -3.312277848144     -2.911940331373     -0.573854957771
 C        -3.561745056499     -1.527446173948     -0.803447124298
 C        -2.274059795147     -0.764917187528     -1.089182187357
 O         3.518664653412     -0.093009272287     -0.277446287548
 C         3.801061170973     -1.467651917732     -0.529920379145
 C         5.304272103479     -1.616914318302     -0.670928503843
 N         3.137955236245      2.507930198046      0.269254191703
 H        -3.603633413100      4.253910237247      1.430676696751
 H        -3.731857372706      2.548587761018      1.901377421430
 H        -3.952498957573      3.020426628650      0.207221962892
 H        -1.331609135950      3.281797962679      1.795146835378
 H        -1.553198172356      3.745885266906      0.095104527140
 H         0.589726199988      3.191050185416      0.541855739814
 H         1.260101646983     -1.601059016357     -0.379555629263
 H        -0.427632043792     -2.494256932045      1.116595201586
 H        -0.583685564566     -2.864442454102     -0.617889673907
 H        -2.846989181089     -2.710595252441      1.435427566844
 H        -2.246039052908     -4.167732962477      0.600727189466
 H        -4.060480956307     -1.091065310664      0.073907776853
 H        -4.238226346244     -1.475407323662     -1.658737604224
 H        -1.841737032561     -1.120342666434     -2.041155491584
 H        -2.495377033205      0.297320409616     -1.185156777933
 H         3.425766793280     -2.079177945774      0.300283156931
 H         3.290162933152     -1.788453593121     -1.446739434872
 H         5.559059535235     -2.662723658572     -0.862492061134
 H         5.811703116843     -1.299817287967      0.242848511109
 H         5.677437640635     -1.014326049946     -1.502216434180
 H         3.981477082704      2.124132366146     -0.133290400662
 H         2.979937399048      3.465419588542     -0.009176179899
