# Supplementary material for: Quantum–mechanical property prediction of solvated drug molecules: what have we learned from a decade of SAMPL blind prediction challenges?
Source: J Comput Aided Mol Des. 2020 Oct 20;35(4):453–72. doi: 10.1007/s10822-020-00347-5 (PMC8018924; doi:10.1007/s10822-020-00347-5)
Supplement: Supplementary file 3 — Supplementary file3 (GZ 871 kb) [file 10822_2020_347_MOESM3_ESM.gz › OR_03/vac/SAMPL5_072T1/mol.xyz]

 C         4.225156461144      0.148976325547     -0.647854205312
 N         3.445335177112      0.267192185939      0.575876490481
 C         4.310335007770      0.334753948066      1.745602988225
 C         2.500203233666      1.380115035430      0.543198001334
 C         1.296883942162      1.169511804819     -0.364840305300
 O         0.482815666244      0.138676249067      0.173620357762
 C        -0.643076380707     -0.209007525205     -0.626007548845
 C        -1.147266763541     -1.573350575524     -0.160168536440
 C        -0.331133984906     -2.409750167849      0.606840633655
 C        -0.777206881323     -3.676089830364      0.984913710654
 C        -2.037162336085     -4.125990647152      0.596628097928
 C        -2.853658885622     -3.297686494007     -0.172103232593
 C        -2.413034603611     -2.029545336472     -0.543821956239
 C        -1.712344866830      0.877316046646     -0.594838107869
 C        -2.193098475560      1.445552425894     -1.775226416022
 C        -3.173004020487      2.439848198601     -1.741748865921
 C        -3.674027760314      2.880312446605     -0.520044160687
 C        -3.192589709822      2.322535494682      0.666430646676
 C        -2.221562622506      1.326850926627      0.628826609222
 H         4.859906635898      1.036673768659     -0.837428925885
 H         3.571883882114      0.009200055837     -1.510781086912
 H         4.875916121885     -0.726153044914     -0.583816806113
 H         3.705497380233      0.341940280676      2.655272125828
 H         4.958207374802      1.232619811074      1.754589125758
 H         4.957020238717     -0.545692197523      1.776645245965
 H         2.122217933599      1.533467088498      1.557476272390
 H         2.995846746178      2.323803462953      0.237966225138
 H         1.603696094090      0.906344074207     -1.387218505237
 H         0.736628975517      2.112504270373     -0.424777787150
 H        -0.307503235556     -0.316718143665     -1.670362606949
 H         0.647982949774     -2.058803517322      0.905064294589
 H        -0.135129277480     -4.311966099496      1.584877358442
 H        -2.381543192349     -5.111126875333      0.891208004384
 H        -3.837950626286     -3.635228636283     -0.477751089938
 H        -3.062994554045     -1.389333896076     -1.129759939134
 H        -1.799408166717      1.110005723127     -2.730011648577
 H        -3.537862267631      2.870653450279     -2.667637256827
 H        -4.432744519075      3.654311698802     -0.489161969090
 H        -3.579141151263      2.663193399132      1.620745200786
 H        -1.849089539191      0.892084815646      1.549579567824
