# Supplementary material for: Quantum–mechanical property prediction of solvated drug molecules: what have we learned from a decade of SAMPL blind prediction challenges?
Source: J Comput Aided Mol Des. 2020 Oct 20;35(4):453–72. doi: 10.1007/s10822-020-00347-5 (PMC8018924; doi:10.1007/s10822-020-00347-5)
Supplement: Supplementary file 3 — Supplementary file3 (GZ 871 kb) [file 10822_2020_347_MOESM3_ESM.gz › OR_03/vac/SAMPL5_088T1/mol.xyz]

 C        -1.816385390085     -2.220840270267     -1.693606603050
 C        -1.286672410560     -0.892690343486     -1.145135666706
 N        -0.834819700196     -0.967417226407      0.251489672321
 C        -1.865991365242     -0.821132403327      1.280769770009
 C        -2.418170534025      0.585138469567      1.415895337783
 C        -1.619434800777      1.718358093591      1.255960123114
 C        -2.186776955379      2.977115083302      1.440438603890
 N        -3.467331890401      3.177709586205      1.768232430228
 C        -4.227617700818      2.089947476789      1.920854528785
 C        -3.757097859334      0.789286534615      1.754047719569
 C         0.450596154812     -1.219931775961      0.642619748877
 O         0.757234371842     -1.279063948312      1.836368761423
 C         1.524867845276     -1.415948698855     -0.437832664785
 H         1.083151563211     -1.939067863240     -1.290383365989
 C         2.638271697380     -2.361745415351      0.090050799757
 O         3.362958438913     -1.861583014256      1.190833626537
 C         2.072459946433     -0.087007122689     -0.941926739967
 C         2.292126157696      0.095873845965     -2.312218323047
 C         2.830674199888      1.284925915035     -2.800655558381
 C         3.158073278773      2.314387655788     -1.920996765104
 C         2.945817068639      2.142787918352     -0.554082835901
 C         2.408417149663      0.952952723188     -0.067136221787
 H        -2.172395634608     -2.086571102215     -2.718747627513
 H        -1.038901454588     -2.989005543910     -1.701956404034
 H        -2.652262652364     -2.596226391569     -1.098112255693
 H        -2.072346519283     -0.133736729187     -1.184710964192
 H        -0.475412990154     -0.512413646113     -1.763836450571
 H        -1.415627816006     -1.126466876370      2.226494276048
 H        -2.686354346976     -1.513000526554      1.065911916189
 H        -0.573312621806      1.629414874499      0.988687045208
 H        -1.579674062454      3.869864631003      1.319043309107
 H        -5.267235088619      2.264848822792      2.183977642342
 H        -4.431499616136     -0.050432982999      1.887182561813
 H         2.177545770394     -3.331660043237      0.329141542570
 H         3.358410278979     -2.523276201812     -0.715508367442
 H         2.701741119583     -1.672507477750      1.874235407326
 H         2.045154242333     -0.702464792324     -3.006021669250
 H         2.992886591521      1.405443235729     -3.866009492566
 H         3.576828440899      3.241065829609     -2.296662024192
 H         3.205570942527      2.935509047566      0.138716401434
 H         2.261536151047      0.827560652598      0.998588775835
