# Supplementary material for: Quantum–mechanical property prediction of solvated drug molecules: what have we learned from a decade of SAMPL blind prediction challenges?
Source: J Comput Aided Mol Des. 2020 Oct 20;35(4):453–72. doi: 10.1007/s10822-020-00347-5 (PMC8018924; doi:10.1007/s10822-020-00347-5)
Supplement: Supplementary file 3 — Supplementary file3 (GZ 871 kb) [file 10822_2020_347_MOESM3_ESM.gz › OR_03/vac/SAMPL5_092T1/mol.xyz]

 C         9.629391091834      1.137414338385     -0.048657794383
 C         8.839312895823      0.102621139072     -0.836289689585
 O         9.396547467210     -0.873243280906     -1.320792195565
 N         7.485610343193      0.303146258668     -0.968934657243
 C         6.749225947410      1.484055364393     -0.531746529177
 C         5.457226188606      1.075593437599      0.177259760774
 N         4.653344125212      0.191323554793     -0.672319197238
 C         5.402515686443     -1.004544074191     -1.050745611521
 C         6.690514095060     -0.619545285536     -1.776723589495
 C         3.296651813647      0.021117136245     -0.286069658855
 C         2.731817147424     -1.236479741855     -0.018176925738
 C         1.388003526177     -1.365197396938      0.314610502534
 C         0.569099147958     -0.240701075689      0.409786833822
 C         1.113711166195      1.020134561907      0.153702138551
 C         2.455978081203      1.138145890550     -0.198566450329
 O        -0.740428919967     -0.472792884486      0.751727660586
 C        -1.610164133195      0.639162367288      0.901918902731
 C        -2.983491834390      0.114311823192      1.257371293500
 H        -2.894314442882     -0.663053152003      2.025288459095
 C        -3.981556027859      1.190644303869      1.676164953516
 O        -5.239560128409      0.646968148730      1.269218691365
 C        -5.019306084666     -0.307995492492      0.234754922574
 O        -3.616125661340     -0.434157427892      0.090039513724
 C        -5.573588446842      0.191369008821     -1.121908043236
 N        -5.063812884759      1.497221867351     -1.493071722228
 C        -5.578259471671      2.723710396072     -1.114330334907
 C        -4.720449305774      3.659927918990     -1.629505328611
 N        -3.692137365572      3.047768900434     -2.312769818577
 C        -3.926360251696      1.759849987811     -2.209762058670
 C        -5.657004750669     -1.652049629003      0.619110073339
 C        -4.884427360380     -2.814185242139      0.518323669808
 C        -5.387532210258     -4.070358758025      0.838817446811
 C        -6.703972506754     -4.173237409987      1.269766628155
 C        -7.511565486197     -3.047806155487      1.374742776544
 C        -6.984211842410     -1.801271884718      1.045575415646
 Cl       -8.083974318782     -0.434537185039      1.192731846147
 Cl       -7.367546820020     -5.743014746252      1.685662370568
 H         9.269092360740      1.229589693959      0.979342969690
 H        10.666225942463      0.808783088778     -0.031038932599
 H         9.578373277377      2.125231333670     -0.514752580024
 H         7.357832496584      2.078009527664      0.146841729557
 H         6.500033914705      2.106802746786     -1.402217644186
 H         5.709644962634      0.575682187792      1.129405699077
 H         4.885019904139      1.971701913926      0.416237274767
 H         4.789673846224     -1.606794122917     -1.724414039058
 H         5.655939272584     -1.624849137450     -0.173058106265
 H         7.299319331975     -1.498916328682     -1.977388810865
 H         6.438939811097     -0.142578573221     -2.732992824849
 H         3.338471220169     -2.131302036900     -0.062470274497
 H         0.961075394577     -2.340673725600      0.515498171760
 H         0.505706732304      1.914006783136      0.196175304798
 H         2.845717660900      2.120832457866     -0.436996170425
 H        -1.673103759236      1.222382210423     -0.023395812420
 H        -1.252779268382      1.293511652868      1.709493987049
 H        -4.014290712784      1.354511513595      2.753840019775
 H        -3.796266958763      2.140513006882      1.161389656560
 H        -6.660819807202      0.233417973942     -1.076441907385
 H        -5.290274650370     -0.531355160736     -1.889204967537
 H        -6.478242250146      2.803095373234     -0.528355942198
 H        -4.789145426134      4.734346892166     -1.558124393325
 H        -3.322796786204      0.968781622173     -2.628104475347
 H        -3.860150578398     -2.718105768786      0.182723120970
 H        -4.766498902852     -4.952538137928      0.755771163990
 H        -8.536855496909     -3.132402568173      1.707033528555
