# Supplementary material for: Quantum–mechanical property prediction of solvated drug molecules: what have we learned from a decade of SAMPL blind prediction challenges?
Source: J Comput Aided Mol Des. 2020 Oct 20;35(4):453–72. doi: 10.1007/s10822-020-00347-5 (PMC8018924; doi:10.1007/s10822-020-00347-5)
Supplement: Supplementary file 3 — Supplementary file3 (GZ 871 kb) [file 10822_2020_347_MOESM3_ESM.gz › OR_03/vac/SAMPL5_046T1/mol.xyz]

 C         5.305039670644      1.572793296855     -1.878533222913
 S         4.907355134993     -0.194985338170     -1.704210563429
 C         3.603813101618     -0.215602992508     -0.493440330912
 C         3.070078873924     -1.471519473430     -0.165493268836
 C         2.051678630058     -1.582116140952      0.770428009224
 C         1.525812505801     -0.451342179595      1.412493902599
 C         2.067907338648      0.793195312534      1.082706381600
 C         3.091511776528      0.918288322465      0.143787102745
 C         0.407927527781     -0.580762367074      2.418245560962
 C        -1.043450030219     -0.599278961103      1.906427725619
 O        -1.952446800655     -0.891001671971      2.657667495849
 N        -1.199945684715     -0.247781570831      0.582520278416
 C        -2.327881885765     -0.222309837435     -0.249907366537
 C        -3.674648006091     -0.045551484146      0.140339784156
 C        -4.345288776658      0.165747918905      1.396081444094
 C        -5.682076671907      0.331390936849      1.244899013346
 S        -6.226385886228      0.245871288770     -0.415358381585
 C        -4.581974204770     -0.016551073291     -0.951837174450
 N        -4.263099701371     -0.136201958024     -2.238257830455
 C        -2.962089157182     -0.282208184165     -2.459768641373
 N        -1.994513593826     -0.326092396219     -1.539328939422
 H         4.447748296817      2.141983711607     -2.239866170629
 H         6.096959307444      1.615766617179     -2.626691749727
 H         5.679534772084      1.994400889781     -0.944978524044
 H         3.457450220077     -2.363527760957     -0.645461581279
 H         1.659185819991     -2.565647267516      1.008821465623
 H         1.690572767917      1.687944633402      1.568204504216
 H         3.481128507957      1.903172556896     -0.076424600782
 H         0.512902178602     -1.497135784673      3.004231183175
 H         0.445447471429      0.241872530779      3.139611854020
 H        -0.346381880830     -0.190824220461      0.037459993267
 H        -3.843626956913      0.154547370060      2.349324565836
 H        -6.409936181987      0.491992705177      2.026051114529
 H        -2.646308483195     -0.374527428740     -3.493743032903
