# Supplementary material for: Quantum–mechanical property prediction of solvated drug molecules: what have we learned from a decade of SAMPL blind prediction challenges?
Source: J Comput Aided Mol Des. 2020 Oct 20;35(4):453–72. doi: 10.1007/s10822-020-00347-5 (PMC8018924; doi:10.1007/s10822-020-00347-5)
Supplement: Supplementary file 3 — Supplementary file3 (GZ 871 kb) [file 10822_2020_347_MOESM3_ESM.gz › OR_03/vac/SAMPL5_081T1/mol.xyz]

 C        -4.860763882765     -1.275562573533      1.893161709779
 C        -4.675431342343      0.042514193954      1.123530847750
 C        -6.012777841251      0.753674228010      0.908042224489
 N        -4.004385454242     -0.113096648009     -0.178850945694
 C        -2.631716292617     -0.622834877724     -0.151386362454
 C        -1.943835831742     -0.257811358557     -1.474037464155
 H        -2.413143579631     -0.842038917944     -2.285597429670
 C        -0.467624607649     -0.619140096864     -1.507250609786
 O         0.179639850827     -0.091299237964     -0.352325599716
 C         1.531478143527     -0.212663722503     -0.238467707822
 C         2.351906400959     -0.879692252345     -1.152246554539
 C         3.728539997570     -0.944095760819     -0.925004372756
 C         4.318939681263     -0.357204283486      0.195297659835
 C         3.474759030482      0.302049027919      1.102920426725
 C         2.105841309156      0.378209869713      0.894587140450
 C         5.811402449404     -0.414105723105      0.417160211939
 C         6.665739391525      0.742775035499     -0.129336981390
 O         7.872418724634      0.758369175182      0.042791052455
 N         6.005806571197      1.722510536107     -0.805531845806
 O        -2.090675654470      1.125793158074     -1.741903035498
 H        -5.502523817884     -1.964104736742      1.331814193190
 H        -3.906206130398     -1.774990513213      2.076615290680
 H        -5.332238431614     -1.096337204062      2.863857549192
 H        -4.028349888836      0.699330258011      1.717058775778
 H        -5.866231306879      1.709247263104      0.400317495793
 H        -6.684802035903      0.142060588174      0.295299516587
 H        -6.513888621696      0.938851156388      1.861554107458
 H        -4.581951294484     -0.684787392873     -0.791204816350
 H        -2.101623566005     -0.124676059163      0.663310272732
 H        -2.557639121911     -1.708321185076      0.014564002629
 H        -0.024452127630     -0.197531611595     -2.415729263574
 H        -0.357232804958     -1.711279612898     -1.531893074034
 H         1.938795901778     -1.353878155561     -2.032140960458
 H         4.350701327871     -1.469930855365     -1.642533117895
 H         3.899517526915      0.762992054411      1.989172098593
 H         1.459114973200      0.889328429056      1.597615597130
 H         6.234231568879     -1.320477434792     -0.025204817490
 H         6.043952889353     -0.466585673688      1.484419166107
 H         6.539911082893      2.494419382115     -1.172630840156
 H         5.007411634075      1.700851558988     -0.933762779706
 H        -2.964614820602      1.357469973178     -1.389050760345
