# Supplementary material for: Quantum–mechanical property prediction of solvated drug molecules: what have we learned from a decade of SAMPL blind prediction challenges?
Source: J Comput Aided Mol Des. 2020 Oct 20;35(4):453–72. doi: 10.1007/s10822-020-00347-5 (PMC8018924; doi:10.1007/s10822-020-00347-5)
Supplement: Supplementary file 3 — Supplementary file3 (GZ 871 kb) [file 10822_2020_347_MOESM3_ESM.gz › OR_03/vac/SAMPL5_075T1/mol.xyz]

 C         4.857334709284      2.481481926448      1.076037389463
 C         5.322387384297      1.429585212820      0.055483477379
 C         6.837573448401      1.226515513902      0.117512006475
 N         4.661094958437      0.120699335004      0.198399914701
 C         3.207225056546      0.097591478410      0.000770235591
 C         2.775904399186     -1.343889746794     -0.290683583459
 H         2.917565685867     -1.949278046520      0.618439474793
 C         1.317888803227     -1.460918649107     -0.713598632541
 O         0.510063235219     -1.076044642569      0.395915968885
 C        -0.850410179625     -1.120055888763      0.268060465740
 C        -1.584912575330     -0.746528058844      1.399271553269
 C        -2.971893586165     -0.761434147018      1.364528360533
 C        -3.672343685983     -1.146188714836      0.212105029941
 C        -2.922183137743     -1.517969576128     -0.903404579358
 C        -1.525274799866     -1.509745320715     -0.890281469513
 C        -5.183865701254     -1.126587858211      0.172939645645
 C        -5.737044734419      0.236556097697     -0.241770958374
 O        -7.153679650158      0.168200140895     -0.246451943430
 C        -7.765527054278      1.385721013444     -0.622331407531
 O         3.547989623186     -1.877963483402     -1.356657739197
 H         5.354203676845      3.440179394768      0.900481123691
 H         5.097259407082      2.162174175661      2.096511673976
 H         3.779444619634      2.651776813816      1.019503175349
 H         5.064829855012      1.787660224536     -0.948701090932
 H         7.364715786743      2.170346721851     -0.043881888122
 H         7.163941248876      0.511078889025     -0.640156193253
 H         7.138881205158      0.843629884017      1.099170431183
 H         4.893348765596     -0.275850597864      1.106424263593
 H         2.982055693571      0.711728200872     -0.878371488107
 H         2.628705823749      0.493200489357      0.844732054415
 H         1.125982864525     -0.812009615815     -1.576898090059
 H         1.111090417119     -2.496895590487     -1.002774949690
 H        -1.049278213499     -0.455891326302      2.295276177026
 H        -3.524048031142     -0.476522019576      2.254865924402
 H        -3.431982616666     -1.830971218079     -1.809412989300
 H        -0.984597334512     -1.812375743399     -1.776942541533
 H        -5.593725450009     -1.379154961787      1.155294943235
 H        -5.556191026604     -1.877347902701     -0.529855927528
 H        -5.397026198030      1.015385230067      0.458252980176
 H        -5.366560023744      0.509131719919     -1.242053211182
 H        -7.504444202263      2.198437323036      0.070517177572
 H        -8.844212382647      1.228272177310     -0.594342280263
 H        -7.473984257017      1.685961060290     -1.638955186932
 H         4.433698173393     -1.500689914231     -1.232967296731
