# Supplementary material for: Quantum–mechanical property prediction of solvated drug molecules: what have we learned from a decade of SAMPL blind prediction challenges?
Source: J Comput Aided Mol Des. 2020 Oct 20;35(4):453–72. doi: 10.1007/s10822-020-00347-5 (PMC8018924; doi:10.1007/s10822-020-00347-5)
Supplement: Supplementary file 3 — Supplementary file3 (GZ 871 kb) [file 10822_2020_347_MOESM3_ESM.gz › OR_03/vac/SAMPL5_045T1/mol.xyz]

 C        -4.275047945838      0.859800047531     -0.587743321466
 C        -3.208978984317      0.723651903881      0.500993434455
 C        -1.791863443036      0.684537604358     -0.056780861003
 O        -1.452632642408      1.346321132512     -1.032674838736
 N        -0.932411576888     -0.123500094856      0.642411448967
 C         0.448381506456     -0.343668025503      0.452217770164
 C         1.074580330696     -1.232009043294      1.358465049208
 C         2.424260284897     -1.526404378868      1.269657572712
 C         3.169241970292     -0.922185720064      0.254484799861
 C         2.558063238184     -0.034768001347     -0.655443021731
 C         1.191034759122      0.259233920796     -0.561147408582
 N         3.410077019779      0.497561932634     -1.616916116422
 C         4.611944441523      0.048905796456     -1.461548386723
 S         4.869952109514     -1.074391243179     -0.134543814843
 H        -4.098635704453      1.746647779907     -1.198192887436
 H        -4.279102545947     -0.012027234468     -1.247077876681
 H        -5.264905951007      0.946493911531     -0.134595957329
 H        -3.252486582675      1.587870644062      1.174815357062
 H        -3.399956739136     -0.158884904263      1.117314763617
 H        -1.339297732351     -0.624628224422      1.419109073024
 H         0.483970459530     -1.693538634756      2.142275471651
 H         2.880031337967     -2.209257874562      1.975389428949
 H         0.729137597963      0.936787841663     -1.261056988312
 H         5.447644792135      0.323450864251     -2.092412690407
