# Supplementary material for: Quantum–mechanical property prediction of solvated drug molecules: what have we learned from a decade of SAMPL blind prediction challenges?
Source: J Comput Aided Mol Des. 2020 Oct 20;35(4):453–72. doi: 10.1007/s10822-020-00347-5 (PMC8018924; doi:10.1007/s10822-020-00347-5)
Supplement: Supplementary file 3 — Supplementary file3 (GZ 871 kb) [file 10822_2020_347_MOESM3_ESM.gz › OR_03/vac/SAMPL5_003T1/mol.xyz]

 C         4.524885675506     -0.109226695905     -0.035856725386
 C         3.998714699408     -1.393608737811     -0.248134222051
 C         2.629048222892     -1.601649881837     -0.297366964318
 C         1.750823972534     -0.519426865775     -0.131754422846
 C         2.283646421243      0.769697617392      0.082204464618
 C         3.671089999661      0.969031341477      0.128454645277
 C         1.362367536498      1.882939021080      0.257579768317
 O         1.628832634412      3.044290413802      0.445769909012
 O         0.012856435985      1.540182483639      0.207803342984
 C        -0.402550819183      0.258346679299     -0.023768870143
 N         0.381786221026     -0.740954681510     -0.189989098594
 C        -1.868860185818      0.102389741056     -0.029511010115
 C        -2.417579480493     -1.136214504287      0.346503945954
 C        -3.790069342648     -1.341310766653      0.365925201196
 C        -4.653606361269     -0.307336400355     -0.000648822884
 C        -4.138999048700      0.925989883831     -0.389551854427
 C        -2.765893176046      1.112254159525     -0.397220739516
 F        -2.305960097894      2.315107524893     -0.816544024190
 H         5.597411677889      0.036924145261     -0.000898912479
 H         4.671719233516     -2.233399435130     -0.375900755688
 H         2.215122780233     -2.588719360654     -0.462186601753
 H         4.056410702667      1.967269385127      0.293944514937
 H        -1.738433932043     -1.928691961219      0.632147245641
 H        -4.186840940754     -2.301972725685      0.669833405119
 H        -5.726204092805     -0.458687433719      0.011690754122
 H        -4.782718735818      1.741777054156     -0.693524172785
