# Supplementary material for: Quantum–mechanical property prediction of solvated drug molecules: what have we learned from a decade of SAMPL blind prediction challenges?
Source: J Comput Aided Mol Des. 2020 Oct 20;35(4):453–72. doi: 10.1007/s10822-020-00347-5 (PMC8018924; doi:10.1007/s10822-020-00347-5)
Supplement: Supplementary file 3 — Supplementary file3 (GZ 871 kb) [file 10822_2020_347_MOESM3_ESM.gz › OR_03/vac/SAMPL5_055T1/mol.xyz]

 C         3.265894291543      0.113082427198     -0.186778324236
 C         2.714355808126      1.337066647488      0.270537583420
 C         1.355312721640      1.485939562789      0.406375192468
 C         0.493633044484      0.406587977211      0.086475729582
 C         1.049161978859     -0.827995375227     -0.375252421797
 C         2.453960106373     -0.950092649151     -0.504226903532
 N         0.243655580493     -1.881415290737     -0.690564485208
 C        -1.050704999952     -1.709234176287     -0.551463724174
 C        -1.604564741082     -0.482378217301     -0.092245819544
 N        -0.850483636089      0.549549431426      0.218789992113
 C        -3.104302115940     -0.351761086117      0.045015503811
 O        -3.847398290439     -1.292203390772     -0.233809018746
 N        -3.528537586715      0.845911863756      0.485681691315
 H         4.341132153457      0.020972032071     -0.285229772275
 H         3.376896931033      2.159338419123      0.513466025082
 H         0.914556599554      2.412732546461      0.754011207997
 H         2.859774181922     -1.891570938389     -0.854856016501
 H        -1.709634095663     -2.534078695194     -0.796625120300
 H        -2.859793435743      1.572229794023      0.695979604220
 H        -4.514914495861      1.017319117630      0.605719076304
