# Supplementary material for: Quantum–mechanical property prediction of solvated drug molecules: what have we learned from a decade of SAMPL blind prediction challenges?
Source: J Comput Aided Mol Des. 2020 Oct 20;35(4):453–72. doi: 10.1007/s10822-020-00347-5 (PMC8018924; doi:10.1007/s10822-020-00347-5)
Supplement: Supplementary file 3 — Supplementary file3 (GZ 871 kb) [file 10822_2020_347_MOESM3_ESM.gz › OR_03/vac/SAMPL5_005T1/mol.xyz]

 C        -5.101886411704      1.503757734964      1.001660009385
 N        -4.149693846611      0.420032279704      0.800885002893
 C        -4.204764276982     -0.839468184781      1.377241597796
 C        -3.107743727426     -1.512362381212      0.920153126682
 N        -2.364065669896     -0.699945040510      0.091039634188
 C        -3.015031318117      0.447518561477      0.039056663834
 S        -2.541328651686      1.887534045525     -0.870196788989
 C        -1.438244061049      1.131361506245     -2.139322307769
 C         0.041425627652      1.064059062847     -1.745108700195
 O         0.848012324086      1.820696698914     -2.265429971169
 N         0.328299700614      0.099391229554     -0.826688880986
 C         1.573752099197     -0.211845193954     -0.241269755583
 C         1.577367556616     -1.204926117281      0.748756486356
 C         2.759098627776     -1.603899638690      1.386348832700
 C         3.923358197975     -0.978896026912      0.997000145507
 C         3.918609215680      0.006257410333      0.018313577806
 C         2.774083378862      0.423404072782     -0.625249588341
 O         5.195950678310      0.493670980723     -0.142826617614
 C         6.032820251469     -0.432768351458      0.558388178459
 O         5.202853934009     -1.139274451169      1.486644761702
 H        -6.056689855064      1.081884509563      1.313448179891
 H        -5.244173844667      2.043895537655      0.064818284623
 H        -4.751055543978      2.201002213849      1.766576417428
 H        -5.005921600228     -1.123478824944      2.038709361275
 H        -2.806868543723     -2.525592509582      1.133566484256
 H        -1.845985606705      0.151026611780     -2.387377361240
 H        -1.508777222445      1.791754160800     -3.001302487101
 H        -0.479851020442     -0.414820142290     -0.465172272115
 H         0.641842035648     -1.676755031289      1.025523139843
 H         2.754303841289     -2.366039674444      2.154861030653
 H         2.782754578846      1.194624137737     -1.378934241276
 H         6.803464548257      0.112513628299      1.101173105838
 H         6.464084604440     -1.144312814234     -0.158285048737
