# Supplementary material for: Quantum–mechanical property prediction of solvated drug molecules: what have we learned from a decade of SAMPL blind prediction challenges?
Source: J Comput Aided Mol Des. 2020 Oct 20;35(4):453–72. doi: 10.1007/s10822-020-00347-5 (PMC8018924; doi:10.1007/s10822-020-00347-5)
Supplement: Supplementary file 3 — Supplementary file3 (GZ 871 kb) [file 10822_2020_347_MOESM3_ESM.gz › OR_03/vac/SAMPL5_090T1/mol.xyz]

 C         5.343188229069     -1.146843504057      0.664383251448
 C         4.002423604545     -0.470640007521      0.523431892136
 C         2.864407349524     -1.221508174841      0.323387601911
 C         1.594804882908     -0.612164760328      0.191865871840
 C         1.498955500210      0.803501086687      0.249835285440
 C         2.671695876920      1.563938793969      0.466441949503
 C         3.902482578564      0.959616087118      0.603819175601
 C         5.137632135256      1.795183246351      0.829675150545
 N         0.305521542346      1.422109905643      0.055075138402
 C        -0.760359218328      0.674970933044     -0.140339311125
 C        -0.682030017265     -0.764297525458     -0.065206816395
 N         0.478210244638     -1.373705748350      0.057044169154
 C        -1.888170423706     -1.639772303587     -0.036447551574
 C        -1.888531112052     -2.869325499545     -0.703419174545
 C        -3.016519911755     -3.674291645040     -0.612054662155
 C        -4.094991217972     -3.237332423656      0.153854925185
 C        -3.990397109212     -2.005865186982      0.796834704835
 N        -2.918532853114     -1.216657657621      0.706488602735
 C        -2.007294604969      1.398705662759     -0.519041384834
 C        -2.341338389853      2.608095150225      0.099386308813
 C        -3.487796749340      3.272445815877     -0.316488200141
 C        -4.249807592390      2.721142274609     -1.344145421007
 C        -3.822925167296      1.521986324318     -1.910438961171
 N        -2.731537490008      0.866571535461     -1.511482468538
 H         5.807009957358     -0.922361086458      1.630441084490
 H         5.243833213361     -2.230131137629      0.583277948386
 H         6.043983152250     -0.814105704059     -0.108310089376
 H         2.911483568270     -2.303793676265      0.273383147237
 H         2.571886553108      2.642961679595      0.508938683628
 H         5.630532805436      1.536673533524      1.772601416742
 H         4.889576424061      2.857003963572      0.860819786178
 H         5.875535306330      1.644628824759      0.034943384861
 H        -1.020007308847     -3.170597637553     -1.273832169841
 H        -3.054121568813     -4.627639358392     -1.127455835538
 H        -4.993846802016     -3.833746268479      0.255934436608
 H        -4.803913629239     -1.636347010530      1.415142977071
 H        -1.708667512470      3.002505232272      0.883368111853
 H        -3.781868205422      4.205702122320      0.150926557152
 H        -5.149820230388      3.206291391604     -1.702861701278
 H        -4.381685809699      1.067092752643     -2.723777814234
