# Supplementary material for: Quantum–mechanical property prediction of solvated drug molecules: what have we learned from a decade of SAMPL blind prediction challenges?
Source: J Comput Aided Mol Des. 2020 Oct 20;35(4):453–72. doi: 10.1007/s10822-020-00347-5 (PMC8018924; doi:10.1007/s10822-020-00347-5)
Supplement: Supplementary file 3 — Supplementary file3 (GZ 871 kb) [file 10822_2020_347_MOESM3_ESM.gz › OR_03/vac/SAMPL5_024T1/mol.xyz]

 C        -8.156094006930     -1.577946586929     -0.475954717840
 C        -6.988898898191     -0.736370264980     -0.026000803069
 C        -7.218832660652      0.399861391506      0.805434943277
 C        -6.191420583445      1.195345512816      1.239416942919
 C        -4.849791736843      0.909664135305      0.870554446008
 C        -4.598841375276     -0.230858606953      0.033568080581
 C        -5.697868661502     -1.028952584304     -0.393407563341
 C        -3.267263232545     -0.512116299059     -0.329734370045
 C        -2.256512574147      0.312782381920      0.131990254469
 C        -0.837142492218      0.269116274595     -0.070760221801
 C        -0.173873933028      1.277125141960      0.562880519164
 S        -1.234792236959      2.379835232623      1.437384923497
 C        -2.639470017363      1.423506231309      0.956625114441
 N        -3.859683759440      1.723938613973      1.320389328524
 C         1.282261083375      1.598062900868      0.574519072065
 O         1.676878292827      2.723179996256      0.838439853134
 N         2.099233692112      0.535018794039      0.274764292480
 C         3.505568829720      0.507082420257      0.142783890025
 C         4.317752171739      1.639135115341      0.237621627670
 C         5.694065035659      1.491715845900      0.079513800800
 C         6.298778860835      0.258983044146     -0.168593636362
 C         5.474979747552     -0.881597927515     -0.261894761183
 C         4.098721367247     -0.738489750804     -0.105857794447
 C         6.064809577321     -2.245307266594     -0.527515316845
 C         7.795430975468      0.156786817325     -0.330318723874
 H        -7.830975824713     -2.408748036148     -1.104796372848
 H        -8.873610938547     -0.981571770517     -1.048597216319
 H        -8.695068088950     -1.993944764767      0.381312550222
 H        -8.237333145338      0.635146836397      1.098079115247
 H        -6.368278082515      2.058091840188      1.870356521067
 H        -5.494960934722     -1.888028162050     -1.026117917461
 H        -3.047267422804     -1.367329108098     -0.961431681927
 H        -0.357321085669     -0.472046575420     -0.698371236534
 H         1.646425539994     -0.362707209445      0.195995071234
 H         3.881001232685      2.605117416064      0.436379344287
 H         6.317900071245      2.376602181826      0.155300848504
 H         3.468016120716     -1.620942931838     -0.179551386993
 H         6.777896967724     -2.532316344590      0.252147119583
 H         5.288162723760     -3.011259659099     -0.567600379953
 H         6.608078745282     -2.269072313705     -1.477830552273
 H         8.265894937290      1.136157066536     -0.227386007752
 H         8.240222493634     -0.506830890159      0.419027451653
 H         8.071223225611     -0.243818138173     -1.311764449981
