# Supplementary material for: Quantum–mechanical property prediction of solvated drug molecules: what have we learned from a decade of SAMPL blind prediction challenges?
Source: J Comput Aided Mol Des. 2020 Oct 20;35(4):453–72. doi: 10.1007/s10822-020-00347-5 (PMC8018924; doi:10.1007/s10822-020-00347-5)
Supplement: Supplementary file 3 — Supplementary file3 (GZ 871 kb) [file 10822_2020_347_MOESM3_ESM.gz › OR_03/vac/SAMPL5_082T1/mol.xyz]

 C        -5.460220353369      0.094196308625      0.574582646338
 C        -4.338758407926     -0.592237513499      1.372538822928
 C        -2.954962274261     -0.436617909952      0.765068858283
 C        -1.948694771116      0.235604738388      1.377395816264
 C        -2.163679178776      1.014744249888      2.639044749300
 C        -3.051497674690      2.097646161510      2.691760542757
 C        -3.222617993315      2.829382877478      3.866362607363
 C        -2.508201460143      2.490321282454      5.013152252210
 C        -1.613803413483      1.420333781315      4.973133446327
 C        -1.436186128221      0.698801029000      3.796151761462
 C        -0.537279763119      0.238357162516      0.887121293146
 C         0.184653023340      1.441933864375      0.793476132165
 C         1.496713793687      1.468092803253      0.349774016051
 C         2.148548346947      0.276875937003      0.005307261888
 C         1.460879048198     -0.934376667344      0.117774144002
 C         0.134952792823     -0.940200992398      0.552285615564
 O         3.441335501575      0.403212540640     -0.408601315026
 C         4.150361707551     -0.761091478458     -0.822273465554
 C         5.537179699799     -0.340669675747     -1.286975646749
 N         5.551457608177      0.382494683895     -2.553962794371
 C         5.347898167097     -0.486871117776     -3.704013756973
 C         6.754960848409      1.188328196638     -2.706596710180
 C        -2.787877214568     -1.088950858240     -0.570553387863
 C        -3.096680273682     -2.444134022278     -0.760660944943
 C        -2.975108453380     -3.040599228500     -2.013867947376
 C        -2.559156476640     -2.288902091060     -3.111458555124
 C        -2.263976710394     -0.936877533833     -2.941846842610
 C        -2.376324585975     -0.345703520845     -1.686361309241
 H        -5.311878963988      1.176728778688      0.534327077494
 H        -6.431536865511     -0.093814950425      1.040678181392
 H        -5.502945735997     -0.274263902288     -0.453157294069
 H        -4.340132118535     -0.227526941474      2.399912682332
 H        -4.566590950325     -1.664011679244      1.427477394763
 H        -3.603369782791      2.373944546309      1.800635458824
 H        -3.911386617272      3.667057341334      3.882335260868
 H        -2.641051039313      3.057478804724      5.927617761420
 H        -1.050099378837      1.150560991436      5.859553863436
 H        -0.728564996564     -0.122391524770      3.768701983825
 H        -0.296626373815      2.374207851608      1.067460328660
 H         2.041723350413      2.400653432037      0.264462237872
 H         1.939865351541     -1.874345781067     -0.121381963748
 H        -0.381485836077     -1.888834677157      0.633546776160
 H         3.597636812353     -1.273383488035     -1.617609030723
 H         4.251595035249     -1.456063917920      0.021452838321
 H         5.959002626489      0.307737872507     -0.514944236539
 H         6.172614413455     -1.247792663605     -1.327923860441
 H         4.403234605576     -1.027066165985     -3.618511937041
 H         5.299304309701      0.115127528802     -4.614195164062
 H         6.159160458847     -1.230932223315     -3.825497328381
 H         6.839810337809      1.890255111656     -1.874087488755
 H         6.693467431755      1.767544904319     -3.631146604101
 H         7.681000441346      0.582995517601     -2.745987389305
 H        -3.419230847045     -3.045293531606      0.082519274662
 H        -3.207318169021     -4.093462348320     -2.132506580663
 H        -2.470782507635     -2.750342130505     -4.088628045786
 H        -1.947139245007     -0.339172300245     -3.789570723693
 H        -2.143191151347      0.705312537892     -1.563290762758
