# Supplementary material for: Quantum–mechanical property prediction of solvated drug molecules: what have we learned from a decade of SAMPL blind prediction challenges?
Source: J Comput Aided Mol Des. 2020 Oct 20;35(4):453–72. doi: 10.1007/s10822-020-00347-5 (PMC8018924; doi:10.1007/s10822-020-00347-5)
Supplement: Supplementary file 3 — Supplementary file3 (GZ 871 kb) [file 10822_2020_347_MOESM3_ESM.gz › OR_03/vac/SAMPL5_015T1/mol.xyz]

 C        -3.146328062675     -2.527227440134      0.171624556194
 C        -2.473703853940     -1.185019076168      0.038080079769
 C        -3.239465595661     -0.037741270709     -0.289810504137
 C        -2.660760948787      1.203782699406     -0.416850065727
 C        -1.270364297129      1.370011334780     -0.225595133823
 C        -0.490722763277      0.230069778482      0.098771308427
 C        -1.113204061514     -1.031886398008      0.229693585032
 C         0.918813540654      0.472402798230      0.281945951065
 N         1.421614867315      1.699368016416      0.127231068588
 C         0.569219200905      2.710174022204     -0.175911351176
 N        -0.721398880336      2.624970318303     -0.354592819869
 N         1.784386739650     -0.516693527885      0.602704932056
 C         3.130620682859     -0.291826517810      1.123825300380
 C         4.182143599254      0.106189659492      0.076584948567
 O         5.214791560291     -0.512288224614     -0.070035882016
 O         3.916711270696      1.200610032351     -0.629154408489
 H        -3.637668579947     -2.811759526440     -0.763677040880
 H        -3.918926971245     -2.501449289147      0.945892812455
 H        -2.430880044227     -3.308975698319      0.431001685858
 H        -4.308477355322     -0.146045858004     -0.441171293148
 H        -3.252930073515      2.076555604829     -0.664966434119
 H        -0.528313447425     -1.908561429527      0.483601390215
 H         1.032424594998      3.686440436156     -0.284260804947
 H         1.429432349632     -1.454820080765      0.688036127630
 H         3.464564991163     -1.214778100194      1.590024471693
 H         3.105336679290      0.493225681693      1.887551862152
 H         3.018084858291      1.572272055382     -0.351544341751
