# Supplementary material for: Quantum–mechanical property prediction of solvated drug molecules: what have we learned from a decade of SAMPL blind prediction challenges?
Source: J Comput Aided Mol Des. 2020 Oct 20;35(4):453–72. doi: 10.1007/s10822-020-00347-5 (PMC8018924; doi:10.1007/s10822-020-00347-5)
Supplement: Supplementary file 3 — Supplementary file3 (GZ 871 kb) [file 10822_2020_347_MOESM3_ESM.gz › OR_03/vac/SAMPL5_058T1/mol.xyz]

 C        -3.372291944887     -2.767942329618      1.662994849623
 C        -2.057689719816     -3.232294299954      1.699977699691
 C        -1.029398617091     -2.467803400050      1.150548851429
 C        -1.326418436067     -1.241305762999      0.560508418457
 C        -2.637171247196     -0.770961728303      0.514118442014
 C        -3.659264938366     -1.537566583739      1.070251407307
 N        -0.262397850831     -0.469228078407     -0.033307286237
 C         0.073182415657      0.780597856637      0.493917966054
 O        -0.517001141480      1.241425050170      1.469182497792
 C         1.169466564835      1.465120951609     -0.203947560079
 C         1.585198522843      2.740184773044      0.205743523019
 C         2.625167937294      3.370169082952     -0.458776432645
 C         3.266843785461      2.737661859415     -1.537175156976
 C         2.867228924498      1.477863633713     -1.949096697232
 C         1.811145522888      0.828468702802     -1.283758385133
 C         1.346748313654     -0.479867145645     -1.655421603493
 N         0.371001893094     -1.095961179623     -1.071099798944
 H        -4.170374001875     -3.362485666560      2.092314456827
 H        -1.829314568667     -4.187249254217      2.158759028025
 H        -0.004583499327     -2.817930693039      1.175302277924
 H        -2.853503523857      0.181791180679      0.047287518623
 H        -4.680140895198     -1.175505357781      1.034200660926
 H         1.083480618392      3.215876556529      1.038533567486
 H         2.947220081745      4.356429477255     -0.146333997293
 H         4.079681138505      3.240361663780     -2.047894234766
 H         3.360226166533      0.985402729363     -2.779374901539
 H         1.813958499260     -1.016252038015     -2.474455110859
