# Supplementary material for: Quantum–mechanical property prediction of solvated drug molecules: what have we learned from a decade of SAMPL blind prediction challenges?
Source: J Comput Aided Mol Des. 2020 Oct 20;35(4):453–72. doi: 10.1007/s10822-020-00347-5 (PMC8018924; doi:10.1007/s10822-020-00347-5)
Supplement: Supplementary file 3 — Supplementary file3 (GZ 871 kb) [file 10822_2020_347_MOESM3_ESM.gz › OR_03/vac/SAMPL5_007T1/mol.xyz]

 C         4.189927992549      1.353971156650      0.761452065957
 C         2.992150802326      1.253808863405      1.465933478513
 C         2.169964788669      0.139886781816      1.295326964210
 C         2.527100652630     -0.891507806049      0.419259144883
 C         3.736251971297     -0.778467216844     -0.279299957644
 C         4.561119138054      0.331592804896     -0.111523930568
 C         1.616505584841     -2.078556276426      0.199783010989
 C         0.734209537302     -1.949354421350     -1.061023347509
 N        -0.180956252499     -0.814102988285     -1.027509750993
 C        -1.412770485566     -0.857932334990     -0.457353937393
 C        -2.241254217734      0.327041536692     -0.382132795111
 C        -1.868761071622      1.600540473637     -0.867728714736
 C        -2.738123015853      2.658519566978     -0.733528913622
 C        -3.997519371481      2.502804746291     -0.122233250711
 C        -4.372152809658      1.265813627481      0.348443640908
 C        -3.510200698755      0.149127374851      0.229799969182
 N        -3.930319423835     -1.063529297997      0.703335998524
 C        -3.082989180805     -2.053053566576      0.557907908962
 N        -1.846641984802     -2.020446533188      0.013266221034
 Br       -2.237116288946      4.388329847068     -1.393148101179
 H         4.832183652438      2.216914265820      0.895838521534
 H         2.698320433188      2.039568770150      2.153109932642
 H         1.244607099753      0.065134273024      1.857318533674
 H         4.040007637949     -1.573091309105     -0.954382595960
 H         5.496252242507      0.395854322338     -0.656915235991
 H         0.964376695504     -2.224029680767      1.064373472075
 H         2.212948357707     -2.990679390807      0.091122888983
 H         1.363947130151     -1.834508888931     -1.947205950697
 H         0.136284151261     -2.852127038839     -1.179990804764
 H         0.207445996991      0.089367843114     -1.240692099087
 H        -0.914310767180      1.763406873852     -1.351605989008
 H        -4.660693361124      3.353331640836     -0.030136057098
 H        -5.335597478177      1.113233200348      0.819363935024
 H        -3.399197457079     -3.026861219092      0.922775744976
