# Supplementary material for: Quantum–mechanical property prediction of solvated drug molecules: what have we learned from a decade of SAMPL blind prediction challenges?
Source: J Comput Aided Mol Des. 2020 Oct 20;35(4):453–72. doi: 10.1007/s10822-020-00347-5 (PMC8018924; doi:10.1007/s10822-020-00347-5)
Supplement: Supplementary file 3 — Supplementary file3 (GZ 871 kb) [file 10822_2020_347_MOESM3_ESM.gz › OR_03/vac/SAMPL5_002T1/mol.xyz]

 C         6.104612424803     -0.768261271762     -0.864200892333
 C         5.230950889190      0.390598024682     -0.429201885987
 O         3.857580557862     -0.064833227391     -0.459333802164
 C         2.912042197373      0.826246831074     -0.088962410990
 O         3.180958425957      1.970017207454      0.259628204841
 C         1.572086053204      0.282074956136     -0.158470118222
 C         0.421742721013      0.999459725006      0.138666574653
 C        -0.780311517533      0.213848309789     -0.076744914365
 C        -2.149355341612      0.508297783788      0.126875594064
 C        -3.091886564445     -0.465425232606     -0.227884102836
 C        -2.641973604991     -1.720191165584     -0.719739073853
 N        -1.350795363883     -2.016337540096     -0.871047198148
 C        -0.467911929064     -1.074137033885     -0.565290693794
 S         1.251330713950     -1.361779411933     -0.718806654646
 C        -3.601707754167     -2.823784831311     -1.094230040967
 C        -4.574968887971     -0.199534703700     -0.076193437558
 C        -2.588142390071      1.821428230212      0.733808296119
 N         0.448372069959      2.287050038213      0.616790119027
 H         7.153826465668     -0.460679074172     -0.854341571431
 H         5.989771995219     -1.619743692224     -0.189881242896
 H         5.850792035366     -1.091959482427     -1.875991507302
 H         5.466529221041      0.724529514699      0.583915466772
 H         5.329056149570      1.250583453031     -1.095841907469
 H        -4.261950144576     -3.088416467359     -0.262882349403
 H        -4.238471708827     -2.536637622390     -1.937420746443
 H        -3.028522696427     -3.704281460858     -1.379899305091
 H        -5.170735596555     -0.932488055730     -0.616563184777
 H        -4.849726116613      0.785184595429     -0.461441239584
 H        -4.889877862506     -0.238579065737      0.973096225287
 H        -1.930477932686      2.110825896886      1.554543660632
 H        -2.582827113565      2.628725318656     -0.009180468883
 H        -3.599432848166      1.763441257500      1.131260388027
 H         1.364824047961      2.722669006239      0.584127063836
 H        -0.333400594478      2.884089190371      0.407837155881
