# Supplementary material for: Quantum–mechanical property prediction of solvated drug molecules: what have we learned from a decade of SAMPL blind prediction challenges?
Source: J Comput Aided Mol Des. 2020 Oct 20;35(4):453–72. doi: 10.1007/s10822-020-00347-5 (PMC8018924; doi:10.1007/s10822-020-00347-5)
Supplement: Supplementary file 3 — Supplementary file3 (GZ 871 kb) [file 10822_2020_347_MOESM3_ESM.gz › OR_03/vac/SAMPL5_033T1/mol.xyz]

 C         2.396810536151      2.413570802471      0.930518713243
 C         3.228566188840      1.206606002427      0.569623150579
 C         4.611248709168      1.229312052146      0.745152520440
 C         5.420342424861      0.140368144578      0.431196534293
 C         4.808547857677     -0.998340495443     -0.073309426181
 C         3.436223147923     -1.075142140967     -0.269218933090
 C         2.637825390248      0.029938510074      0.054018749659
 N         1.235123918302      0.009305378327     -0.078683734042
 C         0.461720943458     -0.923207769862     -0.766976644748
 O         0.937374248734     -1.807386391739     -1.464509914803
 N        -0.907868321170     -0.766822738768     -0.614346019324
 C        -1.755877704921     -1.587278389379     -1.492562466779
 C        -2.099128966192     -2.965134845137     -0.909618136512
 C        -3.128134690274     -2.940198489562      0.225866713933
 C        -2.812187061400     -1.972688564463      1.376520759764
 C        -2.840105458642     -0.487608859351      0.973526283374
 C        -1.502164503505      0.070893197919      0.434692714969
 H        -0.810709347351      0.040465979843      1.283944170190
 C        -1.645507093615      1.516707677454     -0.018240964389
 C        -1.482815755749      2.040579870424     -1.272214021736
 C        -1.701648344568      3.450676334419     -1.335733865172
 C        -2.024627557334      3.990953552896     -0.126655438461
 S        -2.072891152617      2.780427915584      1.116070240856
 Cl        5.799453058822     -2.397380153433     -0.483442881676
 H         3.034850260680      3.224629454454      1.283781853833
 H         1.678588888433      2.197426318896      1.730615249035
 H         1.828722958245      2.796965846212      0.075234546345
 H         5.071602365686      2.128955325461      1.139799508972
 H         6.492153567010      0.178462219595      0.572580349542
 H         2.986436223956     -1.963669902601     -0.681406272489
 H         0.772447592661      0.868229257227      0.174078017418
 H        -1.208250025717     -1.719261427545     -2.424860722670
 H        -2.663276506305     -1.020594968482     -1.720024133588
 H        -1.166080211535     -3.427870259115     -0.575003833350
 H        -2.481830123923     -3.593511202869     -1.721973323388
 H        -3.232754230403     -3.952594587191      0.630432051678
 H        -4.111787917055     -2.675062796913     -0.183997372368
 H        -3.555543241112     -2.125971289840      2.165339575129
 H        -1.840536078706     -2.219170000180      1.821979002518
 H        -3.092281700452      0.122918561363      1.845345132568
 H        -3.637925630359     -0.307650938547      0.246283224984
 H        -1.206427513539      1.435997610423     -2.125735215329
 H        -1.618316172319      4.032305564946     -2.244368090831
 H        -2.239362972095      5.019850634251      0.118282347603
