# Supplementary material for: Quantum–mechanical property prediction of solvated drug molecules: what have we learned from a decade of SAMPL blind prediction challenges?
Source: J Comput Aided Mol Des. 2020 Oct 20;35(4):453–72. doi: 10.1007/s10822-020-00347-5 (PMC8018924; doi:10.1007/s10822-020-00347-5)
Supplement: Supplementary file 3 — Supplementary file3 (GZ 871 kb) [file 10822_2020_347_MOESM3_ESM.gz › OR_03/vac/SAMPL5_084T1/mol.xyz]

 C         6.151315234230     -0.414905373672      0.420662809330
 C         7.490767681262     -0.089325973739      0.613853781692
 C         8.029378132414      0.951939287490     -0.125942181931
 C         7.284554560154      1.674681517126     -1.048575655750
 C         5.951448553037      1.334512024092     -1.231145659241
 C         5.365118780430      0.289460093671     -0.501398355301
 C         3.919698028518     -0.026437729372     -0.754505146380
 O         3.297653986014      0.588544852696     -1.600849649208
 C         3.261625139248     -1.146431392525      0.047037343642
 C         1.751564858304     -1.273624848981     -0.174210714247
 C         0.949848614200     -0.204628853951      0.578099123089
 N        -0.494678128284     -0.319316491987      0.364574673620
 C        -1.262839519411      0.325451816733      1.434568586190
 C        -2.757989820651      0.043774153389      1.282729910424
 C        -3.300007373748      0.475540361756     -0.093795032343
 C        -2.386895816245     -0.094754996219     -1.199901112810
 C        -0.909239227264      0.204109674401     -0.940072099868
 C        -4.757705213388      0.027125040002     -0.258967130192
 C        -5.803651248549      0.951265833980     -0.181990605625
 C        -7.134845894126      0.554989130912     -0.307007232480
 C        -7.427699876125     -0.787668371648     -0.505733332301
 C        -6.411328459540     -1.734919784155     -0.573784482918
 C        -5.088252251962     -1.321287604616     -0.448723148391
 Cl       -9.104241449632     -1.300263949114     -0.668281310029
 O        -3.211704267812      1.910543267650     -0.098372916543
 F         9.328526602974      1.275560298876      0.057819264617
 H         5.728817812170     -1.228184742139      0.996697407927
 H         8.111693186971     -0.624905824404      1.320806714619
 H         7.750274800903      2.480019135308     -1.602771112023
 H         5.337710616335      1.872004820047     -1.943156122588
 H         3.486568658206     -1.007781033852      1.111145395216
 H         3.763551690769     -2.079568472649     -0.238872046083
 H         1.417378105506     -2.257066653561      0.168567117182
 H         1.549856256418     -1.218151930305     -1.245667777314
 H         1.315761374447      0.800794013901      0.306978598188
 H         1.133353837939     -0.329854697893      1.650759934763
 H        -1.092969018475      1.415962285949      1.453161473299
 H        -0.921415600816     -0.076099129496      2.393002634486
 H        -3.320360341672      0.571102836885      2.058508842661
 H        -2.937852435087     -1.027024219038      1.409854825151
 H        -2.518094905615     -1.177073348817     -1.265223200574
 H        -2.689517016369      0.321677851880     -2.168603484286
 H        -0.725622039384      1.291603035148     -1.002751095058
 H        -0.309392932060     -0.265007902091     -1.721860700599
 H        -5.576422807911      1.995000179880     -0.008210173209
 H        -7.933876317032      1.283134922484     -0.246043829656
 H        -6.650791658638     -2.780283724803     -0.722162666741
 H        -4.310557090118     -2.074561015711     -0.496155161944
 H        -3.344515800534      2.224331630481     -1.000095300464
