# Supplementary material for: Quantum–mechanical property prediction of solvated drug molecules: what have we learned from a decade of SAMPL blind prediction challenges?
Source: J Comput Aided Mol Des. 2020 Oct 20;35(4):453–72. doi: 10.1007/s10822-020-00347-5 (PMC8018924; doi:10.1007/s10822-020-00347-5)
Supplement: Supplementary file 3 — Supplementary file3 (GZ 871 kb) [file 10822_2020_347_MOESM3_ESM.gz › OR_03/vac/SAMPL5_059T1/mol.xyz]

 C        -3.280469625830      0.290960964489     -0.154948537575
 C        -2.352895333031      1.328892670238     -0.236385302938
 C        -0.988090810714      1.058366395755     -0.157455373736
 C        -0.533949722701     -0.257754989253      0.005432290005
 C        -1.473496049296     -1.296699634440      0.086735073181
 C        -2.834934842068     -1.023035429750      0.006468031874
 C         0.915190680450     -0.544334567179      0.091096437055
 N         1.821683657046      0.482818862431     -0.016079102157
 C         3.041795985140      0.011279193861      0.085635068111
 S         3.036155043118     -1.736660526447      0.320243932653
 N         1.347424118014     -1.774635546252      0.270800947968
 N         4.160406357769      0.755356849572     -0.019349877184
 H        -4.341956231581      0.502205568024     -0.216844936019
 H        -2.690742028143      2.351401190173     -0.361520870005
 H        -0.267403665788      1.863141848889     -0.221100654067
 H        -1.128176645386     -2.315203642854      0.211547838929
 H        -3.550636091554     -1.834888010918      0.069500964747
 H         4.063999504805      1.760032005575     -0.003172825263
 H         5.058095699750      0.377756798084      0.238396894423
