# Supplementary material for: Quantum–mechanical property prediction of solvated drug molecules: what have we learned from a decade of SAMPL blind prediction challenges?
Source: J Comput Aided Mol Des. 2020 Oct 20;35(4):453–72. doi: 10.1007/s10822-020-00347-5 (PMC8018924; doi:10.1007/s10822-020-00347-5)
Supplement: Supplementary file 3 — Supplementary file3 (GZ 871 kb) [file 10822_2020_347_MOESM3_ESM.gz › OR_03/vac/SAMPL5_047T1/mol.xyz]

 C         5.462631993899      0.765069075949     -0.558372160368
 C         6.350647139985     -0.223823726703     -1.059239355919
 N         5.727056650776     -1.315592656720     -1.427616680914
 O         4.378129815045     -1.071836591064     -1.173864791473
 C         4.243683693166      0.169333867287     -0.658126145205
 C         2.892474396110      0.659455920878     -0.305018741294
 O         2.716153063117      1.771042673245      0.163386610588
 N         1.876254113185     -0.232579979930     -0.546123190515
 C         0.533407174462      0.004748785753     -0.297835070333
 C        -0.484639817444     -0.900525167378     -0.545502061754
 C        -1.785478460038     -0.391665649591     -0.196576588277
 C        -1.723049882580      0.872972939761      0.307044521906
 S        -0.081302508727      1.488849331569      0.368552134523
 C        -2.902988818988      1.687505003358      0.759590533699
 C        -4.129485798167      0.775862486166      0.947842632914
 C        -4.289061025230     -0.199505804083     -0.226591837496
 C        -3.082240404184     -1.144800852314     -0.345950390936
 C        -0.235531944957     -2.184607654026     -1.090025417017
 N        -0.001527777002     -3.227344737199     -1.536775437294
 H         5.679352741214      1.751202660459     -0.185816549589
 H         7.424986541337     -0.179532963352     -1.165136284588
 H         2.115934901679     -1.137638180268     -0.937771441864
 H        -3.126949473576      2.463110324559      0.015878749898
 H        -2.676410063221      2.213106213611      1.692804160341
 H        -5.026891924204      1.391074896767      1.057729985123
 H        -4.017179700259      0.207630455531      1.878381796325
 H        -4.395406985340      0.371306127923     -1.156621560937
 H        -5.204771272915     -0.785771328524     -0.110657953827
 H        -3.138123706012     -1.923715836329      0.425267954529
 H        -3.102672661133     -1.670329635336     -1.305857420248
