# Supplementary material for: Quantum–mechanical property prediction of solvated drug molecules: what have we learned from a decade of SAMPL blind prediction challenges?
Source: J Comput Aided Mol Des. 2020 Oct 20;35(4):453–72. doi: 10.1007/s10822-020-00347-5 (PMC8018924; doi:10.1007/s10822-020-00347-5)
Supplement: Supplementary file 3 — Supplementary file3 (GZ 871 kb) [file 10822_2020_347_MOESM3_ESM.gz › OR_03/vac/SAMPL5_006T1/mol.xyz]

 C         2.075049407430     -1.441545129271     -1.389994733250
 C         2.338598636631     -1.293074233784     -0.100263176397
 C         1.568847851673     -0.472809346171      0.911714949991
 N         0.405732912981      0.196643127257      0.358004786051
 C        -0.868425841717     -0.336213473377      0.218261415798
 C        -1.407989555014     -1.584164368103      0.530939333917
 C        -2.758990797494     -1.768420257737      0.256470485892
 C        -3.541999414585     -0.746127608407     -0.312821479180
 C        -2.996843327110      0.492650814546     -0.624595926911
 C        -1.640307053073      0.698800325069     -0.354482269325
 N        -0.853276630585      1.822742157658     -0.554869908167
 C         0.341486297270      1.492650835354     -0.130563414565
 C         1.517408887625      2.420887655033     -0.124310886653
 O         1.943916094272      2.760246065407      1.200712874421
 Br        3.855308041307     -2.174944943427      0.698597488908
 H         1.212190634358     -0.949534641971     -1.824418235211
 H         2.691238674627     -2.050692393270     -2.036741531281
 H         1.242979303431     -1.120986248803      1.730463068494
 H         2.224342772797      0.279132255885      1.356427563627
 H        -0.810569110553     -2.380946092983      0.958141042839
 H        -3.218735862058     -2.723522246125      0.482894837769
 H        -4.590709630491     -0.934856695827     -0.511117797886
 H        -3.593508812684      1.283569238307     -1.063046977665
 H         1.238883711439      3.306585048946     -0.700394692787
 H         2.387056846950      1.960933260166     -0.598711642325
 H         1.240315962571      3.264996895625      1.623704823898
