# Supplementary material for: Quantum–mechanical property prediction of solvated drug molecules: what have we learned from a decade of SAMPL blind prediction challenges?
Source: J Comput Aided Mol Des. 2020 Oct 20;35(4):453–72. doi: 10.1007/s10822-020-00347-5 (PMC8018924; doi:10.1007/s10822-020-00347-5)
Supplement: Supplementary file 3 — Supplementary file3 (GZ 871 kb) [file 10822_2020_347_MOESM3_ESM.gz › OR_03/vac/SAMPL5_049T1/mol.xyz]

 C        -3.012258279407      0.996630139651     -1.317982852040
 C        -1.645362201281      0.797687472507     -1.164814564931
 C        -1.161693092441      0.079204158308     -0.063807046713
 C        -2.083506553677     -0.432222518121      0.875649231368
 C        -3.451895614585     -0.220467807881      0.701970799735
 C        -3.921932035930      0.495051437020     -0.395903756145
 Cl       -4.610190235792     -0.844540198058      1.852378413275
 Cl       -1.491939217012     -1.332523608484      2.257223768418
 N         0.203879250730     -0.158552280529      0.152839903284
 C         1.269688460940      0.234885028037     -0.617321091804
 O         1.213286655947      0.877194403639     -1.651014135296
 C         2.586632674823     -0.198437026270     -0.076732018438
 C         3.846772034894     -0.002553248527     -0.549799681571
 C         4.663027291178     -0.656745237292      0.410985399547
 N         3.962635816045     -1.198669791840      1.376531954338
 O         2.632796641313     -0.909323233786      1.071011187395
 H        -3.372742142523      1.554119484441     -2.174099567486
 H        -0.941577328768      1.188288741320     -1.882413546132
 H        -4.986252267232      0.648889720139     -0.513440252952
 H         0.428179162110     -0.689864356614      0.985831792191
 H         4.133453112440      0.525785071389     -1.442406294237
 H         5.738997868227     -0.752836349048      0.434312358194
