# Supplementary material for: Quantum–mechanical property prediction of solvated drug molecules: what have we learned from a decade of SAMPL blind prediction challenges?
Source: J Comput Aided Mol Des. 2020 Oct 20;35(4):453–72. doi: 10.1007/s10822-020-00347-5 (PMC8018924; doi:10.1007/s10822-020-00347-5)
Supplement: Supplementary file 3 — Supplementary file3 (GZ 871 kb) [file 10822_2020_347_MOESM3_ESM.gz › OR_03/vac/SAMPL5_085T1/mol.xyz]

 C        -3.402272148511     -1.982757093615      0.492979121799
 C        -3.337428917172     -0.864510855951      1.319476101366
 C        -2.259896175749      0.016691124188      1.230397410028
 C        -1.229356929761     -0.215039571660      0.315645076636
 C        -1.297195749051     -1.348147507367     -0.504724673046
 C        -2.377281665913     -2.222231830553     -0.421365762592
 C        -0.070864221147      0.772662424508      0.111993978791
 C        -0.001167505277      1.851452060159      1.239268427205
 O         0.225289090686      1.666271131662      2.408619920151
 N        -0.242444676991      3.057359852572      0.626072937265
 C        -0.533365230976      2.945050169138     -0.747032589339
 O        -0.876906522772      3.847090195561     -1.473262348491
 N        -0.336846291857      1.624369481697     -1.057510962202
 C         1.293881475180      0.072868830176      0.033230213756
 C         1.661861596594     -0.825031863932      1.042584517955
 C         2.904982996384     -1.448463340771      1.010083906726
 C         3.795944277175     -1.188509624684     -0.031777153187
 C         3.436535571702     -0.294060118023     -1.035358473635
 C         2.193004331501      0.338847516606     -1.000849336539
 H        -4.240557411065     -2.666317438699      0.564217495465
 H        -4.124361695570     -0.674045922149      2.040359829005
 H        -2.223839548035      0.872006394807      1.893543362907
 H        -0.493542713034     -1.556680831688     -1.202471662504
 H        -2.413272389069     -3.094328043678     -1.064446919712
 H        -0.258912219537      3.943683935416      1.109708763519
 H        -0.758242766358      1.257836135103     -1.897601173771
 H         0.977578893243     -1.029247250635      1.856688321516
 H         3.178568078498     -2.138791717424      1.800003613686
 H         4.762687382591     -1.678482811996     -0.057494675760
 H         4.122412943023     -0.081760745440     -1.847807567874
 H         1.925008141269      1.043217316672     -1.778169699124
