# Supplementary material for: Quantum–mechanical property prediction of solvated drug molecules: what have we learned from a decade of SAMPL blind prediction challenges?
Source: J Comput Aided Mol Des. 2020 Oct 20;35(4):453–72. doi: 10.1007/s10822-020-00347-5 (PMC8018924; doi:10.1007/s10822-020-00347-5)
Supplement: Supplementary file 3 — Supplementary file3 (GZ 871 kb) [file 10822_2020_347_MOESM3_ESM.gz › OR_03/vac/SAMPL5_048T1/mol.xyz]

 C        -5.881965397094     -0.602373264637      1.035679215346
 C        -6.499189616790      0.009666266913     -0.067601827234
 C        -5.743912558928      0.586488322069     -1.082352080347
 C        -4.354006818706      0.539626664037     -0.972638756167
 C        -3.719464350798     -0.073267343000      0.132539471228
 C        -4.500139314506     -0.648781248904      1.144388887018
 N        -2.339954431567     -0.044988162688      0.108362932588
 C        -1.882903152226      0.551548563082     -0.946708871380
 S        -3.135780558487      1.163348338337     -2.062012255069
 C        -0.452012229143      0.728505728004     -1.234622886305
 C         0.003199065303      1.381578807966     -2.387903300204
 C         1.368291535295      1.520476936045     -2.609107285793
 C         2.304808558029      1.023187381981     -1.706490689221
 C         1.852428598251      0.369202838277     -0.551456133490
 C         0.481912705386      0.226351052229     -0.323351406619
 N         2.719436018446     -0.169368901719      0.423154281786
 C         4.087805415226     -0.167708642775      0.446270266810
 O         4.820918719030      0.315894155990     -0.399693417987
 C         4.667939796014     -0.835478077125      1.644742891247
 C         5.962660163113     -1.028505463364      2.013806309193
 C         5.852859803402     -1.723918232426      3.247471493014
 N         4.607333895529     -1.933507994255      3.595190061748
 O         3.842827963569     -1.367319601431      2.573695983195
 H        -6.496171832296     -1.043925359820      1.811778083377
 H        -7.580897557971      0.033818639976     -0.130937928566
 H        -6.224575257211      1.057381537364     -1.931255879932
 H        -4.011844826739     -1.117696282438      1.989989412399
 H        -0.700409690329      1.779681449074     -3.109440597855
 H         1.717164251836      2.026063716024     -3.502015139354
 H         3.363137534202      1.134052147132     -1.883643501502
 H         0.117590776656     -0.276765336889      0.565042160871
 H         2.266983421470     -0.616662844680      1.209725004442
 H         6.844910213077     -0.718890517895      1.481098908880
 H         6.639019158957     -2.080715270454      3.897296593884
