# Supplementary material for: Quantum–mechanical property prediction of solvated drug molecules: what have we learned from a decade of SAMPL blind prediction challenges?
Source: J Comput Aided Mol Des. 2020 Oct 20;35(4):453–72. doi: 10.1007/s10822-020-00347-5 (PMC8018924; doi:10.1007/s10822-020-00347-5)
Supplement: Supplementary file 3 — Supplementary file3 (GZ 871 kb) [file 10822_2020_347_MOESM3_ESM.gz › OR_03/vac/SAMPL5_013T1/mol.xyz]

 C         5.496640361798     -2.789791916998      0.551884593142
 C         4.304231379322     -1.871916421432      0.447624005606
 C         4.454972820543     -0.481547596835      0.513390553221
 C         3.363462579391      0.368724523437      0.385932671888
 C         2.074400232867     -0.145242785155      0.191925733434
 C         1.916623023732     -1.536386378118      0.131245335935
 C         3.014634995184     -2.380054859834      0.256831450639
 C         0.903974778207      0.755125640767      0.056442045160
 N         1.116553845142      2.072969152007      0.023735679453
 C         0.064766969677      2.906709609062     -0.104978016621
 C        -1.210428685817      2.391658219380     -0.197678294944
 C        -1.331419036408      0.984458350126     -0.150258920800
 N        -0.317103455404      0.163677311693     -0.026103539895
 N        -2.678137600033      0.683419851045     -0.267712528022
 C        -3.420444956885      1.895439577123     -0.389372257107
 O        -4.615239957893      2.008589377805     -0.507303984122
 N        -2.470799469143      2.911313119385     -0.342798166104
 C        -3.272330038884     -0.616381993822     -0.255464219178
 C        -4.252918204844     -0.938039782891     -1.194579708986
 C        -4.832242920317     -2.203790744138     -1.172932466461
 C        -4.430417246711     -3.148127069801     -0.230125093958
 C        -3.447592382069     -2.819303859765      0.701726005065
 C        -2.870086776195     -1.552576803291      0.698203742174
 C         0.277261185348      4.389304787632     -0.153779960837
 O        -0.680049920595      5.149434888928     -0.267902017213
 N         1.565911449394      4.783796496514     -0.065638471781
 H         5.217549739498     -3.761187072657      0.966379194109
 H         5.938072352262     -2.969643625655     -0.434788030191
 H         6.276972231327     -2.360484392595      1.184666394445
 H         5.442503522074     -0.058931008530      0.669616643137
 H         3.500563335026      1.440435110844      0.442288219493
 H         0.926553043961     -1.947339239647     -0.016311488816
 H         2.866534286915     -3.454147254716      0.206580970696
 H        -2.679203604056      3.898351636295     -0.399593426665
 H        -4.568048836140     -0.200922417595     -1.920440716439
 H        -5.598285142975     -2.450503776954     -1.898862883160
 H        -4.882068983135     -4.133368108631     -0.219994678950
 H        -3.132119545433     -3.546598491896      1.440911351299
 H        -2.108502816745     -1.294080645921      1.421548775404
 H         1.786665936122      5.765873508972     -0.096102248175
 H         2.290591511892      4.087085085863      0.018787754121
