# Supplementary material for: Quantum–mechanical property prediction of solvated drug molecules: what have we learned from a decade of SAMPL blind prediction challenges?
Source: J Comput Aided Mol Des. 2020 Oct 20;35(4):453–72. doi: 10.1007/s10822-020-00347-5 (PMC8018924; doi:10.1007/s10822-020-00347-5)
Supplement: Supplementary file 3 — Supplementary file3 (GZ 871 kb) [file 10822_2020_347_MOESM3_ESM.gz › OR_03/vac/SAMPL5_050T1/mol.xyz]

 C        -4.769511711144      0.615593537367     -0.214798032480
 C        -3.305876849567      0.293203717887     -0.057525604265
 C        -2.920649120568     -0.823957103231      0.748677845166
 C        -1.593062062818     -1.144755519371      0.908974287452
 C        -0.659049510921     -0.330010620460      0.250309510162
 C        -1.138735226320      0.767497818610     -0.535274867211
 N        -2.443967284357      1.074878109955     -0.687082000149
 N        -0.134309990565      1.469486234659     -1.114109024543
 N         0.972008003226      0.811354172071     -0.690444135381
 C         0.747256141565     -0.286932383189      0.136855531142
 N         1.751140761637     -1.021602588336      0.622881113319
 C         2.989171650484     -0.666790508481      0.287717196354
 C         3.273615888296      0.440976938030     -0.550714055168
 C         2.229180240379      1.187825987349     -1.043368048095
 O         2.332821017284      2.248147794662     -1.836126698151
 C         4.120291172287     -1.492598452356      0.838134114891
 H        -4.888751413093      1.504106638144     -0.833111300567
 H        -5.237625479992      0.792135580717      0.758751090736
 H        -5.302863111388     -0.217618861791     -0.683808647796
 H        -3.692350223533     -1.412488024223      1.230480197705
 H        -1.276136589857     -1.985910321489      1.514552417619
 H         4.287215278648      0.711773957795     -0.811175197200
 H         1.423999038394      2.562351592224     -2.016089570316
 H         4.735000211005     -1.901897342182      0.030753244434
 H         4.775201841667     -0.884000436354      1.469489011998
 H         3.721987329252     -2.313769918008      1.432051620344
