# Supplementary material for: Quantum–mechanical property prediction of solvated drug molecules: what have we learned from a decade of SAMPL blind prediction challenges?
Source: J Comput Aided Mol Des. 2020 Oct 20;35(4):453–72. doi: 10.1007/s10822-020-00347-5 (PMC8018924; doi:10.1007/s10822-020-00347-5)
Supplement: Supplementary file 3 — Supplementary file3 (GZ 871 kb) [file 10822_2020_347_MOESM3_ESM.gz › OR_03/vac/SAMPL5_017T1/mol.xyz]

 C         0.343292345322      4.697473126019      1.511103049944
 C        -1.047136808053      4.701826088803      1.735839191978
 C        -1.799591724774      3.575266196775      1.479843838555
 C        -1.182997687493      2.402261327995      0.987725263607
 C         0.215240538278      2.395245187394      0.759424396042
 C         0.962831307810      3.560405356492      1.030307338762
 C         0.763033167913      1.145504831708      0.252043499636
 N        -0.020567083528      0.094638807846      0.028684121826
 C        -1.344056368011      0.207063933440      0.280679273408
 N        -1.951170506264      1.294865715626      0.741831063993
 C        -2.188794578217     -0.981523524657      0.021310965818
 C        -1.612604309645     -2.167975172218     -0.465609094869
 C        -2.373533490109     -3.299803021584     -0.719332294231
 C        -3.753206065083     -3.265208245777     -0.486328882126
 C        -4.353384095539     -2.110086086754     -0.005771852894
 C        -3.589762640384     -0.963229384795      0.252785944673
 O        -4.233906324026      0.128103166371      0.719404979935
 N         2.083539777914      1.044188673862      0.000596518563
 C         2.821829442271     -0.119664154827     -0.504969619254
 C         2.399603457285     -0.626379214514     -1.915425227582
 C         2.570985525575     -2.167940778338     -1.872297136962
 C         3.306650649543     -2.469416362421     -0.547486360310
 C         2.822085009246     -1.366601168719      0.402724075129
 H         0.927719659315      5.586282109242      1.715770742827
 H        -1.527036643264      5.597534233622      2.113131763079
 H        -2.869903081992      3.563892127248      1.648722551463
 H         2.034075081360      3.586601893623      0.869068754876
 H        -0.544897209706     -2.173750897643     -0.639057424537
 H        -1.902651341367     -4.200643314312     -1.094313190600
 H        -4.360967277072     -4.142170984058     -0.680318074130
 H        -5.420536642765     -2.068512775382      0.179533831104
 H        -3.529271865021      0.834538164484      0.841840713348
 H         2.641644123164      1.861796269896      0.180103557117
 H         3.852575185525      0.235837276191     -0.569124246907
 H         3.028463424603     -0.166025089875     -2.680848160852
 H         1.367314457153     -0.350456572959     -2.126702096842
 H         3.110609537746     -2.551444843755     -2.741023667608
 H         1.590596469531     -2.652377403598     -1.865735274229
 H         3.103543412516     -3.474680529191     -0.171100779120
 H         4.390084533134     -2.387448779387     -0.690235189915
 H         3.461406764771     -1.232110046258      1.278713621422
 H         1.806851872335     -1.576876135616      0.744489515863
