# Supplementary material for: Quantum–mechanical property prediction of solvated drug molecules: what have we learned from a decade of SAMPL blind prediction challenges?
Source: J Comput Aided Mol Des. 2020 Oct 20;35(4):453–72. doi: 10.1007/s10822-020-00347-5 (PMC8018924; doi:10.1007/s10822-020-00347-5)
Supplement: Supplementary file 3 — Supplementary file3 (GZ 871 kb) [file 10822_2020_347_MOESM3_ESM.gz › OR_03/vac/SAMPL5_010T1/mol.xyz]

 C        -2.939048670639      2.087871194398     -0.435029356166
 C        -3.335079067213      1.003957103304      0.347320495928
 C        -2.457231161754     -0.072399626685      0.494661180476
 C        -1.202800135159     -0.067972363683     -0.124867824918
 C        -0.806765643897      1.019323311835     -0.912510782742
 C        -1.698206353731      2.100384533546     -1.056040325964
 N         0.438640353320      1.072352493632     -1.530320548888
 C         1.290181441319     -0.091911344245     -1.689550131507
 C         2.178616705203     -0.408619682160     -0.495033193893
 C         2.736018290041     -1.680767486270     -0.352653530820
 C         3.587260757337     -1.932910272120      0.719649533301
 N         3.907851356850     -1.020287755837      1.642526513437
 C         3.363917177792      0.192089409273      1.504990009947
 C         2.504252938699      0.545722480854      0.466331334283
 C        -2.810543317276     -1.268909427787      1.305367992267
 O        -2.115189755757     -2.249476424301      1.438822518000
 O        -4.025728222515     -1.167627252695      1.903820516220
 H        -3.606269233802      2.932490659456     -0.564207137040
 H        -4.301235971588      0.990545334256      0.831722155181
 H        -0.553580585621     -0.918043714324      0.034563714182
 H        -1.405859041364      2.953753518097     -1.660620720481
 H         0.527260163529      1.776133925262     -2.244861513645
 H         0.697762487504     -0.982094115278     -1.939924719616
 H         1.937650974328      0.096165003392     -2.551646146100
 H         2.509323942934     -2.472054472312     -1.060137803329
 H         4.028821183719     -2.917454633944      0.846335995019
 H         3.626884346108      0.922158693392      2.265639799946
 H         2.086616045927      1.543562138019      0.411612595686
 H        -4.158521004294     -1.988981227074      2.399039381234
