# Supplementary material for: Quantum–mechanical property prediction of solvated drug molecules: what have we learned from a decade of SAMPL blind prediction challenges?
Source: J Comput Aided Mol Des. 2020 Oct 20;35(4):453–72. doi: 10.1007/s10822-020-00347-5 (PMC8018924; doi:10.1007/s10822-020-00347-5)
Supplement: Supplementary file 3 — Supplementary file3 (GZ 871 kb) [file 10822_2020_347_MOESM3_ESM.gz › OR_03/vac/SAMPL5_056T1/mol.xyz]

 C        -3.270485970437     -0.860777331540     -1.096639181465
 C        -2.720589895331     -0.256065626938      0.203948228335
 C        -3.606506412370      0.902816824406      0.680829805525
 C        -1.261736760180      0.194490551758      0.048114611386
 H        -1.224270465228      1.029051490470     -0.672935526338
 C        -0.306158846719     -0.911564066087     -0.415025140913
 C         1.139420003702     -0.522774105236     -0.237931369180
 C         1.489549028435      0.567663667398      0.564030718100
 C         2.840038520038      0.876093546712      0.690662256393
 C         3.803007863266      0.106437944484      0.035081493727
 C         3.335919217002     -0.974528313426     -0.743044034382
 N         2.055344205310     -1.271910639438     -0.872080693314
 O         4.233783606106     -1.740455734180     -1.387313392837
 C         5.193192308388      0.396179297397      0.151126197783
 N         6.314597831489      0.653058533864      0.260714230733
 C         0.408932374935      1.377298657362      1.248990865840
 O        -0.819970638376      0.681214619477      1.322708403400
 H        -3.215239584527     -0.141086822247     -1.920937557095
 H        -2.735267600040     -1.763435938451     -1.399856466873
 H        -4.321680621971     -1.131628301817     -0.969617019170
 H        -2.724929226059     -1.033506063037      0.978892154505
 H        -4.631199525437      0.558484865520      0.845401291842
 H        -3.642127311805      1.700500380045     -0.069830443187
 H        -3.233905474047      1.328684302438      1.612849833558
 H        -0.468573513955     -1.163728886249     -1.465439517672
 H        -0.494803987272     -1.824337115523      0.163792284448
 H         3.162610855824      1.712323248814      1.301851940493
 H         3.738383744452     -2.424752909628     -1.859604390405
 H         0.693840739556      1.605572729530      2.278549816363
 H         0.266825535251      2.334681194121      0.721710600401
