# Supplementary material for: Quantum–mechanical property prediction of solvated drug molecules: what have we learned from a decade of SAMPL blind prediction challenges?
Source: J Comput Aided Mol Des. 2020 Oct 20;35(4):453–72. doi: 10.1007/s10822-020-00347-5 (PMC8018924; doi:10.1007/s10822-020-00347-5)
Supplement: Supplementary file 3 — Supplementary file3 (GZ 871 kb) [file 10822_2020_347_MOESM3_ESM.gz › OR_03/vac/SAMPL5_065T1/mol.xyz]

 C         6.327407661192     -8.536711976551      1.895830455220
 O         5.648263146645     -7.670691911335      1.000413329250
 C         5.253803084105     -6.434940001717      1.448329407582
 C         5.476894564779     -5.969403482093      2.759632289312
 C         5.048518608812     -4.701593352048      3.142835225244
 C         4.391587217009     -3.879412909658      2.222224080746
 C         4.181027336939     -4.376698649059      0.905533939864
 C         4.601378798224     -5.641266202853      0.505959422646
 N         3.518307219409     -3.393558670151      0.195956494444
 C         3.305386080798     -2.297420855737      1.024938293126
 C         3.831265769898     -2.551767163951      2.262761320890
 C         3.772616009149     -1.547832675960      3.376481991216
 C         3.304801616135     -0.178479543955      2.820301004919
 N         2.222160641975     -0.260928358211      1.830057238375
 C         2.673290670727     -0.984816539863      0.623995812544
 H         3.459290166777     -0.361469247189      0.174946310810
 C         1.547384501514     -1.075631579393     -0.420684725320
 C         0.232005635320     -1.622359805923      0.159086514792
 H         0.405905712140     -2.656541646877      0.477879375392
 C        -0.174122058350     -0.811208676706      1.408383946376
 H        -1.004613787215     -1.338921604349      1.894659541414
 C         0.986342194673     -0.800147817997      2.409783077449
 C        -0.664345323306      0.597656390817      1.037212316165
 C        -1.814731828133      0.538589925965      0.032865905187
 H        -2.701424503428      0.096799679804      0.492322922652
 C        -1.471103798506     -0.253867489009     -1.228903562321
 H        -0.711551121390      0.280938596235     -1.809150183264
 C        -0.951895182021     -1.649630285856     -0.847477596360
 H        -1.776391671729     -2.182812850063     -0.364711205227
 C        -0.598725702566     -2.427768011675     -2.103065597714
 O        -0.085773226680     -1.967312903171     -3.096361971155
 O        -0.890068561137     -3.736977029290     -1.961886778138
 C        -0.582731347140     -4.582984469806     -3.086278072497
 O        -2.635519624276     -0.450424260842     -2.028573447903
 C        -2.728369552210      0.364872617384     -3.190912607776
 O        -2.162395492468      1.882796201803     -0.394865143590
 C        -3.088400778550      2.551032545752      0.333404220336
 O        -3.640286602904      2.079374725046      1.303088302142
 C        -3.346837961493      3.920922301199     -0.192428164455
 C        -4.338045303659      4.671362531080      0.442634313691
 C        -4.623576921915      5.960908962983     -0.005427511664
 C        -3.906143335137      6.506259775904     -1.086532213982
 C        -2.906932158222      5.739410597798     -1.712969622233
 C        -2.629012318559      4.445686299293     -1.270529007770
 O        -2.261413011397      6.353964282542     -2.744368557175
 C        -1.190199322444      5.667071251620     -3.379502727432
 O        -4.135483079798      7.797561062116     -1.458045013555
 C        -4.890146142985      7.978914072496     -2.662581162226
 O        -5.574610460857      6.767856822031      0.534475179221
 C        -6.304311717038      6.291158201950      1.659228746599
 H         6.541579820267     -9.441733638494      1.328845746106
 H         5.704480036757     -8.792168776727      2.760441890900
 H         7.269294648755     -8.098215021953      2.244217942755
 H         5.984153301362     -6.593808588022      3.482096080803
 H         5.229446055248     -4.361354055741      4.156693141917
 H         4.443931091323     -6.023476539564     -0.495640052167
 H         3.245449594717     -3.459980037055     -0.769738323227
 H         3.099765850310     -1.891629912539      4.173085420072
 H         4.754799634985     -1.422218347022      3.846849360733
 H         2.975213090495      0.471028957487      3.636372045210
 H         4.150450501262      0.318933508352      2.334174951060
 H         1.879776409849     -1.684026866427     -1.266582159751
 H         1.397264526059     -0.072669722402     -0.826224539913
 H         1.117160776887     -1.827352050956      2.788198037966
 H         0.727208200908     -0.171860336805      3.268228921908
 H        -1.010898030224      1.115582724674      1.935523370750
 H         0.153860018168      1.191955547668      0.622994105543
 H        -1.144357876545     -4.263189048428     -3.964799579973
 H        -0.879700005131     -5.584943519244     -2.785012401998
 H         0.484044232062     -4.550130019578     -3.312582260809
 H        -2.795055942359      1.426832565343     -2.933778425221
 H        -1.871738531750      0.197169893674     -3.854506788151
 H        -3.642145489370      0.064930351381     -3.705289516082
 H        -4.866214808407      4.224496495627      1.271995315081
 H        -1.861470524833      3.847834580402     -1.736554947804
 H        -1.534082442792      4.745509624780     -3.861193673627
 H        -0.810052435736      6.350284559828     -4.137127067040
 H        -0.391312817054      5.431802202931     -2.668757599714
 H        -5.886863543596      7.537639665902     -2.560935109779
 H        -4.982787454435      9.055656788072     -2.799929503028
 H        -4.370797271948      7.542742481171     -3.519544037189
 H        -6.984604152232      7.096778166281      1.930039417829
 H        -6.881723422726      5.394187963734      1.411645555485
 H        -5.640547780982      6.075833531121      2.502828575509
