# Supplementary material for: Quantum–mechanical property prediction of solvated drug molecules: what have we learned from a decade of SAMPL blind prediction challenges?
Source: J Comput Aided Mol Des. 2020 Oct 20;35(4):453–72. doi: 10.1007/s10822-020-00347-5 (PMC8018924; doi:10.1007/s10822-020-00347-5)
Supplement: Supplementary file 3 — Supplementary file3 (GZ 871 kb) [file 10822_2020_347_MOESM3_ESM.gz › OR_03/vac/SAMPL5_061T1/mol.xyz]

 C         3.521407894571      0.604649555970     -1.475805306552
 C         2.616948102729      0.097892818949     -0.387721549414
 N         3.163958586228     -0.199756102342      0.797320525011
 C         2.331109993880     -0.663848355922      1.739360495023
 C         0.973405381303     -0.832472366917      1.522334797477
 C         0.491219667939     -0.495115721368      0.255274832259
 N         1.314713074851     -0.031907734214     -0.689774980565
 C        -0.982431316967     -0.710796379117     -0.121221393844
 C        -1.481323022953      0.291528098953     -1.185889880335
 N        -1.658136281732      1.659808970211     -0.695322620450
 C        -2.477425080655      1.678657348357      0.523016563482
 C        -1.959601900893      0.713233797889      1.583153332879
 O        -1.810983996408     -0.616431217747      1.055184573153
 C        -1.143198221453     -2.148140003451     -0.626519195223
 H         3.639020946792     -0.160594983782     -2.249489068679
 H         3.087626962207      1.485238743342     -1.954049163943
 H         4.504368739418      0.850253292305     -1.076540556545
 H         2.775166374059     -0.906373903843      2.700376310340
 H         0.317391092456     -1.206632630545      2.295609033804
 H        -2.454269202459     -0.068523815489     -1.536359065355
 H        -0.796467475736      0.297554125910     -2.032903540970
 H        -0.751117811648      2.079231523070     -0.509193127451
 H        -2.502921506324      2.694057980207      0.927309249919
 H        -3.501798438986      1.403870891234      0.247341180150
 H        -0.999042369310      1.068198062357      1.979179185639
 H        -2.658954657201      0.620232622095      2.416474749488
 H        -2.188644460740     -2.332400155460     -0.884237769007
 H        -0.841044735853     -2.861143117422      0.143579109872
 H        -0.526976337111     -2.311271343232     -1.513486720162
