# Supplementary material for: Quantum–mechanical property prediction of solvated drug molecules: what have we learned from a decade of SAMPL blind prediction challenges?
Source: J Comput Aided Mol Des. 2020 Oct 20;35(4):453–72. doi: 10.1007/s10822-020-00347-5 (PMC8018924; doi:10.1007/s10822-020-00347-5)
Supplement: Supplementary file 3 — Supplementary file3 (GZ 871 kb) [file 10822_2020_347_MOESM3_ESM.gz › OR_03/vac/SAMPL5_011T1/mol.xyz]

 C        -2.729532150308     -1.720948272196      2.315840777578
 C        -2.433914666599     -0.816625586225      1.151468659361
 C        -3.441878425592     -0.201958676515      0.415604285547
 C        -3.056301424815      0.621117443695     -0.649753046512
 N        -1.772529030844      0.807963511542     -0.946632083880
 C        -0.867459169170      0.171830252226     -0.178594720196
 N        -1.138844008222     -0.630390358315      0.854827054386
 N         0.434783259165      0.426655061383     -0.562492291664
 C         1.655892879628     -0.006184496995     -0.068703837221
 C         1.772387155237     -0.877361372098      1.032552938778
 C         3.016641059491     -1.282197554110      1.489587494072
 C         4.193950641398     -0.844179915587      0.879092494269
 C         4.101821235339      0.011710448596     -0.203805915783
 C         2.858634723279      0.444914731522     -0.696952222461
 C         2.831664406246      1.356735881765     -1.853981039086
 O         1.835069170376      1.814184445008     -2.389969690656
 O         4.062781581741      1.682584954298     -2.323667029904
 C        -4.061108162619      1.334879762591     -1.511420847476
 H        -2.309322957935     -2.713977152883      2.134638167582
 H        -3.801996078189     -1.817931979779      2.490231350190
 H        -2.257541806513     -1.331137875835      3.221803458435
 H        -4.485872237476     -0.353862193666      0.657034284730
 H         0.496960011236      1.053604483013     -1.362622193307
 H         0.869908240935     -1.221021909334      1.510724689565
 H         3.065967419122     -1.953673658293      2.340211972722
 H         5.161861691683     -1.165924117874      1.243265624512
 H         4.998086272783      0.365414219009     -0.694277561019
 H         3.916169426693      2.277606739879     -3.073203622043
 H        -3.937745720456      1.033695225446     -2.554900672833
 H        -5.084954730938      1.123818673120     -1.199211804664
 H        -3.890578604677      2.413659286610     -1.466694673022
