# Supplementary material for: Quantum–mechanical property prediction of solvated drug molecules: what have we learned from a decade of SAMPL blind prediction challenges?
Source: J Comput Aided Mol Des. 2020 Oct 20;35(4):453–72. doi: 10.1007/s10822-020-00347-5 (PMC8018924; doi:10.1007/s10822-020-00347-5)
Supplement: Supplementary file 3 — Supplementary file3 (GZ 871 kb) [file 10822_2020_347_MOESM3_ESM.gz › OR_03/vac/SAMPL5_019T1/mol.xyz]

 C        -6.562705969285     -0.000290218759      1.888765190636
 C        -5.463192230972      0.047597811236      0.855703243013
 C        -5.754741850397      0.052285448928     -0.513486444762
 C        -4.745435351151      0.067680581279     -1.465508366403
 C        -3.393900483684      0.081029210958     -1.084229678810
 C        -3.086609981189      0.080833759005      0.281003745040
 C        -4.116124011774      0.065001224890      1.221087919315
 N        -2.443707830223      0.100531601800     -2.123595990636
 C        -1.069832749855      0.107228238118     -2.126539403349
 C        -0.401585616218      0.127520590566     -3.378019512950
 C         0.972764823416      0.133402018614     -3.334176107610
 N         1.685485336316      0.120802636273     -2.195383924428
 C         0.961040661496      0.101777774326     -1.074780324602
 N        -0.389296951486      0.094759782748     -0.985305453967
 N         1.581003005942      0.086711648891      0.149839018220
 C         2.934902215901      0.086395713276      0.528253805822
 C         3.204607813053      0.065909506334      1.906532450659
 C         4.510052848477      0.066619971349      2.377564571155
 C         5.600128265196      0.086207772645      1.499741395407
 C         5.317910632543      0.110762273590      0.132635700155
 C         4.014714501179      0.110457134085     -0.362592928856
 C         7.019138524485      0.054950035324      2.014128775713
 H        -7.420256099800      0.607629156207      1.588348284768
 H        -6.213969866788      0.365768285763      2.857035447543
 H        -6.924999530252     -1.023891913989      2.036062657491
 H        -6.788790708442      0.045401553377     -0.843496114263
 H        -5.006126540269      0.073215779878     -2.520209266176
 H        -2.055152650095      0.096155607139      0.592080121494
 H        -3.852088587668      0.068411668776      2.274144204809
 H        -2.850663094610      0.107812576969     -3.046211271360
 H        -0.940834399668      0.138074611673     -4.316736125997
 H         1.551505608282      0.148968465474     -4.253604999935
 H         0.917910634714      0.071251123026      0.910148303739
 H         2.380354836924      0.053131487771      2.613856460724
 H         4.682330296885      0.053502441024      3.449320665318
 H         6.138339631883      0.132808425410     -0.578240957184
 H         3.825872234834      0.131722805835     -1.424176159629
 H         7.333990528546     -0.967476802150      2.251906906579
 H         7.127168086626      0.648181327532      2.926186356421
 H         7.718794017134      0.448158884809      1.272947806897
