# Supplementary material for: Quantum–mechanical property prediction of solvated drug molecules: what have we learned from a decade of SAMPL blind prediction challenges?
Source: J Comput Aided Mol Des. 2020 Oct 20;35(4):453–72. doi: 10.1007/s10822-020-00347-5 (PMC8018924; doi:10.1007/s10822-020-00347-5)
Supplement: Supplementary file 3 — Supplementary file3 (GZ 871 kb) [file 10822_2020_347_MOESM3_ESM.gz › OR_03/vac/SAMPL5_067T1/mol.xyz]

 C         5.638791576331      1.900950335193     -0.801678726622
 C         4.832896455516      0.831899458168     -0.061299074046
 C         5.543937333207     -0.530821031151     -0.099374825426
 N         3.463352842189      0.809157746855     -0.604058901272
 C         2.493502549821     -0.037096855527      0.092239613177
 C         1.075109821827      0.428195844604     -0.274938621895
 H         0.883473017882      0.184036680314     -1.332228130716
 C         0.030110247659     -0.285061794288      0.562690105251
 O        -1.243852545335     -0.086319289748     -0.040890426928
 C        -2.347557778320     -0.613311192750      0.557536983552
 C        -2.327014250655     -1.368045555233      1.712083890567
 C        -3.534557309512     -1.881012037569      2.244648916865
 C        -4.738109879687     -1.643358646688      1.633387200090
 C        -4.792583973558     -0.865999508769      0.444292568218
 C        -3.586054195474     -0.336492724043     -0.107507246442
 C        -3.646211465043      0.445726158531     -1.287672850538
 C        -4.852224140291      0.691447529384     -1.903318705403
 C        -6.048518937629      0.166409826942     -1.365512123887
 C        -6.016958151357     -0.592522607379     -0.219388160857
 O         0.957082736864      1.826282961763     -0.072560436805
 H         5.148268200872      2.873925458911     -0.731265603785
 H         5.740201466955      1.646597821147     -1.862805968838
 H         6.645896330434      1.987277959796     -0.385966409329
 H         4.734769658194      1.140198817716      0.986585014410
 H         5.662472489526     -0.876280233006     -1.132522446749
 H         6.540602128883     -0.462059825641      0.346160724197
 H         4.987974844191     -1.293956858532      0.451099556173
 H         3.493020709860      0.566393518992     -1.591759458604
 H         2.599174234146     -1.110422332377     -0.124780644483
 H         2.644728591046      0.101519669771      1.168614191657
 H         0.036846618955      0.126752338020      1.578385875563
 H         0.254257545774     -1.359121785006      0.607081099612
 H        -1.397776287980     -1.577413185793      2.223705058039
 H        -3.492657997437     -2.471378597992      3.153292334308
 H        -5.658234222191     -2.040786883307      2.047110773033
 H        -2.727368102079      0.850632279270     -1.690657069889
 H        -4.886943695401      1.293468756861     -2.804390779747
 H        -6.993298039173      0.366242933687     -1.858921063523
 H        -6.934548509555     -0.994499756670      0.197583949810
 H         1.817000080545      2.189844605542     -0.338000178739
