# Supplementary material for: Quantum–mechanical property prediction of solvated drug molecules: what have we learned from a decade of SAMPL blind prediction challenges?
Source: J Comput Aided Mol Des. 2020 Oct 20;35(4):453–72. doi: 10.1007/s10822-020-00347-5 (PMC8018924; doi:10.1007/s10822-020-00347-5)
Supplement: Supplementary file 3 — Supplementary file3 (GZ 871 kb) [file 10822_2020_347_MOESM3_ESM.gz › OR_03/vac/SAMPL5_068T1/mol.xyz]

 C        -2.929969200282     -3.395722807611     -0.573621067600
 C        -1.892789728919     -3.466177079544      0.357185152214
 C        -0.967213830194     -2.430770491830      0.450770468516
 C        -1.083632480431     -1.299603293045     -0.369410814313
 C        -2.129036054523     -1.234960039138     -1.301297319783
 C        -3.039841883224     -2.282461025254     -1.407650295546
 C        -0.060706881452     -0.228580742431     -0.281742555141
 C        -0.339214580583      1.165952887129     -0.369566373722
 N         0.675756592142      2.022912247577     -0.521942755526
 N         1.929428806104      1.601174740132     -0.481476083663
 C         2.158142545626      0.309074998492     -0.213812766351
 N         1.201571231586     -0.622774976318     -0.148731477205
 C         3.582220142467     -0.097371805092     -0.021579945776
 C         4.619876218575      0.800445037041     -0.300133492102
 C         5.933274537834      0.385080660632     -0.109822984133
 C         6.170081745908     -0.904196287790      0.356929691520
 C         5.071456956148     -1.724447197838      0.611960238796
 N         3.806116075003     -1.341507703526      0.427705241223
 C        -1.687946145402      1.778617886453     -0.289142507511
 C        -2.591718387823      1.394725887950      0.711179138211
 C        -3.833777905506      2.015732644787      0.812784451337
 C        -4.193088853449      3.018508821424     -0.088562958888
 C        -3.298193388414      3.406426154309     -1.086094337845
 C        -2.049631311656      2.796805246863     -1.181743082437
 H        -3.646635045671     -4.205276702070     -0.651391412344
 H        -1.802606412676     -4.328779359165      1.007281431391
 H        -0.155098536291     -2.486976461876      1.164952174487
 H        -2.221088187339     -0.377939994956     -1.956902665663
 H        -3.834669330760     -2.229437502000     -2.142557245126
 H         4.391888413407      1.794535578832     -0.657392249644
 H         6.755676136655      1.057913421172     -0.322318051003
 H         7.175723589027     -1.270661441281      0.521795835629
 H         5.217071598754     -2.735271380914      0.981380465157
 H        -2.320124490608      0.620814104164      1.419162120125
 H        -4.519724364376      1.717788301991      1.597376523569
 H        -5.163350064156      3.495801422600     -0.012257839727
 H        -3.571738911825      4.184085023736     -1.789974999441
 H        -1.353488613673      3.099521226393     -1.954337651682
