# Supplementary material for: Quantum–mechanical property prediction of solvated drug molecules: what have we learned from a decade of SAMPL blind prediction challenges?
Source: J Comput Aided Mol Des. 2020 Oct 20;35(4):453–72. doi: 10.1007/s10822-020-00347-5 (PMC8018924; doi:10.1007/s10822-020-00347-5)
Supplement: Supplementary file 3 — Supplementary file3 (GZ 871 kb) [file 10822_2020_347_MOESM3_ESM.gz › OR_03/vac/SAMPL5_060T1/mol.xyz]

 C        -3.344963735336      1.292265418708      0.027942568111
 C        -3.891606530412     -0.000551532125     -0.054353077416
 C        -3.083302713543     -1.128502513332     -0.127058697297
 C        -1.701972496329     -0.931618379052     -0.115485133678
 C        -1.132585250189      0.363739211151     -0.033134368425
 C        -1.970115394742      1.482633127014      0.039089640670
 C         0.303096928569      0.184604047602     -0.045788729217
 C         1.405861190938      1.034042892563      0.007455190767
 C         2.666831767157      0.448233031804     -0.031111879812
 N         2.879164091551     -0.880978228357     -0.116191266642
 C         1.842182355758     -1.709689229056     -0.168160012114
 C         0.538530828031     -1.212421496812     -0.135243312474
 N        -0.675588848353     -1.865666447451     -0.175959736829
 C         3.904810255698      1.301153934957      0.022236987001
 O         5.049988573487      0.599975893149     -0.023387864118
 O         3.882024649104      2.503756042672      0.098883497868
 H        -4.007878311854      2.147312970408      0.083134253160
 H        -4.968778695025     -0.121312502580     -0.061304203017
 H        -3.513450749058     -2.121433123979     -0.190235483978
 H        -1.552113550017      2.480684666263      0.102617143351
 H         1.322412832730      2.111011677276      0.076290558181
 H         2.053549117403     -2.772796389939     -0.236248798244
 H        -0.800690874062     -2.862501295608     -0.239800538691
 H         4.795594558495     -0.341941775279     -0.083186737158
