# Supplementary material for: Quantum–mechanical property prediction of solvated drug molecules: what have we learned from a decade of SAMPL blind prediction challenges?
Source: J Comput Aided Mol Des. 2020 Oct 20;35(4):453–72. doi: 10.1007/s10822-020-00347-5 (PMC8018924; doi:10.1007/s10822-020-00347-5)
Supplement: Supplementary file 3 — Supplementary file3 (GZ 871 kb) [file 10822_2020_347_MOESM3_ESM.gz › OR_03/vac/SAMPL5_069T1/mol.xyz]

 C        -3.359916828653     -2.846174992053     -0.716255833612
 N        -3.097739214652     -1.428283450212     -0.489282672681
 C        -3.962200787573     -0.910303675547      0.571160463176
 C        -3.913340491614      0.610034980746      0.597363551609
 C        -2.492246159889      1.120685480797      0.618485031231
 C        -2.236271451649      2.434478111449      1.017497103945
 C        -0.941147153546      2.925714563755      0.991932874649
 C         0.112481041560      2.103510208178      0.573311087246
 C        -0.106780267499      0.761442799730      0.230406053746
 C        -1.442388465068      0.285157981428      0.230152648997
 C        -1.684204842623     -1.160448331418     -0.194819830304
 H        -1.355309419689     -1.816368667153      0.640317088686
 C        -0.768542204500     -1.460990312278     -1.391371178301
 C         0.667399204645     -1.260064668195     -0.974823929688
 C         0.982275086999     -0.171789841298     -0.144197729420
 C         2.302156330208     -0.034366971415      0.328845533063
 C         3.282303104876     -0.937683607521     -0.050477774805
 C         2.970595408677     -2.000616113061     -0.915507771851
 C         1.666224123284     -2.155782904899     -1.360076088028
 O         3.933508777605     -2.885256926167     -1.296233839782
 O         4.598527595051     -0.913018723204      0.349465459072
 C         5.007159959291      0.083350957600      1.279228994650
 O         1.364295417211      2.715271460082      0.552159218029
 C         1.811362460870      3.098368353304     -0.761182130425
 O        -0.693243747805      4.214744335871      1.363332476724
 H        -3.074719820513     -3.476633744855      0.146654039054
 H        -2.826245905564     -3.209419016938     -1.594388549723
 H        -4.426842008737     -2.986491421471     -0.901624242941
 H        -4.983696742798     -1.246485118309      0.376455439913
 H        -3.670545073749     -1.316931844243      1.559228193774
 H        -4.459037178555      0.985868266084      1.468857467721
 H        -4.423646100356      0.998017358149     -0.291896395683
 H        -3.040653998708      3.086484249439      1.339241787915
 H        -0.899445793378     -2.483737856808     -1.745782789591
 H        -1.043163884619     -0.789600141320     -2.214941318960
 H         2.540976694603      0.781056034485      0.994373517432
 H         1.436742874962     -2.999524416791     -2.001268342536
 H         4.758215613654     -2.626027480833     -0.863005407041
 H         4.877133989995      1.088124003639      0.864591416147
 H         6.064065470551     -0.097386331457      1.467936691611
 H         4.447797972734      0.000416096669      2.216447026655
 H         2.758876412913      3.619832258460     -0.624000268301
 H         1.086526000535      3.767882515356     -1.234655500676
 H         1.963557468003      2.218783180079     -1.391063317888
 H         0.269146533511      4.320163362147      1.373411747190
