# Supplementary material for: Quantum–mechanical property prediction of solvated drug molecules: what have we learned from a decade of SAMPL blind prediction challenges?
Source: J Comput Aided Mol Des. 2020 Oct 20;35(4):453–72. doi: 10.1007/s10822-020-00347-5 (PMC8018924; doi:10.1007/s10822-020-00347-5)
Supplement: Supplementary file 3 — Supplementary file3 (GZ 871 kb) [file 10822_2020_347_MOESM3_ESM.gz › OR_03/wat/SAMPL5_024T1/d-61/mol_opt.xyz]

 C        -8.169926066424     -1.584486072189     -0.446955448411
 C        -7.004125997949     -0.728392612641     -0.022658248547
 C        -7.239324048370      0.460738223738      0.729950039869
 C        -6.212274081492      1.272742029318      1.138123064202
 C        -4.866381773891      0.950610521478      0.820291090809
 C        -4.609807544162     -0.243481132932      0.063636302556
 C        -5.707087818906     -1.056818358102     -0.339421813660
 C        -3.274414626828     -0.564777926974     -0.251848764081
 C        -2.263932801531      0.277934186424      0.177928192617
 C        -0.841783018040      0.199017261637      0.002506802866
 C        -0.171906920468      1.233733645558      0.580457367071
 S        -1.236495617451      2.404031811510      1.372569590185
 C        -2.648133759116      1.441424613850      0.922011324584
 N        -3.872063676822      1.781729496455      1.240574828409
 C         1.281940765332      1.545128389653      0.612976326763
 O         1.670482731592      2.667194960904      0.938091697313
 N         2.106488907230      0.513780480914      0.270111969465
 C         3.515196023830      0.499732794617      0.148281982533
 C         4.325836213090      1.628153800319      0.296320092562
 C         5.705388429626      1.491606233907      0.141376630817
 C         6.313407440284      0.270758972941     -0.155471549829
 C         5.490549304399     -0.866902171318     -0.303816715495
 C         4.112329124629     -0.734108747054     -0.150313245581
 C         6.084338387028     -2.216497516193     -0.625285206819
 C         7.810898026822      0.176565634850     -0.312579108445
 H        -7.838925228009     -2.453751175986     -1.017342025983
 H        -8.868425246488     -1.014622917850     -1.067563044649
 H        -8.731182845629     -1.940387338311      0.422641704975
 H        -8.260957214816      0.725102327314      0.983040020190
 H        -6.402131103629      2.174106191908      1.709111596625
 H        -5.496995000846     -1.955176094305     -0.911212301840
 H        -3.050492869119     -1.460622756113     -0.821353417227
 H        -0.371217318141     -0.600062377030     -0.556278535254
 H         1.662661871854     -0.378331603791      0.106499297424
 H         3.889935970407      2.586474879570      0.529144889963
 H         6.326915859149      2.373687575359      0.257910915811
 H         3.483242678880     -1.611718162765     -0.266589247016
 H         6.793713582282     -2.533529074157      0.145807844031
 H         5.308825945827     -2.979829575829     -0.704336642992
 H         6.634983749107     -2.194369627952     -1.571113239499
 H         8.280436877646      1.150300819660     -0.163505560776
 H         8.248679862973     -0.522087648845      0.408052574498
 H         8.089732826141     -0.182601961546     -1.308772030031
