# Supplementary material for: Quantum–mechanical property prediction of solvated drug molecules: what have we learned from a decade of SAMPL blind prediction challenges?
Source: J Comput Aided Mol Des. 2020 Oct 20;35(4):453–72. doi: 10.1007/s10822-020-00347-5 (PMC8018924; doi:10.1007/s10822-020-00347-5)
Supplement: Supplementary file 3 — Supplementary file3 (GZ 871 kb) [file 10822_2020_347_MOESM3_ESM.gz › OR_03/wat/SAMPL5_024T1/d-14/mol_opt.xyz]

 C        -8.202002210536     -0.284071358890     -1.390336164662
 C        -7.018269274151     -0.098652834636     -0.475790715749
 C        -7.230294056173      0.271222805838      0.885787875696
 C        -6.186319103209      0.451589929461      1.756651930055
 C        -4.845625926741      0.273873765824      1.324075257208
 C        -4.612361243649     -0.098622928040     -0.043744696473
 C        -5.726615558233     -0.275674570975     -0.912689752522
 C        -3.282009202316     -0.274156743555     -0.474500557608
 C        -2.254108059232     -0.080084460608      0.431860961247
 C        -0.832113971781     -0.186492559087      0.270582443567
 C        -0.141083465740      0.087229783055      1.410978697101
 S        -1.182865666253      0.476959134207      2.786781629938
 C        -2.615556882346      0.286099601037      1.769840485915
 N        -3.833918658856      0.461040686295      2.217214170922
 C         1.321560385155      0.069336260676      1.678908195535
 O         1.742622109943      0.046008021885      2.835454679787
 N         2.116088132133      0.088288269052      0.569916505261
 C         3.525929700025      0.026490932872      0.481527114817
 C         4.371776533034     -0.176843995211      1.574868983094
 C         5.748981116725     -0.230818841684      1.359894691904
 C         6.320538935857     -0.089237625079      0.094336533156
 C         5.461929170769      0.115498774903     -1.007648541099
 C         4.086017168284      0.169687693625     -0.796569729003
 C         6.015187251355      0.275292437325     -2.402568898129
 C         7.817215926881     -0.154285912004     -0.084105768284
 H        -7.887849412938     -0.567471385836     -2.396064815007
 H        -8.788535831304      0.637111224122     -1.462827814382
 H        -8.872214698372     -1.061335737163     -1.010228384050
 H        -8.247625235594      0.411993398106      1.236353397187
 H        -6.358425064101      0.732249820772      2.789208854933
 H        -5.534280676732     -0.557506100127     -1.943081920559
 H        -3.075277407507     -0.554519475205     -1.501945465177
 H        -0.375615949270     -0.478838092115     -0.666452125740
 H         1.645446018699      0.200016934930     -0.316606552424
 H         3.964549568271     -0.286395838546      2.567287740526
 H         6.398175077881     -0.389340486684      2.215072586738
 H         3.428678124002      0.327174063380     -1.646642162120
 H         5.215398371673      0.425618533976     -3.129328552477
 H         6.695022411904      1.130902878542     -2.465883575954
 H         6.587898848929     -0.606418044073     -2.707339454487
 H         8.317049743934     -0.319046397519      0.871879082879
 H         8.212317669126      0.771569036844     -0.515155405050
 H         8.107585290455     -0.965440599689     -0.759970766510
