# Supplementary material for: Quantum–mechanical property prediction of solvated drug molecules: what have we learned from a decade of SAMPL blind prediction challenges?
Source: J Comput Aided Mol Des. 2020 Oct 20;35(4):453–72. doi: 10.1007/s10822-020-00347-5 (PMC8018924; doi:10.1007/s10822-020-00347-5)
Supplement: Supplementary file 3 — Supplementary file3 (GZ 871 kb) [file 10822_2020_347_MOESM3_ESM.gz › OR_03/wat/SAMPL5_024T1/d-99/mol_opt.xyz]

 C        -8.382708175716      0.394043922680     -1.063443912394
 C        -7.126531149271      0.147565010411     -0.267614850779
 C        -7.224435504939     -0.293972001277      1.085573820575
 C        -6.111403306823     -0.531809365285      1.850741047120
 C        -4.810942109914     -0.343822937034      1.312494732879
 C        -4.692470567299      0.100554772002     -0.048536618405
 C        -5.875340269768      0.335484533768     -0.805938415154
 C        -3.402407983239      0.286832968711     -0.584373710574
 C        -2.302235330142      0.033510010241      0.216301032029
 C        -0.898406458647      0.135497660562     -0.063447161741
 C        -0.114329495406     -0.206455616465      0.995610115081
 S        -1.037731698513     -0.661513503727      2.434578625873
 C        -2.550816945869     -0.401858606984      1.559293019956
 N        -3.727912317154     -0.589209754195      2.102047940845
 C         1.366341133691     -0.215761567995      1.136364605337
 O         1.884739263872     -0.263371427490      2.252017594022
 N         2.061384928891     -0.175648768194     -0.036924386869
 C         3.457958691400     -0.114496129150     -0.252034086308
 C         3.901072676688     -0.168213332956     -1.578343214836
 C         5.261119019365     -0.102474876506     -1.856244202321
 C         6.216372695112      0.017550602250     -0.842091933027
 C         5.768728223810      0.072353649444      0.492849270314
 C         4.400808124998      0.006272025246      0.776439018148
 C         6.753729977054      0.202222666869      1.629684945798
 C         7.685267793613      0.085590130285     -1.179740907210
 H        -9.006247857332      1.155358339600     -0.584497544104
 H        -8.986237423960     -0.516255649139     -1.133893142441
 H        -8.153515008999      0.729505514816     -2.076079732971
 H        -8.209278783464     -0.443835913977      1.516004962979
 H        -6.197602810124     -0.866801768549      2.877804674600
 H        -5.768858134062      0.670943044577     -1.832748413372
 H        -3.282263910140      0.621298931415     -1.609351138815
 H        -0.522046334664      0.474488079444     -1.020385267613
 H         1.512129209554     -0.231735513116     -0.882387302929
 H         3.185838710089     -0.259779492277     -2.389175112085
 H         5.587230115900     -0.145560922607     -2.890188943709
 H         4.064303034705      0.045013424454      1.801020714515
 H         7.458016918747     -0.635843808064      1.645058361752
 H         7.351633576228      1.114675401262      1.537353052797
 H         6.241775866771      0.230291559104      2.592583605535
 H         8.243599062580     -0.734757401386     -0.716708910575
 H         7.840407322170      0.029955232680     -2.258532535454
 H         8.138265230210      1.016170876551     -0.822139696470
