# Supplementary material for: Quantum–mechanical property prediction of solvated drug molecules: what have we learned from a decade of SAMPL blind prediction challenges?
Source: J Comput Aided Mol Des. 2020 Oct 20;35(4):453–72. doi: 10.1007/s10822-020-00347-5 (PMC8018924; doi:10.1007/s10822-020-00347-5)
Supplement: Supplementary file 3 — Supplementary file3 (GZ 871 kb) [file 10822_2020_347_MOESM3_ESM.gz › OR_03/wat/SAMPL5_024T1/d-193/mol_opt.xyz]

 C        -8.382249217674     -0.048560575351     -1.124079644412
 C        -7.125761669849     -0.022904170192     -0.291867855395
 C        -7.223063292848      0.054554508555      1.129483295454
 C        -6.109789720038      0.079830075436      1.930009122699
 C        -4.809647386066      0.029231795319      1.361341683568
 C        -4.691803630385     -0.048587985358     -0.068406680494
 C        -5.874924099871     -0.072426559769     -0.860633355719
 C        -3.402083332742     -0.098173860569     -0.634194467669
 C        -2.301618142584     -0.068032277643      0.204658346114
 C        -0.897954449691     -0.102862744993     -0.092088752053
 C        -0.113648383657     -0.051754432145      1.019299190807
 S        -1.036317486742      0.020006256874      2.527150994903
 C        -2.549633922574      0.006262614676      1.614546576382
 N        -3.726412307554      0.054758480281      2.187342881459
 C         1.366809008587     -0.087435966956      1.155666129555
 O         1.885819026998     -0.346147426248      2.241626592162
 N         2.061318668473      0.189654255314      0.014457255062
 C         3.457884156371      0.186225867592     -0.208905374435
 C         3.902295230515      0.613676672965     -1.464942969885
 C         5.262171997240      0.622163022975     -1.751236885646
 C         6.215780446058      0.212852365600     -0.813940235047
 C         5.766691362562     -0.217909343986      0.450338601506
 C         4.398932299719     -0.227827658509      0.741975036064
 C         6.749938130433     -0.672191884073      1.502162827996
 C         7.684631296967      0.235840125772     -1.157676383064
 H        -9.009588613611     -0.905312837696     -0.859037795232
 H        -8.153690951477     -0.110740448285     -2.189160233320
 H        -8.981699658407      0.851485740004     -0.955575131392
 H        -8.207730333714      0.094155800297      1.583967195333
 H        -6.195364836267      0.138482059919      3.008786628123
 H        -5.768951258878     -0.131567946875     -1.939271491009
 H        -3.281897908758     -0.156721683141     -1.710738790385
 H        -0.521075450636     -0.185232376998     -1.103585797649
 H         1.513087832587      0.478376802364     -0.783089529398
 H         3.187583711152      0.936382560797     -2.214878240148
 H         5.589422238533      0.956269874162     -2.730273790589
 H         4.061353932538     -0.555340480158      1.713225758848
 H         7.457458060004      0.123445736875      1.757164659016
 H         6.236785136997     -0.973109125485      2.416603311514
 H         7.344504310440     -1.522203426447      1.152078138001
 H         8.132285770258     -0.760453872386     -1.079796511504
 H         8.246709935664      0.887426114905     -0.480463871569
 H         7.841443501924      0.595416352582     -2.176040438551
