# Supplementary material for: Quantum–mechanical property prediction of solvated drug molecules: what have we learned from a decade of SAMPL blind prediction challenges?
Source: J Comput Aided Mol Des. 2020 Oct 20;35(4):453–72. doi: 10.1007/s10822-020-00347-5 (PMC8018924; doi:10.1007/s10822-020-00347-5)
Supplement: Supplementary file 3 — Supplementary file3 (GZ 871 kb) [file 10822_2020_347_MOESM3_ESM.gz › OR_03/wat/SAMPL5_024T1/d-198/mol_opt.xyz]

 C        -8.692688893089      0.393415619108      0.038854401334
 C        -7.253299136572      0.061002667859      0.338213842741
 C        -6.936059918080     -0.736603029818      1.477715373704
 C        -5.642261756029     -1.066328684023      1.791754794896
 C        -4.566434704655     -0.617614971175      0.981669738053
 C        -4.865794110962      0.187575478548     -0.169525140386
 C        -6.223570052574      0.505137176935     -0.457649580993
 C        -3.797898804061      0.633663166261     -0.974197761483
 C        -2.504475358901      0.280905134820     -0.629369039706
 C        -1.251488128412      0.588584555164     -1.254935823958
 C        -0.176880556099      0.062266052976     -0.609705897357
 S        -0.628348544385     -0.885087474766      0.823928031970
 C        -2.339152805012     -0.523568406138      0.544820025572
 N        -3.292999913293     -0.964226048311      1.322974061183
 C         1.228294822955      0.259487780324     -1.067483042679
 O         1.459266588856      0.661672194935     -2.205922699829
 N         2.193943366977     -0.022814694708     -0.143144658840
 C         3.600953638160      0.038948869834     -0.274322146226
 C         4.264682360367      0.346235480997     -1.464821826645
 C         5.659509644047      0.365010737443     -1.472751465220
 C         6.423424238955      0.089889128026     -0.337466498136
 C         5.748543849322     -0.220018349159      0.863380330240
 C         4.355734761169     -0.240175878603      0.874814091104
 C         6.515072818702     -0.529023552826      2.126032426105
 C         7.930397103833      0.123915931220     -0.398835504987
 H        -8.781414779184      1.007244530021     -0.858816905349
 H        -9.281601227347     -0.516909966523     -0.110455099255
 H        -9.149677080736      0.937570858103      0.871217584528
 H        -7.744588935377     -1.089620544757      2.109617479064
 H        -5.412278842391     -1.673153553571      2.659722758425
 H        -6.433972718316      1.113801319620     -1.331388130074
 H        -3.994740358261      1.243118994806     -1.849767311386
 H        -1.151776189333      1.189355571115     -2.148644485383
 H         1.874913059701     -0.263039785075      0.785453066865
 H         3.705452233886      0.567392267010     -2.359739864947
 H         6.166355914291      0.604443410723     -2.402126664778
 H         3.841088800384     -0.480737225747      1.800530017753
 H         7.154489371442      0.309652281702      2.419312620725
 H         7.171411443120     -1.394758936256      1.991604623403
 H         5.839029613515     -0.743795016040      2.955003346944
 H         8.345488952310      0.860416171365      0.297116344815
 H         8.274054539743      0.379782640812     -1.402446150256
 H         8.366295691335     -0.844011902233     -0.130219261548
