# Supplementary material for: Quantum–mechanical property prediction of solvated drug molecules: what have we learned from a decade of SAMPL blind prediction challenges?
Source: J Comput Aided Mol Des. 2020 Oct 20;35(4):453–72. doi: 10.1007/s10822-020-00347-5 (PMC8018924; doi:10.1007/s10822-020-00347-5)
Supplement: Supplementary file 3 — Supplementary file3 (GZ 871 kb) [file 10822_2020_347_MOESM3_ESM.gz › OR_03/wat/SAMPL5_011T1/d-66/mol_opt.xyz]

 C        -2.741476407116     -1.711203557245      2.320679834103
 C        -2.439398417807     -0.812885310726      1.155267902712
 C        -3.443766482350     -0.197928522753      0.414579156739
 C        -3.058637938625      0.621484909801     -0.652079911836
 N        -1.769948023335      0.806058946163     -0.948449566690
 C        -0.867765002615      0.169464418283     -0.176154643051
 N        -1.141035461124     -0.628321315803      0.858130100568
 N         0.437853837206      0.420923887692     -0.558568106727
 C         1.660553799475     -0.011180609305     -0.068265985474
 C         1.780805608808     -0.887704727471      1.028437157256
 C         3.026907962638     -1.293271473437      1.482785271673
 C         4.202171169844     -0.848718943348      0.871687673292
 C         4.105999155733      0.012851310979     -0.207230061487
 C         2.861007153490      0.446827610034     -0.697837246916
 C         2.833389296047      1.364268198001     -1.851986767194
 O         1.827776630525      1.817886406644     -2.384645253016
 O         4.057102849159      1.694785759864     -2.315590564948
 C        -4.065454069452      1.330451583872     -1.513490148456
 H        -2.322451573236     -2.706047376583      2.146316304446
 H        -3.814632728678     -1.804836322947      2.488035098307
 H        -2.275086011160     -1.318008347963      3.228211710969
 H        -4.487946919337     -0.347370734051      0.654722062910
 H         0.505757053186      1.047674741681     -1.356583799466
 H         0.880887381781     -1.236681790235      1.507666357272
 H         3.079280682390     -1.968866988493      2.329559835128
 H         5.171457029796     -1.169765750331      1.232236676826
 H         5.003310082076      0.368295043262     -0.694336394556
 H         3.931961996837      2.294082623498     -3.067585762301
 H        -3.959126872931      1.011902602730     -2.554054061023
 H        -5.085876911704      1.129568928208     -1.186542123084
 H        -3.890618869519      2.409264799980     -1.484914745978
