# Supplementary material for: Quantum–mechanical property prediction of solvated drug molecules: what have we learned from a decade of SAMPL blind prediction challenges?
Source: J Comput Aided Mol Des. 2020 Oct 20;35(4):453–72. doi: 10.1007/s10822-020-00347-5 (PMC8018924; doi:10.1007/s10822-020-00347-5)
Supplement: Supplementary file 3 — Supplementary file3 (GZ 871 kb) [file 10822_2020_347_MOESM3_ESM.gz › OR_03/wat/SAMPL5_011T1/d-6/mol_opt.xyz]

 C        -2.742189566284     -1.736409112590      2.301254354062
 C        -2.438886141120     -0.808936755006      1.159229435679
 C        -3.441591064960     -0.157372251572      0.448222135502
 C        -3.055510205278      0.686287021901     -0.599044378641
 N        -1.767487115670      0.859320946163     -0.905006582995
 C        -0.866875018662      0.187221808182     -0.161443957936
 N        -1.141131542156     -0.635769090454      0.852616937206
 N         0.438163763606      0.429321051835     -0.551692718254
 C         1.659442879270     -0.032623738572     -0.085658829542
 C         1.778650851260     -0.933437439239      0.991291909738
 C         3.023438719655     -1.367838642029      1.422011308880
 C         4.198322876625     -0.929224556438      0.805919707960
 C         4.103156077475     -0.043959604461     -0.253739622954
 C         2.859529557273      0.419693816509     -0.720035261345
 C         2.832861610609      1.361698700784     -1.854222888688
 O         1.828385072044      1.843574296668     -2.363766256502
 O         4.055942194536      1.681084134917     -2.327037834724
 C        -4.060539619703      1.435818853369     -1.427569935595
 H        -2.343434084517     -2.732794513345      2.091608442464
 H        -2.257240218474     -1.379086559774      3.213858121737
 H        -3.814654387238     -1.816169950389      2.479929546157
 H        -4.485253889888     -0.297675680743      0.695986740294
 H         0.507007304983      1.074334350232     -1.334983503654
 H         0.878993459753     -1.278180408543      1.474066961182
 H         3.075075223507     -2.061518927320      2.254083174142
 H         5.166563003602     -1.272930063291      1.147910542832
 H         5.000203411713      0.307542036678     -0.744180655280
 H         3.931493182620      2.298761357852     -3.064119898921
 H        -3.963339418798      1.155172807351     -2.479803733932
 H        -5.080854230403      1.232882921462     -1.101601888752
 H        -3.875242685377      2.511213189863     -1.360081370121
