# Supplementary material for: Quantum–mechanical property prediction of solvated drug molecules: what have we learned from a decade of SAMPL blind prediction challenges?
Source: J Comput Aided Mol Des. 2020 Oct 20;35(4):453–72. doi: 10.1007/s10822-020-00347-5 (PMC8018924; doi:10.1007/s10822-020-00347-5)
Supplement: Supplementary file 3 — Supplementary file3 (GZ 871 kb) [file 10822_2020_347_MOESM3_ESM.gz › OR_03/wat/SAMPL5_011T1/d-150/mol_opt.xyz]

 C        -2.705596122627     -1.644768432834      2.341335683102
 C        -2.392082960476     -0.775351461904      1.157302679195
 C        -3.388318132295     -0.171364232838      0.397351375753
 C        -2.992013810806      0.621373683342     -0.685444190373
 N        -1.700685709395      0.790856788623     -0.978230365485
 C        -0.806441185745      0.166268346415     -0.186510530482
 N        -1.090643779396     -0.605621518103      0.863380165343
 N         0.502087674308      0.406613344980     -0.571647473439
 C         1.727631784476     -0.021782971311     -0.075878969201
 C         1.818810053976     -0.900123637919      1.023669846367
 C         3.046797599244     -1.322223129339      1.509633882363
 C         4.240287702487     -0.890515867281      0.926997878508
 C         4.172717441583     -0.027770666246     -0.151801234519
 C         2.947911726398      0.423152495939     -0.676943693444
 C         3.084834189167      1.342783562433     -1.834050876561
 O         4.144391402139      1.727540824439     -2.287797965417
 O         1.913926448928      1.749527095938     -2.389982050242
 C        -3.989353447959      1.317370533357     -1.568103633489
 H        -3.780170393375     -1.729223476357      2.504263360939
 H        -2.290403147483     -2.645362402386      2.192709295860
 H        -2.242668048860     -1.232725408053      3.242266443930
 H        -4.434744913005     -0.308881429717      0.634710993176
 H         0.546916217209      1.018773123642     -1.375712236307
 H         0.904488163156     -1.237813502907      1.483101687326
 H         3.068643769770     -1.999106051290      2.356713731968
 H         5.198558343884     -1.221249838280      1.307733791928
 H         5.078424161363      0.326062018448     -0.626516968287
 H         2.117557075959      2.345888606264     -3.127600560711
 H        -5.013142758796      1.122741895869     -1.248025822750
 H        -3.872927896611      0.982525582490     -2.602391575197
 H        -3.813791447217      2.396406124585     -1.554532669855
