# Supplementary material for: Quantum–mechanical property prediction of solvated drug molecules: what have we learned from a decade of SAMPL blind prediction challenges?
Source: J Comput Aided Mol Des. 2020 Oct 20;35(4):453–72. doi: 10.1007/s10822-020-00347-5 (PMC8018924; doi:10.1007/s10822-020-00347-5)
Supplement: Supplementary file 3 — Supplementary file3 (GZ 871 kb) [file 10822_2020_347_MOESM3_ESM.gz › OR_03/wat/SAMPL5_011T1/d-2/mol_opt.xyz]

 C        -2.699702372555     -1.650181561322      2.352351991642
 C        -2.426685718429     -0.775503765179      1.162170919182
 C        -3.448869532024     -0.171614729700      0.436621941245
 C        -3.090473426967      0.627207455776     -0.654499572838
 N        -1.809452228070      0.801680079599     -0.989139770382
 C        -0.889723730338      0.176325049921     -0.229537367100
 N        -1.136387571666     -0.600100102631      0.827132365121
 N         0.407591211915      0.422224346313     -0.644101930738
 C         1.635343745519     -0.046175683317     -0.201577829534
 C         1.761620815200     -1.081908706779      0.744566745447
 C         3.008913935843     -1.551140534603      1.128182910332
 C         4.179867595193     -1.013505362309      0.590450816698
 C         4.075894792635      0.019460884906     -0.325693707721
 C         2.831440573224      0.534430634713     -0.730053081028
 C         2.780861399142      1.649688000421     -1.706536554692
 O         1.804969918892      1.940083709218     -2.378749865844
 O         3.891186349921      2.402689797751     -1.871563205430
 C        -4.117868590245      1.325519590418     -1.499956546230
 H        -3.768097977876     -1.735266714080      2.551586359923
 H        -2.290320698326     -2.650232948546      2.184883622734
 H        -2.205872105534     -1.242485611150      3.238684679356
 H        -4.486654072144     -0.313778944962      0.706935754101
 H         0.461563715808      1.063267010436     -1.430523082517
 H         0.863917934926     -1.506694521935      1.162995506972
 H         3.065537027365     -2.357609427363      1.850705119647
 H         5.151598894181     -1.396476824427      0.874865633156
 H         4.990528825216      0.406939372973     -0.760278557825
 H         4.568172271381      2.196564331702     -1.213743622497
 H        -4.026186996666      1.006744548136     -2.541704462441
 H        -3.951951349138      2.405973986623     -1.475485640496
 H        -5.130762636383      1.116876639397     -1.154989568246
