# Supplementary material for: Quantum–mechanical property prediction of solvated drug molecules: what have we learned from a decade of SAMPL blind prediction challenges?
Source: J Comput Aided Mol Des. 2020 Oct 20;35(4):453–72. doi: 10.1007/s10822-020-00347-5 (PMC8018924; doi:10.1007/s10822-020-00347-5)
Supplement: Supplementary file 3 — Supplementary file3 (GZ 871 kb) [file 10822_2020_347_MOESM3_ESM.gz › OR_03/wat/SAMPL5_011T1/d-180/mol_opt.xyz]

 C        -4.103462204603      1.549954858870     -1.310423199338
 C        -3.082264407839      0.750805982963     -0.551194810413
 C        -3.449308888492     -0.194814299109      0.412199172748
 C        -2.432466750268     -0.887538931497      1.061946088234
 N        -1.138898119373     -0.656968395339      0.776435762763
 C        -0.883916135336      0.263859030513     -0.154836869952
 N        -1.798020452747      0.981354180029     -0.835672726183
 N         0.416350135549      0.561608541379     -0.523167839552
 C         1.644881025864      0.113103001034     -0.062160342970
 C         1.785202994701     -0.671887548027      1.098643145203
 C         3.037259316478     -1.061644437047      1.550179196883
 C         4.198729555603     -0.689877276296      0.870359207919
 C         4.079127574082      0.063933525814     -0.285068292373
 C         2.827901663612      0.466615107992     -0.784483033905
 C         2.758281120168      1.263445706878     -2.033541749226
 O         1.811479331734      1.959586106329     -2.360859092711
 O         3.815743412865      1.221681547721     -2.874486640919
 C        -2.715640176710     -1.925159949868      2.110425693647
 H        -3.996418373718      1.372093726212     -2.383873049175
 H        -5.119156024481      1.292170511756     -1.009899901983
 H        -3.945193390489      2.618460203647     -1.141191977741
 H        -4.489625918834     -0.381144187171      0.643055264941
 H         0.472925572000      1.242693648620     -1.274833344552
 H         0.895354377322     -0.961499850302      1.633267504551
 H         3.106103058184     -1.655872140130      2.454492628929
 H         5.175856162942     -0.976586193156      1.237609458600
 H         4.988711553480      0.373804324676     -0.787638761894
 H         4.457647234707      0.548517177311     -2.613132423954
 H        -2.245533217602     -1.641172736533      3.056017119081
 H        -3.786394412633     -2.050117031502      2.272698255188
 H        -2.288255616166     -2.886404205767      1.812135558153
