# Supplementary material for: Quantum–mechanical property prediction of solvated drug molecules: what have we learned from a decade of SAMPL blind prediction challenges?
Source: J Comput Aided Mol Des. 2020 Oct 20;35(4):453–72. doi: 10.1007/s10822-020-00347-5 (PMC8018924; doi:10.1007/s10822-020-00347-5)
Supplement: Supplementary file 3 — Supplementary file3 (GZ 871 kb) [file 10822_2020_347_MOESM3_ESM.gz › OR_03/wat/SAMPL5_046T2/d-101/mol_opt.xyz]

 C         6.897020364414     -1.042059107982     -0.094414906609
 S         5.732406877948     -1.744237229721      1.118612220314
 C         4.166448439328     -0.996135270086      0.697127771447
 C         3.059551964599     -1.365000375493      1.476473332105
 C         1.805050870627     -0.826853508249      1.215583572053
 C         1.608866260080      0.091729049835      0.176064933479
 C         2.718080003676      0.454406659707     -0.589902741645
 C         3.984484256989     -0.077548966279     -0.340731048952
 C         0.241780104661      0.658314861910     -0.106725755043
 C        -0.626769156398     -0.179214116207     -1.055202327515
 O        -0.195266115042     -1.144613947137     -1.667988946990
 N        -1.895001946355      0.328655933746     -1.273344794699
 C        -2.868237914661      0.183361371290     -0.434267267571
 C        -4.164709545929      0.797427664376     -0.672171134243
 C        -4.598953908685      1.629367290676     -1.754565360664
 C        -5.895313318662      2.015176089598     -1.628597565372
 S        -6.653548293814      1.382540515429     -0.180840838548
 C        -5.174420922216      0.585100519326      0.245497545815
 N        -4.958740455319     -0.186149853405      1.360882258262
 C        -3.725937525185     -0.731353311044      1.534628938384
 N        -2.723933784382     -0.588201166955      0.724673164093
 H         6.971207702211      0.040601616032      0.006656629705
 H         6.620961204148     -1.313996526218     -1.113109949477
 H         7.862314011071     -1.488681957053      0.144030181700
 H         3.180911489403     -2.072351506087      2.289996370297
 H         0.964870843013     -1.125879605284      1.833931220420
 H         2.601595825426      1.168455558708     -1.398970545132
 H         4.814857892445      0.235616033151     -0.959539340063
 H        -0.328236100021      0.787611775754      0.817869672166
 H         0.320127171299      1.653570929527     -0.556344729734
 H        -3.963356172446      1.916412792407     -2.579999826826
 H        -6.483551244311      2.636350195264     -2.286077115155
 H        -5.683781475935     -0.354709622379      2.045114830612
 H        -3.610777401978     -1.328712787156      2.432651553386
