# Supplementary material for: Quantum–mechanical property prediction of solvated drug molecules: what have we learned from a decade of SAMPL blind prediction challenges?
Source: J Comput Aided Mol Des. 2020 Oct 20;35(4):453–72. doi: 10.1007/s10822-020-00347-5 (PMC8018924; doi:10.1007/s10822-020-00347-5)
Supplement: Supplementary file 3 — Supplementary file3 (GZ 871 kb) [file 10822_2020_347_MOESM3_ESM.gz › OR_03/wat/SAMPL5_046T2/d-74/mol_opt.xyz]

 C         6.912781674180     -0.945935128244     -0.008564848965
 S         5.747410723554     -1.593174309087      1.233950291311
 C         4.176155529887     -0.888136016754      0.761164278494
 C         3.069425971641     -1.220232993392      1.557025663608
 C         1.811117494556     -0.710544363747      1.259811778813
 C         1.610963708283      0.142920838089      0.166946142275
 C         2.719875256806      0.468807755968     -0.615861106695
 C         3.989959248705     -0.035667183845     -0.330976621768
 C         0.240395323459      0.681923763796     -0.151675185050
 C        -0.617875498201     -0.211130535017     -1.057563213872
 O        -0.173931209857     -1.196293902460     -1.628255999603
 N        -1.894352420533      0.268305003557     -1.293091337367
 C        -2.868367080866      0.121935604951     -0.455474391006
 C        -4.177949233849      0.698223347581     -0.715586672155
 C        -4.626833695204      1.488504376312     -1.822951098206
 C        -5.932822404473      1.845871779794     -1.713658935055
 S        -6.682645620453      1.236050122470     -0.251894226875
 C        -5.186808016143      0.486867174095      0.203141591908
 N        -4.958492132286     -0.248595647916      1.340146614886
 C        -3.713844694496     -0.759142365674      1.534024922016
 N        -2.711342663491     -0.613778762018      0.725146402820
 H         6.649115654635     -1.279729878457     -1.012019894102
 H         6.971629658139      0.141670238131      0.030585947008
 H         7.881858682304     -1.364749742492      0.262716182937
 H         3.193981489700     -1.875833512522      2.412334646740
 H         0.971280192510     -0.979377977023      1.892319735684
 H         2.600285130383      1.132222841368     -1.466497260706
 H         4.819921065829      0.247298586495     -0.964735620829
 H        -0.334156231383      0.857849479328      0.762339957002
 H         0.313119567550      1.651857974324     -0.654657726229
 H        -3.994478787422      1.767436658766     -2.653628602812
 H        -6.532724863881      2.433427591153     -2.391187714045
 H        -5.683682774161     -0.417938985226      2.024067536987
 H        -3.588969045421     -1.328911832305      2.448558762852
