# Supplementary material for: Quantum–mechanical property prediction of solvated drug molecules: what have we learned from a decade of SAMPL blind prediction challenges?
Source: J Comput Aided Mol Des. 2020 Oct 20;35(4):453–72. doi: 10.1007/s10822-020-00347-5 (PMC8018924; doi:10.1007/s10822-020-00347-5)
Supplement: Supplementary file 3 — Supplementary file3 (GZ 871 kb) [file 10822_2020_347_MOESM3_ESM.gz › OR_03/wat/SAMPL5_046T2/d-98/mol_opt.xyz]

 C         6.489194336357     -0.733505399306      1.695909263632
 S         6.159731322241     -0.803630479992     -0.094944116602
 C         4.379120408360     -0.726971976818     -0.209626540468
 C         3.826271041029     -0.762617300417     -1.498497412388
 C         2.448431958954     -0.710646010110     -1.674403964712
 C         1.577845668861     -0.620721012736     -0.580828073872
 C         2.139225094590     -0.589754767766      0.697269602421
 C         3.520587142248     -0.641040386418      0.890460897516
 C         0.085910074606     -0.550237069765     -0.778915076924
 C        -0.486799455894      0.865071486207     -0.930559990428
 O         0.214501371161      1.865644530000     -0.952332504560
 N        -1.847484275690      0.909860942550     -1.176107086895
 C        -2.741995123310      0.797544146198     -0.249787007570
 C        -4.160136305111      0.790676097381     -0.572218154701
 C        -4.809091474064      0.875526220961     -1.846519089013
 C        -6.163270303828      0.839654763338     -1.745914396734
 S        -6.716482276847      0.700176294763     -0.089078311792
 C        -5.071861045319      0.692511348581      0.459902003576
 N        -4.649468372429      0.598872229483      1.763243322499
 C        -3.311953990484      0.606449240081      2.005754320140
 N        -2.388023380478      0.698666290149      1.101157530650
 H         6.132311122844      0.200799421533      2.128968622668
 H         6.052875938369     -1.587424218684      2.213921975214
 H         7.574308009701     -0.777303816952      1.788950974528
 H         4.475027141799     -0.834970651896     -2.364945046303
 H         2.044561857949     -0.743162093532     -2.681204928837
 H         1.492212240705     -0.526314660069      1.566361563124
 H         3.909398927901     -0.616660935529      1.899784931110
 H        -0.443927230199     -1.013297593820      0.059293262769
 H        -0.214407626147     -1.108375864957     -1.671266854424
 H        -4.277612539808      0.959857822348     -2.783617089206
 H        -6.901829602077      0.885137678956     -2.531195956406
 H        -5.299862655347      0.529138557682      2.534223856129
 H        -3.035308000646      0.529047168556      3.051759475859
