# Supplementary material for: Quantum–mechanical property prediction of solvated drug molecules: what have we learned from a decade of SAMPL blind prediction challenges?
Source: J Comput Aided Mol Des. 2020 Oct 20;35(4):453–72. doi: 10.1007/s10822-020-00347-5 (PMC8018924; doi:10.1007/s10822-020-00347-5)
Supplement: Supplementary file 3 — Supplementary file3 (GZ 871 kb) [file 10822_2020_347_MOESM3_ESM.gz › OR_03/wat/SAMPL5_046T2/d-115/mol_opt.xyz]

 C         6.347492758578     -1.217353811981      1.775158666099
 S         6.125470057912     -0.900379832155     -0.005634405264
 C         4.397089063295     -0.476704954643     -0.157050814377
 C         3.504279830683     -0.408508317845      0.916795700136
 C         2.169635953201     -0.065521612634      0.695833882406
 C         1.689078924650      0.216188406375     -0.584672061950
 C         2.594399308977      0.149421691464     -1.651073262106
 C         3.926652248308     -0.191354102180     -1.447404948685
 C         0.241852930588      0.567691089880     -0.812050421152
 C        -0.685259061594     -0.628607279235     -1.066390221998
 O        -0.270103020343     -1.770466862823     -1.199328504332
 N        -2.011666689640     -0.296090919761     -1.273863343336
 C        -2.828999907674     -0.001813373932     -0.315956710744
 C        -4.194672228155      0.412123012334     -0.595218331003
 C        -4.857168855824      0.590280712674     -1.852754466753
 C        -6.148196015340      0.988015519902     -1.710584123269
 S        -6.621909998487      1.165648068844     -0.032944365696
 C        -5.032141101105      0.688323396589      0.467338276308
 N        -4.584027442478      0.579133377706      1.760875036852
 C        -3.297115513454      0.191084201730      1.962570255275
 N        -2.445248294778     -0.091569908435      1.027081338981
 H         5.728081195635     -2.049186085934      2.110204042532
 H         7.397470548771     -1.487018102840      1.888793951537
 H         6.143486164906     -0.324949819291      2.366652429933
 H         3.831266731565     -0.615625762444      1.927072160362
 H         1.495343768043     -0.016956007214      1.544896953563
 H         2.255108169426      0.368586908227     -2.658374338960
 H         4.604600463060     -0.233312907884     -2.293254050810
 H         0.135007539760      1.233600860809     -1.674459821466
 H        -0.169668325249      1.111467916379      0.043289471530
 H        -4.380209526037      0.424736667444     -2.808148082147
 H        -6.880530328246      1.196317319770     -2.475075345733
 H        -5.180145533365      0.773798329849      2.554262847473
 H        -2.996253815587      0.122002181256      3.002412606795
