# Supplementary material for: Quantum–mechanical property prediction of solvated drug molecules: what have we learned from a decade of SAMPL blind prediction challenges?
Source: J Comput Aided Mol Des. 2020 Oct 20;35(4):453–72. doi: 10.1007/s10822-020-00347-5 (PMC8018924; doi:10.1007/s10822-020-00347-5)
Supplement: Supplementary file 3 — Supplementary file3 (GZ 871 kb) [file 10822_2020_347_MOESM3_ESM.gz › OR_03/wat/SAMPL5_046T2/d-182/mol_opt.xyz]

 C         6.899510158617     -1.008900356505     -0.019941118806
 S         5.871716962964     -0.717676383169      1.456456434491
 C         4.202766397008     -0.686017658943      0.821538676794
 C         3.176318022050     -0.465238604207      1.752221595141
 C         1.849309196459     -0.429364074362      1.340624981331
 C         1.499089948809     -0.610606677051     -0.003708194705
 C         2.528438020983     -0.833571600399     -0.919922963723
 C         3.866032204880     -0.871752597596     -0.522446756215
 C         0.058502801021     -0.557192704742     -0.441641603531
 C        -0.464337414960      0.841560804484     -0.797136911429
 O         0.266371848113      1.816881832394     -0.891027823169
 N        -1.801967357002      0.883633002901     -1.146763674989
 C        -2.762171077827      0.851940848705     -0.280997929782
 C        -4.153249051003      0.815284732266     -0.702470614367
 C        -4.709577601229      0.781496953069     -2.022216056117
 C        -6.067670615191      0.752240103555     -2.015298322843
 S        -6.737809915741      0.764053400634     -0.396114659985
 C        -5.136896647862      0.811288465724      0.266547114345
 N        -4.809831782282      0.838598042540      1.599798178485
 C        -3.493287709375      0.867630007614      1.935976101346
 N        -2.506654515390      0.876005312530      1.094914423893
 H         6.794365888879     -0.199724250651     -0.742429003129
 H         6.667955323089     -1.968214425439     -0.482461283507
 H         7.926186833897     -1.028691236873      0.345630762036
 H         3.416318102433     -0.324354924697      2.800753415747
 H         1.073166495673     -0.259833674151      2.079933379070
 H         2.290716409338     -0.984008036355     -1.968202492553
 H         4.628956673624     -1.050091821799     -1.268541388778
 H        -0.601960931116     -0.958892168078      0.332052185011
 H        -0.099422342429     -1.179797567140     -1.328444889369
 H        -4.112202212041      0.780986528215     -2.922730375260
 H        -6.748329046397      0.724516429873     -2.852031718267
 H        -5.514978579222      0.842755175251      2.324623325110
 H        -3.291374488768      0.886057122400      3.001457207724
