# Supplementary material for: Quantum–mechanical property prediction of solvated drug molecules: what have we learned from a decade of SAMPL blind prediction challenges?
Source: J Comput Aided Mol Des. 2020 Oct 20;35(4):453–72. doi: 10.1007/s10822-020-00347-5 (PMC8018924; doi:10.1007/s10822-020-00347-5)
Supplement: Supplementary file 3 — Supplementary file3 (GZ 871 kb) [file 10822_2020_347_MOESM3_ESM.gz › OR_03/wat/SAMPL5_063T1/d-82/mol_opt.xyz]

 C        -3.612108761796      0.580681132282      0.877523206301
 C        -2.102334363228      0.316321740112      0.986223938230
 C        -1.445836204591      0.322975100731     -0.411218754314
 H        -1.600486982690      1.320181046696     -0.842545400412
 C        -2.179727493737     -0.666882324042     -1.340124440114
 N        -3.629703568816     -0.436349928601     -1.423049545251
 C        -4.269184159823     -0.404652521813     -0.098289539008
 N         0.013673653403      0.107339018092     -0.446800598239
 C         0.788267034565      1.287782917320     -0.053304558566
 C         2.268576907503      1.116146306904     -0.403535314988
 C         2.845239845760     -0.152514156079      0.254070589438
 C         1.963285017506     -1.364333042597     -0.098044866664
 C         0.498173370373     -1.088880405769      0.250134465913
 C         4.289322985483     -0.380361717591     -0.179867322876
 O         4.594753514509     -0.605169988392     -1.352116495368
 N         5.219935566645     -0.317451501432      0.802012060825
 H        -3.783574706394      1.605092719049      0.523122204017
 H        -4.085122060912      0.502666869628      1.862880922829
 H        -1.631927659039      1.062758183248      1.633711445672
 H        -1.946150288994     -0.660174325177      1.459825240072
 H        -2.030686694715     -1.694318490570     -0.989282606883
 H        -1.755188281885     -0.603347646636     -2.345385750130
 H        -3.796801981225      0.450980741734     -1.890962546684
 H        -4.218578213485     -1.418277035266      0.319028401795
 H        -5.328148993189     -0.167785173624     -0.233846287792
 H         0.388420688440      2.156540082353     -0.583071107607
 H         0.696628879959      1.497521724026      1.028627750304
 H         2.377918523108      1.039204006261     -1.489150090317
 H         2.824187268155      2.000088987799     -0.074668725585
 H         2.820108478758     -0.015410913431      1.341312618935
 H         2.303795575880     -2.251104048306      0.445973740486
 H         2.051624507197     -1.575391004419     -1.167398592800
 H         0.406246246892     -0.987074362218      1.346536604033
 H        -0.107336100482     -1.948468431351     -0.042316007723
 H         6.194403852391     -0.450877832270      0.574031535587
 H         4.974334598476     -0.131455726653      1.760963826886
