# Supplementary material for: Quantum–mechanical property prediction of solvated drug molecules: what have we learned from a decade of SAMPL blind prediction challenges?
Source: J Comput Aided Mol Des. 2020 Oct 20;35(4):453–72. doi: 10.1007/s10822-020-00347-5 (PMC8018924; doi:10.1007/s10822-020-00347-5)
Supplement: Supplementary file 3 — Supplementary file3 (GZ 871 kb) [file 10822_2020_347_MOESM3_ESM.gz › OR_03/wat/SAMPL5_063T1/d-191/mol_opt.xyz]

 C        -3.717330967331      1.171881148546      0.027588262933
 C        -2.209272949141      1.248413705219      0.311116567954
 C        -1.452952006258      0.153892731898     -0.458543157502
 H        -1.626076819364      0.337699229040     -1.526849962596
 C        -2.069758313491     -1.230852393477     -0.137008369655
 N        -3.518138968354     -1.301966392356     -0.390108005488
 C        -4.257419691273     -0.237784111054      0.306047633279
 N         0.008699138202      0.257355032926     -0.281002587323
 C         0.521756423941     -0.093949536496      1.047299757431
 C         1.982761996306      0.339305950839      1.196224270449
 C         2.856853037364     -0.300353647973      0.101202335372
 C         2.250921396033     -0.004185540757     -1.283533156350
 C         0.776932348906     -0.414425086199     -1.333024154060
 C         4.293215902736      0.204725089337      0.185263938238
 O         4.578767457872      1.395345916022      0.047967363312
 N         5.239185360220     -0.735324039032      0.420255901277
 H        -4.256672452626      1.905683897633      0.636698335242
 H        -3.908278260443      1.428090464692     -1.022209341122
 H        -1.810819242488      2.228863718392      0.033044754400
 H        -2.046391730064      1.130608096657      1.388881306709
 H        -1.582037479266     -2.014819760886     -0.722097057924
 H        -1.908741759913     -1.469489382682      0.920379653405
 H        -3.683944550493     -1.220189192932     -1.390240142699
 H        -4.199019522427     -0.443638125315      1.382307875443
 H        -5.311401368710     -0.310772406119      0.023833171741
 H        -0.079456527774      0.404718768350      1.809323388996
 H         0.453260487577     -1.179979073608      1.239760809481
 H         2.050196218394      1.428281923464      1.120022316050
 H         2.346530526631      0.051033502336      2.187654603149
 H         2.853813029620     -1.386148657575      0.252025245118
 H         2.803164110625     -0.540554672859     -2.061759362650
 H         2.338295070042      1.066084043798     -1.490823823419
 H         0.709948177253     -1.515393945568     -1.255558091492
 H         0.353967582655     -0.135477323595     -2.301925598189
 H         6.208710872799     -0.461354201881      0.486077495971
 H         5.008733472240     -1.709325728783      0.532707824519
