# Supplementary material for: Quantum–mechanical property prediction of solvated drug molecules: what have we learned from a decade of SAMPL blind prediction challenges?
Source: J Comput Aided Mol Des. 2020 Oct 20;35(4):453–72. doi: 10.1007/s10822-020-00347-5 (PMC8018924; doi:10.1007/s10822-020-00347-5)
Supplement: Supplementary file 3 — Supplementary file3 (GZ 871 kb) [file 10822_2020_347_MOESM3_ESM.gz › OR_03/wat/SAMPL5_063T1/d-177/mol_opt.xyz]

 C        -3.674956663913      1.098149273235      0.331924873581
 C        -2.205946896935      0.897645427630      0.735876806013
 C        -1.440328148979      0.096082950549     -0.330630895901
 H        -1.450768377406      0.693701509983     -1.263007715180
 C        -2.212180518286     -1.220823947255     -0.598195788720
 N        -3.620509805626     -1.042136891831     -0.968174279054
 C        -4.356870884789     -0.236348938086      0.014786324785
 N        -0.039772507618     -0.211614889862      0.042900807988
 C         0.740628722567     -0.640178178355     -1.128323702978
 C         2.126394240645     -1.156843271243     -0.740000878012
 C         2.914923494971     -0.084599395674      0.030377492116
 C         2.058222692430      0.421856310502      1.203250765069
 C         0.672554547011      0.872266203567      0.733481311596
 C         4.248414851098     -0.633470496824      0.525766080394
 O         4.316958414977     -1.595645769712      1.292317614181
 N         5.355894754657      0.001172248148      0.073609941008
 H        -3.726019808267      1.746521301813     -0.551672103537
 H        -4.212356507366      1.614187584826      1.134919818443
 H        -1.747060540754      1.875619285642      0.894197409282
 H        -2.157808834198      0.359319341149      1.691567200983
 H        -2.172359413159     -1.823464913660      0.317163141246
 H        -1.734935385717     -1.803888331818     -1.386991617256
 H        -3.675939420080     -0.594164567004     -1.879138667083
 H        -5.371768028553     -0.075670624684     -0.359168733543
 H        -4.443133870783     -0.830163142555      0.933521463085
 H         0.206540538588     -1.433144341811     -1.651150053757
 H         0.848551777059      0.197819901790     -1.844108962625
 H         2.023400862304     -2.047277534845     -0.113279644648
 H         2.665612202692     -1.450560295595     -1.646092632948
 H         3.105522972590      0.756030892194     -0.646559116029
 H         2.553390478245      1.260176931816      1.703403728881
 H         1.946667673917     -0.381495731309      1.937281319831
 H         0.776658763171      1.761047407696      0.081143241381
 H         0.102597946802      1.180465144965      1.608446057592
 H         6.267507634283     -0.315449461985      0.370408113214
 H         5.303273044423      0.788879008602     -0.551848719398
