# Supplementary material for: Quantum–mechanical property prediction of solvated drug molecules: what have we learned from a decade of SAMPL blind prediction challenges?
Source: J Comput Aided Mol Des. 2020 Oct 20;35(4):453–72. doi: 10.1007/s10822-020-00347-5 (PMC8018924; doi:10.1007/s10822-020-00347-5)
Supplement: Supplementary file 3 — Supplementary file3 (GZ 871 kb) [file 10822_2020_347_MOESM3_ESM.gz › OR_03/wat/SAMPL5_063T1/d-142/mol_opt.xyz]

 C        -3.539693693074      1.386343776005      0.027129392342
 C        -2.040751281811      1.288384967941      0.349482898571
 C        -1.380021396990      0.162995027270     -0.462436195058
 H        -1.498678152186      0.422658506936     -1.522304918476
 C        -2.147330292318     -1.164308183818     -0.237671018275
 N        -3.587005493883     -1.067766053077     -0.528608030316
 C        -4.231377623466      0.028333022924      0.211024987373
 N         0.078134881419      0.100178914976     -0.240645412076
 C         0.507786871043     -0.383757843287      1.075440563354
 C         1.999157715862     -0.109899692018      1.292443285725
 C         2.835492911771     -0.769825767647      0.176979303184
 C         2.313177241733     -0.318739578632     -1.201009870522
 C         0.808271017597     -0.579913274699     -1.314127837913
 C         4.334604031356     -0.554047999227      0.362791633562
 O         5.095797839026     -1.488745939429      0.622641199296
 N         4.788608748947      0.715552615611      0.236751682408
 H        -3.672360104408      1.718221699111     -1.010355574594
 H        -4.017456022033      2.138438614689      0.664643448361
 H        -1.534950708019      2.234796390722      0.135322402951
 H        -1.921878129053      1.097460722753      1.422512975643
 H        -1.726408169369     -1.961378578567     -0.856072468338
 H        -2.043778926429     -1.477632597416      0.807390031079
 H        -3.713978437863     -0.913422689927     -1.525847125395
 H        -4.226129853297     -0.241915521914      1.274538183401
 H        -5.278549790599      0.082781077535     -0.099272131819
 H         0.328378180419     -1.467369679177      1.194274334603
 H        -0.067073264838      0.123755587468      1.851634311748
 H         2.301380348434     -0.498016402636      2.269999439987
 H         2.164248198466      0.972312493821      1.302232961277
 H         2.702862435878     -1.853466375375      0.252378827479
 H         2.837584173561     -0.854107268877     -1.998485514370
 H         2.494410971117      0.750813663314     -1.349178761375
 H         0.444148513362     -0.202966172915     -2.273468096192
 H         0.635326337613     -1.671767702193     -1.307626477304
 H         5.771359471173      0.905171847931      0.365219537050
 H         4.179691450857      1.490848391824      0.030278032630
