# Supplementary material for: Quantum–mechanical property prediction of solvated drug molecules: what have we learned from a decade of SAMPL blind prediction challenges?
Source: J Comput Aided Mol Des. 2020 Oct 20;35(4):453–72. doi: 10.1007/s10822-020-00347-5 (PMC8018924; doi:10.1007/s10822-020-00347-5)
Supplement: Supplementary file 3 — Supplementary file3 (GZ 871 kb) [file 10822_2020_347_MOESM3_ESM.gz › OR_03/wat/SAMPL5_063T1/d-58/mol_opt.xyz]

 C        -2.929247676196      0.595131730338      1.190283777315
 C        -2.386859753854      1.348419148095     -0.033142578743
 C        -1.523687709004      0.454680110567     -0.947297026535
 H        -1.320654954421      1.022555265150     -1.874353590505
 C        -2.382545113573     -0.779983640921     -1.315713814162
 N        -2.884533738239     -1.530483738414     -0.158069843490
 C        -3.665887345796     -0.679855833781      0.753695382961
 N        -0.237894314901      0.024140476068     -0.344493881824
 C         0.470087893024      1.070172618919      0.404583768641
 C         1.725305363703      0.523505235861      1.090137189615
 C         2.687867711697     -0.119503583576      0.077429392173
 C         1.916439042198     -1.156217582825     -0.755576063461
 C         0.659039801457     -0.536692231432     -1.366014477685
 C         3.879160326315     -0.756289955754      0.784666782027
 O         3.747891485542     -1.683735187092      1.585117100747
 N         5.093659156077     -0.239677666586      0.481579552218
 H        -2.109265026338      0.325133268357      1.864667905767
 H        -3.608658940324      1.241048953704      1.757302994870
 H        -3.233383959244      1.686798929051     -0.642367406791
 H        -1.855666720161      2.254775327095      0.263355032474
 H        -3.244855488940     -0.430537802587     -1.895034171228
 H        -1.836766578931     -1.470466507625     -1.960476876446
 H        -2.082904572512     -1.898315873501      0.348264967511
 H        -3.953324014688     -1.278091469482      1.622951970049
 H        -4.592373873352     -0.403489835050      0.234455662701
 H        -0.185091760667      1.472489478789      1.175617455301
 H         0.749294120780      1.913617086902     -0.256623985096
 H         1.434202783401     -0.226223547210      1.831789293995
 H         2.221849976177      1.339981215731      1.623855001984
 H         3.052261302260      0.663048131490     -0.597903732626
 H         2.548093858033     -1.548361625297     -1.558855160369
 H         1.636219456555     -1.997154015499     -0.114817019355
 H         0.950765833084      0.247531584464     -2.091808651644
 H         0.131689129488     -1.305136583795     -1.930717438808
 H         5.204068039436      0.520189866442     -0.170233495569
 H         5.919706261914     -0.617001746591      0.922745983985
