# Supplementary material for: Quantum–mechanical property prediction of solvated drug molecules: what have we learned from a decade of SAMPL blind prediction challenges?
Source: J Comput Aided Mol Des. 2020 Oct 20;35(4):453–72. doi: 10.1007/s10822-020-00347-5 (PMC8018924; doi:10.1007/s10822-020-00347-5)
Supplement: Supplementary file 3 — Supplementary file3 (GZ 871 kb) [file 10822_2020_347_MOESM3_ESM.gz › OR_03/wat/SAMPL5_006T1/d-138/mol_opt.xyz]

 C         2.089875248332     -1.417864921536     -1.395431959799
 C         2.334595517008     -1.284480673919     -0.100904964105
 C         1.560970071202     -0.477983509284      0.918222077495
 N         0.398375874159      0.197771769160      0.363790810787
 C        -0.875003444775     -0.336047005362      0.223288798620
 C        -1.414853955811     -1.582895773058      0.542482353207
 C        -2.765053853732     -1.770859648193      0.263223071923
 C        -3.547876871410     -0.752395710110     -0.315707456004
 C        -3.002666712693      0.486585353540     -0.631334933591
 C        -1.646280986289      0.695060015366     -0.356491448346
 N        -0.857053975148      1.819020614194     -0.556403367070
 C         0.339483560610      1.489453244239     -0.124337894902
 C         1.520523346194      2.414082943617     -0.129639397336
 O         1.970237770032      2.747924978966      1.189828103325
 Br        3.846401966796     -2.181954425132      0.702423920210
 H         1.237873117430     -0.914818378302     -1.838506756831
 H         2.712518159367     -2.019690598127     -2.042980778757
 H         1.228985389068     -1.132686282996      1.727803553994
 H         2.212712436410      0.270277534712      1.372377557642
 H        -0.819740175810     -2.374337864630      0.981715882756
 H        -3.224459674938     -2.724884498782      0.494507851580
 H        -4.595617993949     -0.943077761859     -0.517393042841
 H        -3.603361495524      1.271856350032     -1.075581967245
 H         1.241234200722      3.305510536864     -0.695364098410
 H         2.375865585519      1.949057867061     -0.623309423318
 H         1.284316897230      3.269375843538      1.623723507017
