# Supplementary material for: Quantum–mechanical property prediction of solvated drug molecules: what have we learned from a decade of SAMPL blind prediction challenges?
Source: J Comput Aided Mol Des. 2020 Oct 20;35(4):453–72. doi: 10.1007/s10822-020-00347-5 (PMC8018924; doi:10.1007/s10822-020-00347-5)
Supplement: Supplementary file 3 — Supplementary file3 (GZ 871 kb) [file 10822_2020_347_MOESM3_ESM.gz › OR_03/wat/SAMPL5_006T1/d-103/mol_opt.xyz]

 C         2.099626235094     -1.411179179231      1.387073975400
 C         2.345555884236     -1.264417421432      0.094223916822
 C         1.566644320471     -0.456232608352     -0.919540027191
 N         0.397113245931      0.204640343248     -0.361799090658
 C        -0.871582358944     -0.341842498074     -0.227446283631
 C        -1.399549310975     -1.591002302125     -0.557242744168
 C        -2.748436061311     -1.793417535460     -0.281679191544
 C        -3.541397917607     -0.786666466157      0.303866877418
 C        -3.007970007574      0.454731937389      0.630025338241
 C        -1.653119384540      0.677655556413      0.359018280170
 N        -0.874507870325      1.807190748770      0.568864193758
 C         0.325672657088      1.491920077715      0.136211506252
 C         1.498442836256      2.426943583789      0.151336011992
 O         1.949047669643      2.774323093703     -1.164319436037
 Br        3.866832386757     -2.141472693106     -0.713824548809
 H         2.726476026679     -2.012988933143      2.030571669480
 H         1.242241709920     -0.919833200346      1.832876309053
 H         1.241998350369     -1.107026041763     -1.735258189549
 H         2.212629718437      0.301489799463     -1.366157678519
 H        -0.796576892045     -2.373604186641     -1.001567902777
 H        -3.198782180790     -2.749746026553     -0.521128440790
 H        -4.587670372889     -0.988449649740      0.502369674293
 H        -3.616514730971      1.230993068492      1.079392365183
 H         2.356398603349      1.965802784619      0.644120217020
 H         1.209810172868      3.311772978256      0.722703188786
 H         1.259617270874      3.292414770266     -1.596689990193
