# Supplementary material for: Quantum–mechanical property prediction of solvated drug molecules: what have we learned from a decade of SAMPL blind prediction challenges?
Source: J Comput Aided Mol Des. 2020 Oct 20;35(4):453–72. doi: 10.1007/s10822-020-00347-5 (PMC8018924; doi:10.1007/s10822-020-00347-5)
Supplement: Supplementary file 3 — Supplementary file3 (GZ 871 kb) [file 10822_2020_347_MOESM3_ESM.gz › OR_03/wat/SAMPL5_006T1/d-164/mol_opt.xyz]

 C         2.079743840594     -1.567819114832      1.240183876938
 C         2.255499965491     -1.419522553379     -0.063883488265
 C         1.475394877797     -0.543442739938     -1.018530870454
 N         0.388348736165      0.184566461492     -0.383101798895
 C        -0.901930937109     -0.281248312850     -0.172593638510
 C        -1.528267003766     -1.491171427449     -0.475271720906
 C        -2.867536466697     -1.610014946894     -0.116551053259
 C        -3.556363077609     -0.560417459697      0.523130239788
 C        -2.925150880215      0.641368078228      0.822027448709
 C        -1.578390582004      0.780191130683      0.467658034329
 N        -0.717299958805      1.855669151948      0.634802926576
 C         0.430858563299      1.468901898453      0.125793753488
 C         1.659386921389      2.327731784378      0.070872892156
 O         2.044351075969      2.660247836073     -1.269289849784
 Br        3.658185478550     -2.389128940678     -0.974369679674
 H         1.288455998529     -1.024135768161      1.743755818339
 H         2.700685407275     -2.221634291619      1.836972799707
 H         2.143869786967      0.177114335012     -1.492700160682
 H         1.060511886309     -1.156701248011     -1.822290062218
 H        -1.005202158655     -2.305990560135     -0.961102222613
 H        -3.392288275570     -2.533455443443     -0.332472208890
 H        -4.599008208623     -0.697133372672      0.785796771225
 H        -3.453323396199      1.450545676752      1.313054637853
 H         1.465398748973      3.222825547149      0.665727010396
 H         2.516603383339      1.808152639445      0.503035975577
 H         1.362466274607      3.225501640142     -1.651655430930
