# Supplementary material for: Quantum–mechanical property prediction of solvated drug molecules: what have we learned from a decade of SAMPL blind prediction challenges?
Source: J Comput Aided Mol Des. 2020 Oct 20;35(4):453–72. doi: 10.1007/s10822-020-00347-5 (PMC8018924; doi:10.1007/s10822-020-00347-5)
Supplement: Supplementary file 3 — Supplementary file3 (GZ 871 kb) [file 10822_2020_347_MOESM3_ESM.gz › OR_03/wat/SAMPL5_006T1/d-53/mol_opt.xyz]

 C         2.089127138798     -1.403077121829     -1.409732385418
 C         2.253254032397     -1.422190556729     -0.095902389351
 C         1.464049472383     -0.673971566755      0.955179672752
 N         0.384763468656      0.132742998720      0.407338927842
 C        -0.903507031054     -0.298727757882      0.123668297731
 C        -1.534564605119     -1.536040544959      0.260141222676
 C        -2.869997838871     -1.603937928814     -0.125119054440
 C        -3.550577893511     -0.478541814371     -0.630614914832
 C        -2.914744077398      0.750170918557     -0.764533001285
 C        -1.571757772066      0.838443861195     -0.380727573350
 N        -0.707978160335      1.924503813015     -0.396971039808
 C         0.433982227647      1.472291200497      0.070248467030
 C         1.662090919523      2.314325770758      0.250418596242
 O         2.032806646425      2.467673054287      1.626585443335
 Br        3.647973518103     -2.500548187597      0.696584733390
 H         1.302139546335     -0.798614652676     -1.846239092446
 H         2.715246881982     -1.976017511003     -2.079736815841
 H         1.039839987896     -1.384378646365      1.669271892646
 H         2.128541082793     -0.022170599494      1.524774171792
 H        -1.017949107410     -2.408382789241      0.641601996384
 H        -3.398110275629     -2.546231024311     -0.036165863677
 H        -4.590513289339     -0.577288761663     -0.919723483042
 H        -3.436727752381      1.617550189746     -1.151862170737
 H         2.523677821000      1.854393572278     -0.237061098236
 H         1.474844457607      3.279979691282     -0.224045536090
 H         1.347090601572      2.979044393356      2.072620996734
