# Supplementary material for: Quantum–mechanical property prediction of solvated drug molecules: what have we learned from a decade of SAMPL blind prediction challenges?
Source: J Comput Aided Mol Des. 2020 Oct 20;35(4):453–72. doi: 10.1007/s10822-020-00347-5 (PMC8018924; doi:10.1007/s10822-020-00347-5)
Supplement: Supplementary file 3 — Supplementary file3 (GZ 871 kb) [file 10822_2020_347_MOESM3_ESM.gz › OR_03/wat/SAMPL5_006T1/d-82/mol_opt.xyz]

 C         2.434070083883     -2.576050179006      0.182169855330
 C         2.141287195704     -1.320459122318      0.491125130769
 C         1.683936839357     -0.266991787001     -0.487956349300
 N         0.421400511557      0.374030985116     -0.134545009251
 C        -0.831179682945     -0.223681000373     -0.143734932387
 C        -1.261656526955     -1.511755050537     -0.468833494626
 C        -2.627495323869     -1.760481309752     -0.371267568775
 C        -3.533054647533     -0.761307750745      0.036272078600
 C        -3.098098877269      0.519710703284      0.355248566257
 C        -1.728104671761      0.789433293771      0.261431507405
 N        -1.033696557848      1.966315640141      0.498438954611
 C         0.227716861116      1.684878632778      0.257257042377
 C         1.337419869654      2.688846082710      0.364886514758
 O         1.965974724353      2.962480330074     -0.893735459154
 Br        2.360804724710     -0.699616238401      2.309375844272
 H         2.304244868269     -2.919496725942     -0.838960623372
 H         2.807287203306     -3.285902824152      0.907875973939
 H         1.581838891719     -0.737098008216     -1.469624377553
 H         2.437139234161      0.514656069179     -0.583362662113
 H        -0.574785455856     -2.288412516012     -0.779233056802
 H        -3.002681768577     -2.748060081570     -0.613722806828
 H        -4.588535158213     -0.999705504706      0.099516926338
 H        -3.792807989540      1.291861325752      0.665231899138
 H         2.131544031088      2.325424277497      1.019062505458
 H         0.917600086932      3.594519356324      0.807937855694
 H         1.321831534556      3.389861402105     -1.470854314786
