# Supplementary material for: Quantum–mechanical property prediction of solvated drug molecules: what have we learned from a decade of SAMPL blind prediction challenges?
Source: J Comput Aided Mol Des. 2020 Oct 20;35(4):453–72. doi: 10.1007/s10822-020-00347-5 (PMC8018924; doi:10.1007/s10822-020-00347-5)
Supplement: Supplementary file 3 — Supplementary file3 (GZ 871 kb) [file 10822_2020_347_MOESM3_ESM.gz › OR_03/wat/SAMPL5_013T2/d-90/mol_opt.xyz]

 C        -5.849506722449     -2.436318890890      0.938785803592
 C        -4.610908147527     -1.660642053170      0.566155308982
 C        -3.334634766371     -2.120387796614      0.912860690743
 C        -2.192440897306     -1.391791000871      0.594443048700
 C        -2.288554222269     -0.171048760234     -0.088370603630
 C        -3.564997100692      0.291768668913     -0.441751401104
 C        -4.701276631579     -0.442086163712     -0.120043541841
 C        -1.073322078305      0.610071401049     -0.431414941939
 N        -1.239106817391      1.767814523686     -1.085797491187
 C        -0.178442371228      2.515345054169     -1.418363878930
 C         1.096535339801      2.071107584941     -1.077330120698
 C         1.148525560806      0.836776664164     -0.388934887167
 N         0.120915956666      0.094314346661     -0.053863224034
 N         2.496331302245      0.599547915907     -0.153352352952
 C         3.152884097311      1.679938336806     -0.702906937405
 O         4.472697001816      1.720740035791     -0.626325753514
 N         2.373715094550      2.574481273202     -1.258900329023
 C         3.083173553467     -0.525657225752      0.524209176547
 C         3.359179618129     -1.687763546426     -0.193134158562
 C         3.917915824962     -2.779258802192      0.469297407654
 C         4.196182078942     -2.702154805690      1.834111940624
 C         3.915607937596     -1.533209802002      2.541857302052
 C         3.354406308820     -0.437799947894      1.888141429011
 C        -0.454507004673      3.815088836770     -2.153578592581
 O        -1.596740234854      4.176571872945     -2.421178608487
 N         0.645147466422      4.527636438061     -2.482264482309
 H        -5.626819868873     -3.494689719257      1.088713351405
 H        -6.619324427151     -2.350885668861      0.168243067801
 H        -6.280239724938     -2.055514943302      1.871433690725
 H        -3.232036611584     -3.064151548842      1.438686211308
 H        -1.216829702114     -1.768744724208      0.872293077057
 H        -3.656731276154      1.230091268788     -0.972730528495
 H        -5.676651948145     -0.063243406857     -0.408299667624
 H         4.790795509812      2.529707377043     -1.054493892766
 H         3.140011846853     -1.732548558292     -1.253059500657
 H         4.135641831855     -3.686703447792     -0.081199068802
 H         4.631477672645     -3.552499309521      2.345946222702
 H         4.130506302760     -1.472665158974      3.602072601275
 H         3.127710740663      0.474905547033      2.425896893564
 H         0.525228404856      5.403276568886     -2.969392830460
 H         1.578481102625      4.211581566535     -2.244460429576
