# Supplementary material for: Quantum–mechanical property prediction of solvated drug molecules: what have we learned from a decade of SAMPL blind prediction challenges?
Source: J Comput Aided Mol Des. 2020 Oct 20;35(4):453–72. doi: 10.1007/s10822-020-00347-5 (PMC8018924; doi:10.1007/s10822-020-00347-5)
Supplement: Supplementary file 3 — Supplementary file3 (GZ 871 kb) [file 10822_2020_347_MOESM3_ESM.gz › OR_03/wat/SAMPL5_013T2/d-80/mol_opt.xyz]

 C        -5.761123712289     -2.219506952511      0.767862040065
 C        -4.493108532182     -1.476476455191      0.429549879461
 C        -3.239387673810     -1.975002318513      0.805457822540
 C        -2.069534849377     -1.278131101327      0.520962793018
 C        -2.112468838305     -0.050859823998     -0.156816932889
 C        -3.365381033228      0.450030239657     -0.538716274280
 C        -4.530701722232     -0.252303150786     -0.250385081780
 C        -0.864086228831      0.691409416825     -0.462822647326
 N        -0.963465129234      1.852910850445     -1.121292429456
 C         0.134400429853      2.568447033030     -1.422521528308
 C         1.388055737530      2.095256980421     -1.041892193325
 C         1.362499206311      0.851433122649     -0.353106939667
 N         0.301610433427      0.141608695819     -0.053054384087
 N         2.685829094583      0.555146437265     -0.068078284652
 C         3.405216319291      1.611294629841     -0.588254701428
 O         4.723702972117      1.595325113025     -0.460640667877
 N         2.691830821877      2.540812833161     -1.168899891954
 C         3.198007453809     -0.603139609459      0.612810210534
 C         3.431115812032     -0.544442994802      1.985317469865
 C         3.923185146784     -1.671593238337      2.640981240886
 C         4.173659280190     -2.843324739869      1.926576261983
 C         3.933758086041     -2.891520971650      0.553173082035
 C         3.444337690450     -1.768219858781     -0.110891405527
 C        -0.076640623425      3.864299184345     -2.173569073571
 O         0.862553209874      4.581961151106     -2.510713513416
 N        -1.369134349934      4.147428065258     -2.431636280444
 H        -5.590782544839     -3.297303747079      0.814261038906
 H        -6.144859343728     -1.907036016974      1.745401485307
 H        -6.545095978413     -2.024593204203      0.032859396790
 H        -3.177198805217     -2.924561303066      1.327225080653
 H        -1.112407240352     -1.684421687061      0.820726816463
 H        -3.421463754541      1.392862789510     -1.066308944530
 H        -5.486789984740      0.156647565179     -0.560871603928
 H         5.086798568083      2.394401475572     -0.871289467473
 H         3.229164575543      0.371087935853      2.528117223983
 H         4.108262977367     -1.633395517163      3.707868708508
 H         4.555345612585     -3.718259951925      2.439781487969
 H         4.127848216996     -3.801077717328     -0.002732185580
 H         3.255542737047     -1.790569995115     -1.177385110912
 H        -2.090640615457      3.508710429491     -2.132082329169
 H        -1.606453421654      4.988666406687     -2.933970167386
