# Supplementary material for: Quantum–mechanical property prediction of solvated drug molecules: what have we learned from a decade of SAMPL blind prediction challenges?
Source: J Comput Aided Mol Des. 2020 Oct 20;35(4):453–72. doi: 10.1007/s10822-020-00347-5 (PMC8018924; doi:10.1007/s10822-020-00347-5)
Supplement: Supplementary file 3 — Supplementary file3 (GZ 871 kb) [file 10822_2020_347_MOESM3_ESM.gz › OR_03/wat/SAMPL5_013T2/d-150/mol_opt.xyz]

 C        -5.836816453383     -2.433078385446      0.978002528330
 C        -4.605922292958     -1.653635934659      0.588206686151
 C        -3.324747113147     -2.102059319314      0.932920323562
 C        -2.189082203241     -1.369844277522      0.601164697827
 C        -2.296336114225     -0.156502039087     -0.093724267251
 C        -3.577184914479      0.294340043747     -0.445631193405
 C        -4.707363288056     -0.443374740960     -0.110369454576
 C        -1.087875626913      0.629360542812     -0.449208830332
 N        -1.264323944941      1.780582820635     -1.112674071715
 C        -0.210783842857      2.533210220345     -1.455024569290
 C         1.069327816018      2.102241711678     -1.113797417880
 C         1.131464206847      0.874157310308     -0.416747620423
 N         0.111727955309      0.125213786618     -0.072686663776
 N         2.482173398240      0.651738479497     -0.184078909278
 C         3.131459239147      1.738474059198     -0.745358681345
 O         4.448625119388      1.873477139864     -0.717122440359
 N         2.339221918685      2.617433166121     -1.303975777700
 C         3.090724896562     -0.463610575903      0.489779228418
 C         3.407089235392     -1.612628406376     -0.236062023744
 C         3.989487192673     -2.693357401675      0.422539037325
 C         4.246900177966     -2.622294078652      1.791838561062
 C         3.923317668074     -1.470711167926      2.509220469524
 C         3.338470248083     -0.384783991731      1.860785804664
 C        -0.498468211872      3.824879222146     -2.200212298694
 O        -1.644014685646      4.174897983518     -2.469219354233
 N         0.595436525396      4.542877699158     -2.535554735274
 H        -6.224594454542     -2.088826054875      1.943206885074
 H        -6.636001109091     -2.308560518175      0.243867085188
 H        -5.619384234501     -3.498862955177      1.075005960662
 H        -3.213572315309     -3.039704614973      1.467949818203
 H        -1.209710505512     -1.737752410022      0.877907567772
 H        -3.677799243417      1.226330748265     -0.986069109017
 H        -5.686484505498     -0.073709630563     -0.397715838199
 H         4.869064214169      1.130047518132     -0.258284143457
 H         3.199183359418     -1.653716544386     -1.298391894104
 H         4.239433500371     -3.588801481661     -0.133604039446
 H         4.700013108357     -3.465252122953      2.300260833584
 H         4.121094127694     -1.416855842476      3.572959773229
 H         3.075390890620      0.513707736645      2.405911869084
 H         0.468771431082      5.413459131275     -3.030000571798
 H         1.531088830098      4.234493174549     -2.295013224362
