# Supplementary material for: Quantum–mechanical property prediction of solvated drug molecules: what have we learned from a decade of SAMPL blind prediction challenges?
Source: J Comput Aided Mol Des. 2020 Oct 20;35(4):453–72. doi: 10.1007/s10822-020-00347-5 (PMC8018924; doi:10.1007/s10822-020-00347-5)
Supplement: Supplementary file 3 — Supplementary file3 (GZ 871 kb) [file 10822_2020_347_MOESM3_ESM.gz › OR_03/wat/SAMPL5_013T2/d-145/mol_opt.xyz]

 C        -5.754534535707     -2.176211318429      0.871992458820
 C        -4.494021561719     -1.416777127046      0.542235173666
 C        -4.541867458593     -0.204109952391     -0.157531827162
 C        -3.380222225741      0.484652424646     -0.489551914161
 C        -2.120897578471     -0.016315494709     -0.129087485080
 C        -2.068205426067     -1.227689105410      0.575879290253
 C        -3.234618163186     -1.911193636979      0.903974865056
 C        -0.876860247874      0.714638529526     -0.476647007536
 N        -0.985910894484      1.860117002061     -1.161389644725
 C         0.106989976676      2.565335966750     -1.501493901223
 C         1.367618115922      2.098557873159     -1.133627202160
 C         1.350811909055      0.872682900900     -0.414215560821
 N         0.295440922897      0.171893322777     -0.076259433673
 N         2.679269594748      0.580841833519     -0.150438167570
 C         3.394517969227      1.626954840722     -0.712215056648
 O         4.718462931360      1.690997602480     -0.652733284543
 N         2.667399442290      2.539520567273     -1.298992843367
 C         3.211927128894     -0.556707693539      0.548303988933
 C         3.605289870861     -1.683503618593     -0.174887558318
 C         4.118682167237     -2.784719133470      0.507601080149
 C         4.227504916422     -2.757472578336      1.897867463293
 C         3.825825741212     -1.628518002617      2.612360082328
 C         3.313948412784     -0.521205031848      1.939497570194
 C        -0.117407538116      3.842569180255     -2.280576972278
 O         0.815017248885      4.552566770140     -2.650805690477
 N        -1.414344038092      4.118723392319     -2.524018691555
 H        -6.021824471593     -2.857113120001      0.056274434519
 H        -5.631314658349     -2.780067895991      1.773578074851
 H        -6.599296475917     -1.500124070028      1.021279031693
 H        -5.503463300367      0.208703019068     -0.445042876859
 H        -3.444526259894      1.420293750215     -1.028834296542
 H        -1.106728150850     -1.629030319938      0.868293714749
 H        -3.165452084663     -2.844638760497      1.453187090634
 H         5.086235034456      0.931905294952     -0.175293850866
 H         3.507798033640     -1.693237030725     -1.253871109636
 H         4.428212870501     -3.662484072958     -0.046782905843
 H         4.625528555982     -3.616567966835      2.425064976490
 H         3.909294014809     -1.608406756518      3.692295740166
 H         2.997442972026      0.362328159680      2.480478229209
 H        -2.130418036029      3.487529653637     -2.196884533746
 H        -1.660304724173      4.947280602779     -3.042981450217
