# Supplementary material for: Quantum–mechanical property prediction of solvated drug molecules: what have we learned from a decade of SAMPL blind prediction challenges?
Source: J Comput Aided Mol Des. 2020 Oct 20;35(4):453–72. doi: 10.1007/s10822-020-00347-5 (PMC8018924; doi:10.1007/s10822-020-00347-5)
Supplement: Supplementary file 3 — Supplementary file3 (GZ 871 kb) [file 10822_2020_347_MOESM3_ESM.gz › OR_03/wat/SAMPL5_019T4/d-141/mol_opt.xyz]

 C        -6.875983968304      1.318750705202      0.698350500109
 C        -5.410520592429      1.028961513141      0.475826457489
 C        -4.793392788785     -0.087180968434      1.050966680566
 C        -3.434799404394     -0.343074522293      0.871063820036
 C        -2.639781963123      0.517210119089      0.098009692203
 C        -3.250348086823      1.647433922875     -0.467409198480
 C        -4.609729956800      1.887956155704     -0.288303538197
 N        -1.250926978668      0.342511626484     -0.043966804450
 C        -0.754858793458     -0.727697480779     -0.562990927579
 C        -1.431177524460     -1.844630288587     -1.191546934570
 C        -0.698795818722     -2.852699929334     -1.713879434101
 N         0.668035465501     -2.867384813222     -1.655390980806
 C         1.408570280169     -1.847917075458     -1.078735517986
 N         0.644546499244     -0.822709235723     -0.563780833771
 N         2.691282268853     -1.924148285160     -1.089708074195
 C         3.483432606697     -0.940363672389     -0.462316701860
 C         3.471561903651     -0.742453319996      0.927474565052
 C         4.322430359731      0.189789112484      1.520494508340
 C         5.215929436741      0.951684852081      0.760325948436
 C         5.226475174509      0.744800819701     -0.625219676444
 C         4.384195695624     -0.185164812196     -1.228352687116
 C         6.158638192868      1.936639473066      1.409868674959
 H        -7.018966123356      2.030796457553      1.518804068350
 H        -7.425990287041      0.410519266599      0.954693184803
 H        -7.335248568678      1.755416351198     -0.192106420672
 H        -5.382443118750     -0.771143385734      1.654388924510
 H        -2.981876751474     -1.208346803334      1.342576193795
 H        -2.646945244653      2.331058697224     -1.054567683781
 H        -5.055736764053      2.763924499611     -0.749585588426
 H        -2.507039536819     -1.856034824730     -1.255661891836
 H        -1.147840800680     -3.703452376086     -2.208766925090
 H         1.194922613745     -3.633745265418     -2.048138284819
 H         1.138292935992     -0.048006093743     -0.138656799383
 H         2.803101266993     -1.331871358812      1.546187735738
 H         4.290344476858      0.320886589407      2.597688514440
 H         5.906896082180      1.320262798337     -1.245426644819
 H         4.413683087201     -0.334669348319     -2.301993585906
 H         6.318696260259      2.811925163060      0.775432130277
 H         7.139703886347      1.483895262066      1.591478268757
 H         5.773664578305      2.279270474866      2.372875266430
