# Supplementary material for: Quantum–mechanical property prediction of solvated drug molecules: what have we learned from a decade of SAMPL blind prediction challenges?
Source: J Comput Aided Mol Des. 2020 Oct 20;35(4):453–72. doi: 10.1007/s10822-020-00347-5 (PMC8018924; doi:10.1007/s10822-020-00347-5)
Supplement: Supplementary file 3 — Supplementary file3 (GZ 871 kb) [file 10822_2020_347_MOESM3_ESM.gz › OR_03/wat/SAMPL5_019T4/d-145/mol_opt.xyz]

 C        -6.112318828982      2.188529188527      1.239175969458
 C        -5.192220170053      1.176769727309      0.598512084896
 C        -5.184471274509     -0.160843507951      1.015412981980
 C        -4.364800420681     -1.107628966502      0.407750333274
 C        -3.502134900196     -0.744514617982     -0.638093992523
 C        -3.506924755209      0.593562365766     -1.063312931255
 C        -4.338598075065      1.531083551227     -0.451395840399
 N        -2.735829004680     -1.736318216581     -1.285528841663
 C        -1.446117193674     -1.722794938192     -1.243938317565
 C        -0.653765202187     -2.715121676721     -1.945384847363
 C         0.689498547539     -2.676575535671     -1.863496993767
 N         1.345833793720     -1.714529119977     -1.128370597297
 C         0.681930198669     -0.732844929753     -0.417334416542
 N        -0.698234208343     -0.792625844633     -0.519669067237
 N         1.217088270518      0.175358605675      0.316382618391
 C         2.619544310290      0.302642461397      0.402751298511
 C         3.404359721850      0.695055331639     -0.692672333497
 C         4.779822461519      0.880074299704     -0.552134915142
 C         5.421334663986      0.689337069971      0.675807929155
 C         4.630457960409      0.303594008923      1.766359420501
 C         3.256808246721      0.118728369649      1.639394680279
 C         6.905478464529      0.920857127827      0.831857242525
 H        -7.118739613239      2.135743320912      0.809368492139
 H        -6.210103727623      2.013368143901      2.313513702443
 H        -5.746715325654      3.207101289717      1.091773256167
 H        -5.833833094842     -0.470069516999      1.828792633032
 H        -4.381894528698     -2.139764771631      0.740039329492
 H        -2.867291736224      0.895550044462     -1.885919790844
 H        -4.321601159706      2.558104158210     -0.802843465312
 H        -1.162615837015     -3.470021456419     -2.524624042057
 H         1.330164377772     -3.389878064436     -2.363942522494
 H         2.354696461502     -1.718135841752     -1.084507319360
 H        -1.190831099969     -0.078640408488      0.001531630131
 H         2.932164999530      0.870512563883     -1.653572879522
 H         5.361057187776      1.183629403043     -1.417289137313
 H         5.096513034993      0.145749591018      2.734182738001
 H         2.662235946643     -0.173283067067      2.497937302311
 H         7.353512979822      0.189355263535      1.509171526656
 H         7.109015793067      1.913963228482      1.247308360462
 H         7.420522735695      0.855921365978     -0.128991278649
