# Supplementary material for: Quantum–mechanical property prediction of solvated drug molecules: what have we learned from a decade of SAMPL blind prediction challenges?
Source: J Comput Aided Mol Des. 2020 Oct 20;35(4):453–72. doi: 10.1007/s10822-020-00347-5 (PMC8018924; doi:10.1007/s10822-020-00347-5)
Supplement: Supplementary file 3 — Supplementary file3 (GZ 871 kb) [file 10822_2020_347_MOESM3_ESM.gz › OR_03/wat/SAMPL5_019T4/d-68/mol_opt.xyz]

 C        -3.046461356510      2.971380368847      1.806159617166
 C        -2.825425611831      1.722442537133      0.986422178652
 C        -3.121926571223      1.694198567342     -0.383002198626
 C        -2.953789771781      0.538633058766     -1.139901942951
 C        -2.461694031396     -0.637951652742     -0.553127789814
 C        -2.164282353633     -0.617683328146      0.818357911846
 C        -2.345346675330      0.544778433655      1.567777225382
 N        -2.375678935770     -1.817216985453     -1.322147862238
 C        -1.243467273554     -2.377924686571     -1.579286221650
 C        -1.159077127092     -3.614263161241     -2.329140061752
 C         0.048014236718     -4.149810230296     -2.601050931960
 N         1.213295618732     -3.556529015728     -2.186691968504
 C         1.245069595722     -2.372135876337     -1.473165452363
 N        -0.004411672219     -1.846945250496     -1.189512825577
 N         2.379751992335     -1.859670943867     -1.158956704394
 C         2.460757710031     -0.684954265434     -0.382137862655
 C         2.087770968991     -0.658284287430      0.970194462265
 C         2.255084018940      0.498697711145      1.731109946795
 C         2.799859205320      1.663141033598      1.180737277808
 C         3.173636607100      1.627801155886     -0.169303309404
 C         3.015544392603      0.478155202511     -0.937733020090
 C         3.008260761505      2.904587289179      2.015057892404
 H        -4.102939335732      3.088617815327      2.071382700528
 H        -2.750962633020      3.867426510367      1.254213944470
 H        -2.476052925763      2.941169247220      2.736931713784
 H        -3.495405591853      2.591611792928     -0.866813040702
 H        -3.200251430672      0.535622039310     -2.195950445959
 H        -1.805423620597     -1.520596005213      1.300881571662
 H        -2.108995307811      0.529783304254      2.627187950907
 H        -2.072604845687     -4.084862011779     -2.657909362271
 H         0.170796754305     -5.070188564282     -3.155502443515
 H         2.108491828893     -3.967730580021     -2.406405321100
 H        -0.012193221952     -0.974456280270     -0.675430027237
 H         1.678790303240     -1.552088405504      1.429300262955
 H         1.957620471314      0.489557954550      2.775061935839
 H         3.598510665877      2.515000753829     -0.628887333175
 H         3.319334279102      0.469702275158     -1.978666621704
 H         4.047237174919      2.983561627236      2.353504289183
 H         2.784824257759      3.809766304347      1.444585314055
 H         2.373739450020      2.896656548225      2.903856551939
