# Supplementary material for: Quantum–mechanical property prediction of solvated drug molecules: what have we learned from a decade of SAMPL blind prediction challenges?
Source: J Comput Aided Mol Des. 2020 Oct 20;35(4):453–72. doi: 10.1007/s10822-020-00347-5 (PMC8018924; doi:10.1007/s10822-020-00347-5)
Supplement: Supplementary file 3 — Supplementary file3 (GZ 871 kb) [file 10822_2020_347_MOESM3_ESM.gz › OR_03/wat/SAMPL5_019T4/d-18/mol_opt.xyz]

 C        -7.640321999150     -0.432323623518     -0.704417176735
 C        -6.224104970552     -0.042502483374     -0.352267352101
 C        -5.610913060767     -0.511923593254      0.815358860414
 C        -4.316671886553     -0.128691085505      1.162954326983
 C        -3.583013695667      0.737635114058      0.340788057630
 C        -4.191297194368      1.215374720013     -0.828310047847
 C        -5.486316767031      0.825598372722     -1.165714049662
 N        -2.302384757780      1.189096256705      0.727714527722
 C        -1.246428017001      0.564065929999      0.339326930485
 C        -1.153905077352     -0.622133145188     -0.493839782108
 C         0.059654947798     -1.128845295711     -0.791788908093
 N         1.221246200760     -0.558903191703     -0.331893244317
 C         1.236514875759      0.571476376934      0.469168376231
 N        -0.016119812192      1.072022582933      0.760851457621
 N         2.283354380422      1.151515484182      0.932533987475
 C         3.566259083686      0.636483215160      0.633432882051
 C         4.285149074651      1.098984678628     -0.478257953466
 C         5.577496816979      0.641223093653     -0.728488703039
 C         6.201789483306     -0.283593022957      0.116863243309
 C         5.478027320478     -0.740339140576      1.224622853076
 C         4.185201351182     -0.289747179633      1.485249021467
 C         7.615835740018     -0.747892851717     -0.139592801371
 H        -7.794396427758     -0.437282790099     -1.786086580233
 H        -8.362870586985      0.271215756945     -0.275914819638
 H        -7.886982499438     -1.425039465933     -0.320400595259
 H        -6.152859725831     -1.190406040547      1.467278307564
 H        -3.864904133119     -0.500906593792      2.076146184373
 H        -3.641583380157      1.894006873288     -1.471600483285
 H        -5.929674853586      1.205642536006     -2.081198267104
 H        -2.053730997817     -1.085747014169     -0.865674515965
 H         0.191640428309     -2.009173516462     -1.407003189904
 H         2.112941428259     -0.966435554692     -0.574264311711
 H        -0.036495932556      1.898344074711      1.343943174513
 H         3.824629162204      1.821974700450     -1.142878699413
 H         6.109264448005      1.013108467323     -1.598906634749
 H         5.931117450376     -1.460894299522      1.898567728388
 H         3.646488922818     -0.651397351439      2.354460539533
 H         7.777445518537     -1.759451715441      0.240065794833
 H         7.849079249504     -0.742236547206     -1.206895835954
 H         8.341839892609     -0.093902731269      0.356067698285
