# Supplementary material for: Quantum–mechanical property prediction of solvated drug molecules: what have we learned from a decade of SAMPL blind prediction challenges?
Source: J Comput Aided Mol Des. 2020 Oct 20;35(4):453–72. doi: 10.1007/s10822-020-00347-5 (PMC8018924; doi:10.1007/s10822-020-00347-5)
Supplement: Supplementary file 3 — Supplementary file3 (GZ 871 kb) [file 10822_2020_347_MOESM3_ESM.gz › OR_03/wat/SAMPL5_049T1/d-4/mol_opt.xyz]

 C        -3.017112394065      0.996106943936     -1.319237089604
 C        -1.649754378474      0.798710849177     -1.165276033789
 C        -1.161071188352      0.082271507191     -0.064972733639
 C        -2.081769661062     -0.429886531484      0.875545873372
 C        -3.450151921545     -0.219653362591      0.700738851529
 C        -3.925641558184      0.493410335747     -0.395831366069
 Cl       -4.608475085010     -0.847198273409      1.855369495082
 Cl       -1.489756448153     -1.328821607499      2.258700489844
 N         0.205146004846     -0.153375532339      0.150875955653
 C         1.270577085872      0.233519303833     -0.614302512079
 O         1.215311403710      0.876580871349     -1.653074886369
 C         2.587301481755     -0.200815068475     -0.075974291992
 C         3.848362792278     -0.002945409451     -0.545945365734
 C         4.665559507487     -0.659348005917      0.411795642016
 N         3.962587259397     -1.205019127672      1.373870470063
 O         2.629905061864     -0.916517453964      1.069519441811
 H        -3.379386422450      1.552133268606     -2.175124945166
 H        -0.951104658870      1.191565058078     -1.885859930554
 H        -4.989764191722      0.646583002015     -0.515016620276
 H         0.429024889746     -0.681835317875      0.985897246382
 H         4.148295178271      0.526769587436     -1.433242918042
 H         5.741917242660     -0.751235036691      0.430545227562
