# Supplementary material for: Quantum–mechanical property prediction of solvated drug molecules: what have we learned from a decade of SAMPL blind prediction challenges?
Source: J Comput Aided Mol Des. 2020 Oct 20;35(4):453–72. doi: 10.1007/s10822-020-00347-5 (PMC8018924; doi:10.1007/s10822-020-00347-5)
Supplement: Supplementary file 3 — Supplementary file3 (GZ 871 kb) [file 10822_2020_347_MOESM3_ESM.gz › OR_03/wat/SAMPL5_049T1/d-82/mol_opt.xyz]

 C        -3.022875154990      0.926870450687     -1.358489367856
 C        -1.655601126846      0.728171046794     -1.205516065708
 C        -1.160428591385      0.089628813499     -0.061044240097
 C        -2.074458815056     -0.343145589150      0.924706222567
 C        -3.442891695388     -0.132863705080      0.750163053680
 C        -3.924902368715      0.502312783621     -0.390542667856
 Cl       -4.592951656791     -0.662011612020      1.960953072941
 Cl       -1.474429248043     -1.144775372393      2.363066176296
 N         0.205862699425     -0.145087454934      0.155307033366
 C         1.267356824537      0.193126567499     -0.637906700326
 O         1.207705546146      0.780715135975     -1.708810538106
 C         2.585598330212     -0.220857117698     -0.087479921424
 C         3.844546580106     -0.051438311250     -0.573905162443
 C         4.664929525633     -0.664012459405      0.409790155404
 N         3.965622644427     -1.159668028381      1.401145566610
 O         2.632272371332     -0.880628201850      1.090993097083
 H        -3.390274284511      1.421744050742     -2.249039208376
 H        -0.961946129869      1.060442295325     -1.960582034249
 H        -4.988955596722      0.656609630352     -0.508951602234
 H         0.433508334869     -0.627348565967      1.016852645919
 H         4.141295884217      0.433550978646     -1.487457301104
 H         5.741015927411     -0.759335335010      0.426747785913
