# Supplementary material for: Quantum–mechanical property prediction of solvated drug molecules: what have we learned from a decade of SAMPL blind prediction challenges?
Source: J Comput Aided Mol Des. 2020 Oct 20;35(4):453–72. doi: 10.1007/s10822-020-00347-5 (PMC8018924; doi:10.1007/s10822-020-00347-5)
Supplement: Supplementary file 3 — Supplementary file3 (GZ 871 kb) [file 10822_2020_347_MOESM3_ESM.gz › OR_03/wat/SAMPL5_049T1/d-90/mol_opt.xyz]

 C        -3.018301860209      1.042544308771     -1.294934813945
 C        -1.645978762684      0.832433135211     -1.225819144098
 C        -1.099822026416      0.086603851348     -0.173251602737
 C        -1.968654237028     -0.443630412152      0.805720679470
 C        -3.343246495562     -0.220354670070      0.716201730755
 C        -3.875866451214      0.522533869072     -0.333169630898
 Cl       -4.437159063575     -0.869036766142      1.920740792560
 Cl       -1.304772801941     -1.378436902353      2.131566912091
 N         0.276957985163     -0.149527075761     -0.033642820499
 C         1.290503191076      0.179530203186     -0.893637766794
 O         1.151296266131      0.703024374872     -1.988273467866
 C         2.645035634916     -0.158021800875     -0.368420395727
 C         3.155020354481     -0.443636697713      0.863737618229
 C         4.541612721740     -0.618240957047      0.618015240603
 N         4.838942442687     -0.452178291283     -0.646914652686
 O         3.636921695462     -0.155001144546     -1.282136402653
 H        -3.425022654893      1.622380167379     -2.114246021816
 H        -0.988397119728      1.236745224919     -1.977865455891
 H        -4.943921067392      0.684870127268     -0.387050522896
 H         0.538879667541     -0.661623003261      0.798312008888
 H         2.647401214954     -0.504643010183      1.811641971627
 H         5.326571366489     -0.855334530639      1.321425744283
