# Supplementary material for: Quantum–mechanical property prediction of solvated drug molecules: what have we learned from a decade of SAMPL blind prediction challenges?
Source: J Comput Aided Mol Des. 2020 Oct 20;35(4):453–72. doi: 10.1007/s10822-020-00347-5 (PMC8018924; doi:10.1007/s10822-020-00347-5)
Supplement: Supplementary file 3 — Supplementary file3 (GZ 871 kb) [file 10822_2020_347_MOESM3_ESM.gz › OR_03/wat/SAMPL5_049T1/d-84/mol_opt.xyz]

 C        -3.076438909551      1.301625208063     -0.966833378209
 C        -1.663861322117      1.173559659683     -0.851664299695
 C        -1.067354422279      0.122001061764     -0.140529315683
 C        -2.009124810938     -0.714711342552      0.493180512811
 C        -3.370035971788     -0.680455278359      0.201555924752
 C        -3.994534459391      0.400319671600     -0.423546412922
 C        -3.308084381448     -2.095803224444      0.631184036627
 C        -2.373984315745     -1.624351202609      1.597625847339
 N         0.296564438463     -0.086868155947      0.063635475570
 C         1.339395604870      0.685774847326     -0.390980854262
 O         1.198640141751      1.729960591483     -1.020596332156
 C         2.688456702798      0.147323854532     -0.066754976428
 C         3.171675083360     -1.049359794426      0.386205485126
 C         4.577115385796     -0.846751430782      0.428055615985
 N         4.911757802519      0.362683625608      0.035983027755
 O         3.715336080712      1.000850146047     -0.283827299332
 H        -3.446735366974      2.139162767700     -1.551589187059
 H        -1.036842026812      1.931573628094     -1.300094467530
 H        -5.064643925906      0.494683974624     -0.568036548261
 H         0.525995086829     -0.898196335873      0.626660549792
 H         2.634554049886     -1.951383214689      0.640090760270
 H         5.351149535965     -1.541639056841      0.728275835510
