# Supplementary material for: Quantum–mechanical property prediction of solvated drug molecules: what have we learned from a decade of SAMPL blind prediction challenges?
Source: J Comput Aided Mol Des. 2020 Oct 20;35(4):453–72. doi: 10.1007/s10822-020-00347-5 (PMC8018924; doi:10.1007/s10822-020-00347-5)
Supplement: Supplementary file 3 — Supplementary file3 (GZ 871 kb) [file 10822_2020_347_MOESM3_ESM.gz › OR_03/wat/SAMPL5_074T1/d-131/mol_opt.xyz]

 C         2.999455990746      0.504519572216      1.882608381708
 N         4.089300825667      0.044928776593      1.259276887893
 C         3.940592526336     -0.714233233475      0.152431906225
 C         2.632911911906     -0.995782554512     -0.297407417143
 C         1.590827687745     -0.451659467204      0.452572244304
 N         1.719476127755      0.309491135935      1.553081773128
 N         0.435258934519     -0.848874700527     -0.178637809377
 C         0.833433496822     -1.614557752560     -1.254847323662
 N         2.138062892091     -1.720010257851     -1.365612030918
 C        -0.931668230383     -0.609388148461      0.303909179835
 H        -1.086121473004     -1.226692346423      1.196503474587
 C        -1.211110120076      0.874582683989      0.628033520424
 H        -0.700169433595      1.500187340022     -0.109968952857
 C        -2.723239583296      0.955244576408      0.391122232627
 H        -3.038195523819      1.968894095836      0.129620377906
 C        -2.948913453608     -0.030533491842     -0.761858714729
 H        -3.863742007397     -0.598308879105     -0.575235464407
 O        -1.831165713231     -0.966826818541     -0.716417946806
 C        -3.050297279639      0.588579662553     -2.142898854957
 O        -1.937419783437      1.456582884692     -2.364248332718
 O        -3.436645465361      0.491521745610      1.536753896963
 O        -0.897550997484      1.254358164212      1.950447401422
 N         5.040554751238     -1.170844927366     -0.473808175101
 H         3.178153384391      1.112112316292      2.763953466364
 H         0.106827257865     -2.055686805969     -1.917435483526
 H        -3.995861335650      1.141318846684     -2.201686372834
 H        -3.073451284676     -0.214928945450     -2.887070058239
 H        -1.998541003806      1.813588898290     -3.256443256836
 H        -2.958394128420      0.815540848271      2.313439569979
 H         0.059061374299      1.067890443279      2.079070064372
 H         4.965880947460     -1.737775664836     -1.302525160584
 H         5.953688708044     -0.943237996763     -0.113723023044
