# Supplementary material for: Quantum–mechanical property prediction of solvated drug molecules: what have we learned from a decade of SAMPL blind prediction challenges?
Source: J Comput Aided Mol Des. 2020 Oct 20;35(4):453–72. doi: 10.1007/s10822-020-00347-5 (PMC8018924; doi:10.1007/s10822-020-00347-5)
Supplement: Supplementary file 3 — Supplementary file3 (GZ 871 kb) [file 10822_2020_347_MOESM3_ESM.gz › OR_03/wat/SAMPL5_074T1/d-101/mol_opt.xyz]

 C         3.009551850439      0.494671400361      1.983101350146
 N         4.120270811618      0.022291139098      1.408682301145
 C         4.011451960402     -0.741840210458      0.300641962935
 C         2.721277147598     -1.014760161316     -0.202227073647
 C         1.653528563949     -0.457264690527      0.499772981748
 N         1.742895736792      0.308611756184      1.600631475733
 N         0.521846740545     -0.847656730762     -0.178563331959
 C         0.959469158603     -1.624550752295     -1.232498152844
 N         2.266132168205     -1.741099404989     -1.286595771819
 C        -0.861747941313     -0.600305124991      0.243300901369
 H        -1.070990187212     -1.231315275589      1.114575210241
 C        -1.149257167490      0.879644599318      0.574593189354
 H        -0.610937019377      1.511465065982     -0.141768714951
 C        -2.656951263951      0.958722409963      0.297659768249
 H        -2.971638645477      1.972910389029      0.036742648514
 C        -2.841536718000     -0.008037078014     -0.874707025910
 H        -3.758766912099     -0.584584325983     -0.734072612612
 O        -1.713307731652     -0.926441725011     -0.831140094247
 C        -2.864210645890      0.646783602428     -2.250852010891
 O        -4.112331431014      1.330107206200     -2.371252909526
 O        -3.397482070475      0.479590941004      1.417473562701
 O        -0.873061102731      1.254919178675      1.904201030151
 N         5.132383109845     -1.208929592291     -0.278325648976
 H         3.155895383299      1.105404537928      2.868176083579
 H         0.258140023322     -2.063666275786     -1.923148775961
 H        -2.767107341741     -0.136539033572     -3.009943868434
 H        -2.022981575714      1.340824402332     -2.361195853886
 H        -4.123100708358      1.806196955215     -3.208287333119
 H        -2.950770757842      0.807737680913      2.210992048997
 H         0.079533915319      1.064723188044      2.061456075944
 H         5.086111705694     -1.794918930552     -1.095819422374
 H         6.030690944705     -1.001695140541      0.128398010351
