# Supplementary material for: Quantum–mechanical property prediction of solvated drug molecules: what have we learned from a decade of SAMPL blind prediction challenges?
Source: J Comput Aided Mol Des. 2020 Oct 20;35(4):453–72. doi: 10.1007/s10822-020-00347-5 (PMC8018924; doi:10.1007/s10822-020-00347-5)
Supplement: Supplementary file 3 — Supplementary file3 (GZ 871 kb) [file 10822_2020_347_MOESM3_ESM.gz › OR_03/wat/SAMPL5_074T1/d-117/mol_opt.xyz]

 C         2.983416568265      0.366210520180      2.053648841168
 N         4.092378267254     -0.056962690989      1.438824244561
 C         3.980578727481     -0.721508007654      0.268528093461
 C         2.689274025912     -0.946752053130     -0.254529289292
 C         1.623670334361     -0.450809730463      0.495347587450
 N         1.715835738054      0.216596136121      1.658389540685
 N         0.490458282649     -0.777404250534     -0.212796692653
 C         0.924353197642     -1.458563836818     -1.332048405849
 N         2.230854487163     -1.573468245983     -1.398091000278
 C        -0.892391231629     -0.563196364823      0.231205333484
 H        -1.096004027678     -1.258733802391      1.053735375828
 C        -1.175643886009      0.886071177044      0.677916600389
 H        -0.640218167837      1.572908719097      0.011504042452
 C        -2.683691107819      0.990424376650      0.412471258502
 H        -2.990104908996      2.026683628762      0.240200368063
 C        -2.877713851197      0.114471863100     -0.830759353630
 H        -3.784980409394     -0.484195979226     -0.720191537725
 O        -1.747031443895     -0.805770825714     -0.860845703589
 C        -2.949019087674      0.895893403172     -2.130828778138
 O        -3.189836952430     -0.027399151855     -3.193073339813
 O        -3.424193129346      0.428832244878      1.492351722254
 O        -0.895852541263      1.155341527604      2.032056434784
 N         5.099889869643     -1.139401736823     -0.349963091458
 H         3.132286535621      0.897621430186      2.988114978618
 H         0.220578663471     -1.832516350816     -2.057660356240
 H        -2.015488813854      1.445647946184     -2.297682029358
 H        -3.770617931391      1.618092958859     -2.052572150131
 H        -3.182263987945      0.457284010637     -4.025319283166
 H        -2.975373191950      0.694276761478      2.307940163895
 H         0.054559651209      0.943625679370      2.174649666319
 H         5.051779015768     -1.646387035010     -1.218547505830
 H         5.999511305813     -0.964912321095      0.069024265234
