# Supplementary material for: Quantum–mechanical property prediction of solvated drug molecules: what have we learned from a decade of SAMPL blind prediction challenges?
Source: J Comput Aided Mol Des. 2020 Oct 20;35(4):453–72. doi: 10.1007/s10822-020-00347-5 (PMC8018924; doi:10.1007/s10822-020-00347-5)
Supplement: Supplementary file 3 — Supplementary file3 (GZ 871 kb) [file 10822_2020_347_MOESM3_ESM.gz › OR_03/wat/SAMPL5_074T1/d-135/mol_opt.xyz]

 C         3.139492672731     -1.243979925737      2.211975922711
 N         4.209555234934     -1.257596020233      1.404222923961
 C         4.049585949892     -0.914064346288      0.110574046096
 C         2.760496936458     -0.553125300615     -0.331198567688
 C         1.744993419669     -0.581094004952      0.625967781166
 N         1.879847499984     -0.920513328332      1.914119776143
 N         0.604258657651     -0.185149846473     -0.044003003724
 C         0.987842275659      0.042385166182     -1.352796277732
 N         2.265210872372     -0.162785835095     -1.563966460652
 C        -0.737114471647     -0.101626191470      0.508116106790
 H        -0.642979528415     -0.368723712907      1.563681869020
 C        -1.393995398251      1.284110790324      0.378218926722
 H        -1.072937597445      1.773751386924     -0.541253463304
 C        -2.888540141397      0.931565482147      0.279650371331
 H        -3.455493884307      1.697942592432     -0.256588334986
 C        -2.874699628471     -0.404779404607     -0.468055219992
 H        -3.650920848894     -1.057151196921     -0.060582036697
 O        -1.587359934074     -1.011898086632     -0.171801756616
 C        -3.077430882835     -0.309762905062     -1.969770749762
 O        -2.141551368452      0.624323797644     -2.518411707867
 O        -3.434655539542      0.722497751384      1.579650148947
 O        -1.079307548598      2.069073990695      1.519778864333
 N         5.120023799164     -0.949277712502     -0.711796838397
 H         3.328056039759     -1.532520990465      3.241735938607
 H         0.261754788852      0.340725885531     -2.095075602968
 H        -2.935318516534     -1.303074857405     -2.408512072255
 H        -4.107705986340      0.011648147063     -2.162729696756
 H        -2.279004941849      0.677488062319     -3.470196534784
 H        -3.030292693224      1.381163230887      2.163129870754
 H        -1.051240510604      2.998783587027      1.267796754400
 H         5.052091758558     -0.587820591037     -1.649393477767
 H         6.035339515196     -1.109515613826     -0.321487499032
