# Supplementary material for: Quantum–mechanical property prediction of solvated drug molecules: what have we learned from a decade of SAMPL blind prediction challenges?
Source: J Comput Aided Mol Des. 2020 Oct 20;35(4):453–72. doi: 10.1007/s10822-020-00347-5 (PMC8018924; doi:10.1007/s10822-020-00347-5)
Supplement: Supplementary file 3 — Supplementary file3 (GZ 871 kb) [file 10822_2020_347_MOESM3_ESM.gz › OR_03/wat/SAMPL5_074T1/d-171/mol_opt.xyz]

 C         2.484873884416      1.499976814339     -0.743741325580
 N         3.695726687081      0.925738735897     -0.767643314534
 C         3.817380754764     -0.348318599723     -0.344501463096
 C         2.658794312787     -1.017647878823      0.102883630530
 C         1.467919802538     -0.291371239109      0.069261611470
 N         1.325084190324      0.974166850760     -0.345551145476
 N         0.503982314420     -1.153884711871      0.560305291498
 C         1.164115634348     -2.334455832291      0.844225154684
 N         2.447713162100     -2.295442396945      0.592033867905
 C        -0.925814923228     -0.938915859931      0.697973973579
 H        -1.311306966358     -1.790354042885      1.262738818556
 C        -1.331915861559      0.362589081918      1.424442843553
 H        -0.472611302566      0.852425604308      1.887781040106
 C        -1.964708032767      1.222225690559      0.304107575783
 H        -1.192791571214      1.836252636344     -0.161618673003
 C        -2.480877516219      0.167870580435     -0.679866059425
 H        -3.461499171583     -0.193213911207     -0.344726135394
 O        -1.518856082453     -0.900312284337     -0.601009873510
 C        -2.571412736752      0.630182886197     -2.121554513325
 O        -3.101761845816     -0.375131243973     -2.985489336772
 O        -3.042179401306      2.017534879633      0.787729680380
 O        -2.303827572685      0.029813753773      2.407340624286
 N         5.031719543179     -0.931948076323     -0.368469311159
 H         2.448032800232      2.526877890833     -1.094889902213
 H         0.629592707905     -3.184784764761      1.241976148116
 H        -1.581503139979      0.953667933053     -2.464348857182
 H        -3.254544584445      1.479758664286     -2.179404387582
 H        -2.492100429996     -1.122392888642     -2.979696008706
 H        -2.727320674618      2.913127624801      0.953920532055
 H        -2.936217303155      0.765034434919      2.426880978182
 H         5.834401678986     -0.405567444168     -0.674446911833
 H         5.158911643619     -1.873502887068     -0.035644551893
