# Supplementary material for: Quantum–mechanical property prediction of solvated drug molecules: what have we learned from a decade of SAMPL blind prediction challenges?
Source: J Comput Aided Mol Des. 2020 Oct 20;35(4):453–72. doi: 10.1007/s10822-020-00347-5 (PMC8018924; doi:10.1007/s10822-020-00347-5)
Supplement: Supplementary file 3 — Supplementary file3 (GZ 871 kb) [file 10822_2020_347_MOESM3_ESM.gz › OR_03/wat/SAMPL5_075T1/d-154/mol_opt.xyz]

 C         4.876999228470      2.482213767611      1.069524298098
 C         5.309827880756      1.436785718972      0.029459382202
 C         6.827938401005      1.246969846635      0.031525793330
 N         4.664445126125      0.120368317154      0.203272116029
 C         3.204165462363      0.093384048229      0.057679359160
 C         2.771650901134     -1.347692373464     -0.238934803346
 H         2.913466101021     -1.959801462888      0.663569466747
 C         1.318210932728     -1.467060917060     -0.677153542331
 O         0.497868533154     -1.120504831381      0.440459871387
 C        -0.862146883513     -1.154275142662      0.295008023758
 C        -1.609271144279     -0.806537547532      1.427251820854
 C        -2.997186685328     -0.813624429256      1.375132456279
 C        -3.683621399417     -1.165224971700      0.203248464425
 C        -2.921045523874     -1.511504225490     -0.913454613427
 C        -1.523687430344     -1.510581243754     -0.882493133261
 C        -5.195150436976     -1.138063196575      0.144704558156
 C        -5.732597240833      0.236995198917     -0.250767811541
 O        -7.154873351210      0.183039191306     -0.280809139715
 C        -7.743020826399      1.423668845850     -0.645852985727
 O         3.567230260240     -1.871660731136     -1.302522054818
 H         5.361653786264      3.443302375844      0.874582688759
 H         5.157861158929      2.160246248700      2.078355258217
 H         3.796538474886      2.645201985786      1.052744323165
 H         5.007637053913      1.792081467331     -0.962718514199
 H         7.336868484495      2.198465010319     -0.142397291293
 H         7.133372605462      0.543203617167     -0.746329970910
 H         7.168670487824      0.858327786012      0.997540835725
 H         4.925586348760     -0.260340835848      1.110598603604
 H         2.942427748413      0.721371413464     -0.800852793162
 H         2.658362917788      0.472094178332      0.929841966138
 H         1.121516248755     -0.794956279587     -1.520317713918
 H         1.116762003977     -2.496192728779     -0.992735017337
 H        -1.087464075482     -0.538509510167      2.338700542655
 H        -3.558442512719     -0.546319151889      2.264942989543
 H        -3.419882873253     -1.795637879386     -1.834678884747
 H        -0.974163635683     -1.790740728448     -1.770957597869
 H        -5.614170060381     -1.407954292138      1.118729949118
 H        -5.556263469954     -1.873997780136     -0.579598774348
 H        -5.403128421401      0.998565259643      0.470724154836
 H        -5.348887933495      0.526407274032     -1.239733958358
 H        -7.478832023980      2.214177662557      0.068485151983
 H        -8.824365835908      1.284654843437     -0.641365860874
 H        -7.424284647579      1.734609618963     -1.649206345828
 H         4.433426265545     -1.443953416986     -1.173201267162
