# Supplementary material for: Quantum–mechanical property prediction of solvated drug molecules: what have we learned from a decade of SAMPL blind prediction challenges?
Source: J Comput Aided Mol Des. 2020 Oct 20;35(4):453–72. doi: 10.1007/s10822-020-00347-5 (PMC8018924; doi:10.1007/s10822-020-00347-5)
Supplement: Supplementary file 3 — Supplementary file3 (GZ 871 kb) [file 10822_2020_347_MOESM3_ESM.gz › OR_03/wat/SAMPL5_075T1/d-76/mol_opt.xyz]

 C         6.056999869467      1.181197950674     -1.365931217675
 C         5.866684576765      1.313540532638      0.147612973430
 C         7.161639698885      0.991592933209      0.894642893615
 N         4.802291186746      0.404953891930      0.626918071755
 C         3.428299954147      0.842264381451      0.360579977528
 C         2.484468250661     -0.350056935054      0.569685891801
 H         2.447047792421     -0.593642599956      1.641579486051
 C         1.078519134072     -0.027745493303      0.106327476369
 O         0.206394248889     -1.071871376328      0.550454500910
 C        -1.120985895864     -1.001711276539      0.228479865075
 C        -1.917821859893     -2.062362352170      0.678559983509
 C        -3.278275700494     -2.079830181912      0.400574292179
 C        -3.889125034962     -1.050783349692     -0.332340924400
 C        -3.078522581219     -0.003203919417     -0.772947959396
 C        -1.707366192588      0.034055081368     -0.503371254564
 C        -5.377809752519     -1.060048282782     -0.598347041598
 C        -6.167023558128     -0.413904016545      0.553858920917
 O        -7.580987381419     -0.472247067686      0.377783404293
 C        -8.097286770713      0.485095113340     -0.539465734738
 O         2.977325076780     -1.478778339811     -0.154576259066
 H         6.822881878910      1.880725095554     -1.711801976980
 H         6.374880816475      0.165893423792     -1.621663816609
 H         5.139495308055      1.400220954600     -1.917052388524
 H         5.594400837604      2.357987333980      0.371643352257
 H         7.469197156852     -0.041408502842      0.704435257641
 H         7.967001883844      1.653528475880      0.567953390397
 H         7.038916606094      1.120305934708      1.974491291932
 H         4.912225358459      0.282503126237      1.630213048175
 H         3.362137992275      1.167017876424     -0.681118000440
 H         3.115001691194      1.684506638532      0.993881075904
 H         1.055645317625      0.042864781172     -0.986596190502
 H         0.759707150796      0.929773221526      0.533842668026
 H        -1.453900237366     -2.865396463201      1.239685811680
 H        -3.876568551393     -2.913927883852      0.753584631035
 H        -3.516616534090      0.806901903477     -1.347551486640
 H        -1.119243674967      0.864260249754     -0.870255064243
 H        -5.586519216095     -0.529079778594     -1.530928261596
 H        -5.732554859633     -2.087856118877     -0.721901123904
 H        -5.962212379053     -0.950000019545      1.483648723310
 H        -5.851594185161      0.629958984212      0.688877726545
 H        -7.758312520429      0.300072129172     -1.564942466374
 H        -7.807758927457      1.502992379464     -0.248524812601
 H        -9.183951103110      0.401167244930     -0.509381067690
 H         3.945275129538     -1.386525679917     -0.103617666790
