# Supplementary material for: Quantum–mechanical property prediction of solvated drug molecules: what have we learned from a decade of SAMPL blind prediction challenges?
Source: J Comput Aided Mol Des. 2020 Oct 20;35(4):453–72. doi: 10.1007/s10822-020-00347-5 (PMC8018924; doi:10.1007/s10822-020-00347-5)
Supplement: Supplementary file 3 — Supplementary file3 (GZ 871 kb) [file 10822_2020_347_MOESM3_ESM.gz › OR_03/wat/SAMPL5_075T1/d-118/mol_opt.xyz]

 C         5.436089710685      2.553213886161      0.712335092341
 C         5.849838856104      1.222294586101      0.077097226159
 C         6.431322996993      0.251915450762      1.117849931469
 N         4.745985699420      0.648967531398     -0.729047993896
 C         3.594834167406      0.099077090851     -0.004374174153
 C         2.409169332461      0.010019723020     -0.978912335661
 H         2.604186499189     -0.791347345232     -1.706764087420
 C         1.122275476151     -0.314141755419     -0.248426478830
 O         0.116764677720     -0.624402067863     -1.218306845063
 C        -1.144239334586     -0.928500603622     -0.783179417867
 C        -1.530985245592     -0.984515280179      0.557552928771
 C        -2.852274014998     -1.310276694961      0.881072932212
 C        -3.806543282195     -1.583380973259     -0.098427412716
 C        -3.393302343701     -1.527235234902     -1.438811866321
 C        -2.087272530096     -1.205121893841     -1.782186434204
 C        -5.237341822943     -1.922623846843      0.260558775579
 C        -6.238416235414     -0.794901528604      0.014156953790
 O        -5.964142760972      0.289148206447      0.894396307146
 C        -6.851799566714      1.381897748248      0.709697920601
 O         2.267755666725      1.251686984168     -1.669239130211
 H         5.048392323877      3.239552460852     -0.044392223019
 H         4.668869145424      2.419618355180      1.480361711581
 H         6.298963926079      3.022364650386      1.192132725026
 H         6.636876008316      1.439511712314     -0.652782605177
 H         7.313934396659      0.688305727463      1.594289638621
 H         6.732098381522     -0.690329939939      0.650209572121
 H         5.706096631011      0.026149724796      1.905344965867
 H         5.130484225613     -0.072634828641     -1.332720690103
 H         3.333399012954      0.783847773369      0.806633605938
 H         3.780765277454     -0.888260559652      0.437927740916
 H         1.279963608647     -1.174759097856      0.411934979698
 H         0.811333075960      0.546440331772      0.353964148075
 H        -0.827270626137     -0.781792648298      1.353511736439
 H        -3.135108517080     -1.350884857106      1.927926010764
 H        -4.104374063665     -1.744308841713     -2.230009133461
 H        -1.777379526830     -1.167662929500     -2.820296443932
 H        -5.572221280870     -2.783599210802     -0.328148580698
 H        -5.297753623169     -2.216690136325      1.312455628993
 H        -6.181646706875     -0.450425429853     -1.028624078921
 H        -7.259729590322     -1.163028722744      0.188607837575
 H        -6.568726049029      2.155369521286      1.424104325805
 H        -6.777454978190      1.787395921803     -0.307772093728
 H        -7.892621095597      1.085237772332      0.894740972682
 H         3.185204098608      1.569809268446     -1.757441642789
