# Supplementary material for: Quantum–mechanical property prediction of solvated drug molecules: what have we learned from a decade of SAMPL blind prediction challenges?
Source: J Comput Aided Mol Des. 2020 Oct 20;35(4):453–72. doi: 10.1007/s10822-020-00347-5 (PMC8018924; doi:10.1007/s10822-020-00347-5)
Supplement: Supplementary file 3 — Supplementary file3 (GZ 871 kb) [file 10822_2020_347_MOESM3_ESM.gz › OR_03/wat/SAMPL5_075T1/d-81/mol_opt.xyz]

 C         5.308593076309      2.315970516156     -0.259795364388
 C         5.687476879553      0.982472277212      0.408564004406
 C         7.141748006613      0.613975424944      0.103561014546
 N         4.823337507760     -0.152330012441      0.037372655844
 C         3.425339091121     -0.046595449519      0.452308857983
 C         2.660017972877     -1.311026746759      0.056886967710
 H         3.182570286071     -2.176600015870      0.472509025397
 C         1.230194974811     -1.342236278669      0.582692823469
 O         0.508145399545     -0.291253622400     -0.071069974799
 C        -0.838841923401     -0.173509599592      0.145280982208
 C        -1.563925258464     -0.954472980831      1.047784628781
 C        -2.937278890919     -0.740007133199      1.193585529040
 C        -3.612281314962      0.238555190084      0.461865045347
 C        -2.861706966265      1.013042569172     -0.435093949879
 C        -1.496179970228      0.815621052007     -0.595790199914
 C        -5.105086310510      0.437238426181      0.606134221216
 C        -5.898640079327     -0.404314041735     -0.392957099653
 O        -7.287342985615     -0.159196367227     -0.198036682221
 C        -8.106667783500     -0.907401404816     -1.085336939093
 O         2.678204834731     -1.504731929195     -1.365660528636
 H         4.283042229321      2.612536824829     -0.027422542402
 H         5.969644725617      3.118999434430      0.079428613770
 H         5.402777865442      2.238732916362     -1.348698090661
 H         5.584685907868      1.102586200903      1.494169634192
 H         7.819609326721      1.415972912015      0.407819376689
 H         7.280483053277      0.449656543736     -0.970894401001
 H         7.428719722840     -0.301042056434      0.627079010151
 H         4.856643598418     -0.287516112592     -0.970318570353
 H         3.396398574177      0.051854264158      1.543245551199
 H         2.904842060889      0.828204619408      0.034309124014
 H         0.772411562872     -2.307828043084      0.345685253064
 H         1.218739514626     -1.197671769900      1.668298708369
 H        -1.081089011648     -1.718491066538      1.641945889397
 H        -3.486110248478     -1.351761880113      1.902596091914
 H        -3.353151168529      1.787853244788     -1.014974588131
 H        -0.923426923999      1.421301648137     -1.288556212181
 H        -5.423689475254      0.168764461551      1.617590470769
 H        -5.360731312493      1.490072955270      0.453519483676
 H        -5.614432389357     -0.144273655789     -1.422852242332
 H        -5.683823394880     -1.472818256682     -0.247356062600
 H        -9.143310411280     -0.654141110968     -0.861991036686
 H        -7.892237550045     -0.655746947661     -2.132069743180
 H        -7.961695717174     -1.986486127539     -0.945581799343
 H         2.073022914869     -0.857958871789     -1.751776935699
