# Supplementary material for: Quantum–mechanical property prediction of solvated drug molecules: what have we learned from a decade of SAMPL blind prediction challenges?
Source: J Comput Aided Mol Des. 2020 Oct 20;35(4):453–72. doi: 10.1007/s10822-020-00347-5 (PMC8018924; doi:10.1007/s10822-020-00347-5)
Supplement: Supplementary file 3 — Supplementary file3 (GZ 871 kb) [file 10822_2020_347_MOESM3_ESM.gz › OR_03/wat/SAMPL5_075T1/d-63/mol_opt.xyz]

 C         5.935234197001      1.025117792384     -0.404908396522
 C         4.547077275946      1.424738498921      0.104247544768
 C         4.004230850215      2.626059437280     -0.671414202349
 N         3.592757854351      0.304299167964     -0.024181854572
 C         3.718079124262     -0.750390007806      0.987382314995
 C         2.978829158925     -2.021854326875      0.521870981883
 H         3.380875587630     -2.877992292357      1.073998993225
 C         1.480769948037     -2.019321369074      0.810301209015
 O         0.883050028668     -0.849661161284      0.238525258098
 C        -0.471943647690     -0.682773248460      0.335227677708
 C        -0.995161687462      0.462591726329     -0.277723554994
 C        -2.359368194893      0.718710147410     -0.227962801154
 C        -3.243682919563     -0.149982257003      0.429177969493
 C        -2.702627338480     -1.285633307290      1.034840468173
 C        -1.332887969708     -1.561199773537      0.997752170186
 C        -4.732620265394      0.114041326909      0.444941815246
 C        -5.434222833576     -0.507191861321     -0.775624775069
 O        -6.849912711408     -0.336152346266     -0.765429900936
 C        -7.286097519922      0.961459779023     -1.153339046424
 O         3.247909622646     -2.242545623206     -0.862497807672
 H         6.639681967991      1.850304988449     -0.268665066422
 H         6.336094903871      0.160022974810      0.128578432156
 H         5.892728581642      0.779043845946     -1.470371807611
 H         4.640006199493      1.717782968376      1.163158043660
 H         3.030766902251      2.941392537547     -0.283651643034
 H         4.687690489591      3.474758885958     -0.591985885148
 H         3.887812469848      2.378813500862     -1.731320213402
 H         2.643148060153      0.662344300083      0.001603116698
 H         4.775989546028     -0.997266128884      1.093721100418
 H         3.352792816321     -0.445160529213      1.978394376404
 H         1.319531189670     -2.029430922072      1.894913100172
 H         1.029499006888     -2.918151261757      0.377302918168
 H        -0.319991950051      1.141951963004     -0.785128973101
 H        -2.743940389698      1.614708680412     -0.704993889322
 H        -3.357117443869     -1.975940258337      1.557744472820
 H        -0.958681280052     -2.449849087099      1.487569553546
 H        -4.913796801098      1.192227755476      0.463779584569
 H        -5.180648188237     -0.307758985378      1.349508887200
 H        -5.265956172802     -1.586786507803     -0.783016203755
 H        -5.016193267657     -0.093521998393     -1.703762062842
 H        -6.981812921307      1.731671858945     -0.435717514503
 H        -8.375218635778      0.932121704957     -1.194824532580
 H        -6.896118488909      1.226338453411     -2.144446512483
 H         3.420444846124     -1.348939041041     -1.214573344703
