# Supplementary material for: Quantum–mechanical property prediction of solvated drug molecules: what have we learned from a decade of SAMPL blind prediction challenges?
Source: J Comput Aided Mol Des. 2020 Oct 20;35(4):453–72. doi: 10.1007/s10822-020-00347-5 (PMC8018924; doi:10.1007/s10822-020-00347-5)
Supplement: Supplementary file 3 — Supplementary file3 (GZ 871 kb) [file 10822_2020_347_MOESM3_ESM.gz › OR_03/wat/SAMPL5_085T4/d-120/mol_opt.xyz]

 C         3.608810247359     -1.614969348652     -0.294304837196
 C         3.614992274095     -0.440230133136      0.453795667613
 C         2.463088364519      0.343226750780      0.543835909738
 C         1.290888298795     -0.046872116901     -0.107105267385
 C         1.290433300336     -1.227876205785     -0.859354799206
 C         2.441853742024     -2.005103994942     -0.953247869824
 C         0.020791327624      0.823938739714     -0.049504387923
 C        -0.056841757449      1.685828645893     -1.314475820022
 O        -0.109665268136      1.090240689671     -2.490611992749
 N        -0.040323990255      2.954022786747     -1.125335722125
 C         0.010011775736      3.150228093666      0.286536601468
 O        -0.037359215807      4.237059368393      0.834465434662
 N         0.127971654746      1.931770034734      0.900127591994
 C        -1.255953604728      0.009238087027      0.218720476860
 C        -1.244843924565     -0.950062685801      1.238552283663
 C        -2.405605711136     -1.644687654775      1.570209078374
 C        -3.593056248488     -1.395885919818      0.881493088724
 C        -3.611451581936     -0.443916899604     -0.135358666662
 C        -2.451078936432      0.258682369915     -0.462146943188
 H         4.503363260684     -2.223242669243     -0.363635338555
 H         4.515123734539     -0.128116887982      0.971075227038
 H         2.478481424425      1.256262014151      1.124973588464
 H         0.389652756171     -1.545724914464     -1.370286893711
 H         2.426038009778     -2.917429124923     -1.538536285877
 H        -0.126718114335      1.759901792511     -3.193718404078
 H        -0.024372822501      1.820119990280      1.891674342749
 H        -0.326642417169     -1.159923812834      1.774885966620
 H        -2.380070218975     -2.382690262028      2.363770572490
 H        -4.494876301871     -1.941379529631      1.134511201836
 H        -4.527708299857     -0.244117555117     -0.678913850245
 H        -2.492931757191      0.995710352150     -1.255089953547
