# Supplementary material for: Quantum–mechanical property prediction of solvated drug molecules: what have we learned from a decade of SAMPL blind prediction challenges?
Source: J Comput Aided Mol Des. 2020 Oct 20;35(4):453–72. doi: 10.1007/s10822-020-00347-5 (PMC8018924; doi:10.1007/s10822-020-00347-5)
Supplement: Supplementary file 3 — Supplementary file3 (GZ 871 kb) [file 10822_2020_347_MOESM3_ESM.gz › OR_03/wat/SAMPL5_085T4/d-189/mol_opt.xyz]

 C        -3.692742648941     -1.426432289523      0.233333725901
 C        -2.805979426890     -1.522185835874     -0.840298406056
 C        -1.600520701499     -0.825747905254     -0.818263371308
 C        -1.266289541039     -0.020443924571      0.277378592227
 C        -2.160285101809      0.078256434119      1.345568050398
 C        -3.365698792710     -0.625574786323      1.324855054771
 C         0.051024736420      0.779087382349      0.265518795552
 C        -0.144086500204      2.058561854734     -0.555221905138
 O        -0.489208186241      1.955605345581     -1.824384298943
 N         0.026157170724      3.158960020109      0.080884349453
 C         0.398495127906      2.801964564778      1.410613229708
 O         0.712739070605      3.598530704619      2.276850344878
 N         0.332094655017      1.440231299765      1.540049307792
 C         1.260763096115     -0.058861633845     -0.181963735202
 C         2.235418657372      0.449231160555     -1.045770947022
 C         3.362387851412     -0.308971777013     -1.364909395691
 C         3.532855543541     -1.578529048747     -0.817299973771
 C         2.567945428706     -2.088751875160      0.051502299283
 C         1.438498043931     -1.335903053451      0.363737580066
 H        -4.628651600344     -1.973115710388      0.217664565074
 H        -3.050717077345     -2.142461337578     -1.694992238959
 H        -0.918328384413     -0.914145598645     -1.655082088504
 H        -1.916169473702      0.700958489159      2.196606496752
 H        -4.045938595129     -0.544911880604      2.165083448679
 H        -0.603404671906      2.842130487263     -2.204003815192
 H         0.746730285140      0.961417314191      2.325988797540
 H         2.128350418919      1.434505056247     -1.483463229399
 H         4.104410913915      0.096659516203     -2.042963702082
 H         4.408472921269     -2.166911347526     -1.066210585369
 H         2.690983773590     -3.074925844156      0.484327391603
 H         0.691693007587     -1.747225781015      1.032865662959
