# Supplementary material for: Quantum–mechanical property prediction of solvated drug molecules: what have we learned from a decade of SAMPL blind prediction challenges?
Source: J Comput Aided Mol Des. 2020 Oct 20;35(4):453–72. doi: 10.1007/s10822-020-00347-5 (PMC8018924; doi:10.1007/s10822-020-00347-5)
Supplement: Supplementary file 3 — Supplementary file3 (GZ 871 kb) [file 10822_2020_347_MOESM3_ESM.gz › OR_03/wat/SAMPL5_086T1/d-137/mol_opt.xyz]

 C         3.524638080880     -2.329361326772      2.141778605837
 C         4.861047988774     -1.580042164940      2.091055797633
 C         5.272851787777     -1.046432974921      0.709102712446
 C         4.486248096803      0.143927329638      0.181532508762
 O         3.179945871058     -0.304545583501     -0.256877402976
 C         2.334814658482      0.605796424018     -0.778806984064
 C         1.078146155116      0.083637097327     -1.208134794482
 C         0.167022930334      0.933745170073     -1.771864535764
 C         0.491516012965      2.325750502600     -1.899554673848
 C        -0.385500857828      3.299110001942     -2.438679665320
 C        -0.010768721234      4.623942913091     -2.503733749885
 C         1.257080835310      5.027895645905     -2.034169857480
 C         2.130078011247      4.104228594528     -1.502129875798
 C         1.771266957365      2.737567157258     -1.418396282294
 N         2.675374811586      1.862642165462     -0.872321107388
 C        -1.138737344688      0.387808982122     -2.300393769416
 O        -1.473252858459      0.563006519873     -3.475345643779
 N        -1.870324555600     -0.309616610538     -1.412199006629
 C        -3.160500178044     -0.914748343842     -1.721559174201
 C        -3.458716350617     -2.026141840876     -0.712190333133
 N        -3.343067116763     -1.569202877853      0.678577214740
 C        -4.527985745316     -0.800634408094      1.100924479967
 C        -4.253870290203      0.148425856080      2.266821386556
 C        -3.058632278714     -2.685382093619      1.598571899833
 C        -1.604604066385     -3.153637681411      1.563353990128
 H         3.344127671192     -2.726928125116      3.144854719812
 H         2.686351847543     -1.681553522877      1.878908425618
 H         3.522568195570     -3.173225610612      1.444168666631
 H         4.840789319093     -0.743882536315      2.800838888197
 H         5.653396372667     -2.251626935914      2.439624033903
 H         5.244621520093     -1.851503730313     -0.034436516136
 H         6.316510529819     -0.716709386634      0.763229872334
 H         4.356725679380      0.912163427710      0.949112035062
 H         4.994838743976      0.601488764454     -0.670436920412
 H         0.884729956529     -0.975540522957     -1.097546344116
 H        -1.354475489971      2.990220585224     -2.808520833026
 H        -0.691143628791      5.358773465996     -2.918022933364
 H         1.543767188676      6.071879113960     -2.091653870477
 H         3.105661956709      4.399292843115     -1.133877214329
 H        -1.604874419192     -0.330722382603     -0.434724594919
 H        -3.126868015133     -1.331164931215     -2.729477229605
 H        -3.943296998398     -0.148718073293     -1.715576885170
 H        -2.738377315719     -2.830406620945     -0.870999304656
 H        -4.456942503476     -2.441598421859     -0.927226695505
 H        -4.868318210302     -0.208594967497      0.248670864398
 H        -5.358361073177     -1.482713811224      1.353839575746
 H        -3.477977723016      0.871083830212      2.000854228167
 H        -5.163978162227      0.699753124173      2.519801548204
 H        -3.930801403238     -0.381048653532      3.166365633245
 H        -3.734859485811     -3.534103346141      1.395567989592
 H        -3.286518101837     -2.347814526113      2.610991349012
 H        -0.929776122080     -2.335213472871      1.827453699326
 H        -1.458216633207     -3.964313108066      2.282850199831
 H        -1.311375529517     -3.532010922298      0.581005873189
