# Supplementary material for: Quantum–mechanical property prediction of solvated drug molecules: what have we learned from a decade of SAMPL blind prediction challenges?
Source: J Comput Aided Mol Des. 2020 Oct 20;35(4):453–72. doi: 10.1007/s10822-020-00347-5 (PMC8018924; doi:10.1007/s10822-020-00347-5)
Supplement: Supplementary file 3 — Supplementary file3 (GZ 871 kb) [file 10822_2020_347_MOESM3_ESM.gz › OR_03/wat/SAMPL5_086T1/d-177/mol_opt.xyz]

 C         6.645776890547     -3.256773888459      1.370851347331
 C         6.047447111558     -1.853723380512      1.234424068917
 C         4.653092553135     -1.863770340763      0.595576584273
 C         4.074023509741     -0.465598210679      0.467897349089
 O         2.767153153749     -0.586131289033     -0.141911614315
 C         2.055205846847      0.538155875124     -0.358930649745
 C         0.781577529145      0.335242491003     -0.968202286686
 C        -0.000730997537      1.423243516204     -1.242412369946
 C         0.473003635908      2.732713652172     -0.896243572443
 C        -0.263526625368      3.924704115395     -1.106318827130
 C         0.249460161273      5.144869808386     -0.721894938634
 C         1.520437783056      5.222050622313     -0.113796006953
 C         2.258709707552      4.079658292144      0.105681941977
 C         1.756172445676      2.812306611506     -0.274601072417
 N         2.529322907033      1.707167500277     -0.024652207762
 C        -1.321502600160      1.233052461853     -1.951344565763
 O        -1.568907190102      1.824737781724     -3.005796840763
 N        -2.164248090717      0.364483413078     -1.362852769524
 C        -3.485190568677      0.025814287072     -1.878600346359
 C        -3.866688392916     -1.391062852788     -1.427284425701
 N        -3.701625396469     -1.596962915193      0.022065082709
 C        -4.967821970699     -1.488106746893      0.765791568572
 C        -5.603951169907     -0.099311940243      0.748815387076
 C        -3.000493537551     -2.856594693887      0.338155045663
 C        -2.370692386555     -2.876919002398      1.730768573662
 H         7.638271024025     -3.220509938126      1.828050928403
 H         6.745594600042     -3.739592024250      0.393745134453
 H         6.013725691153     -3.896107171445      1.995015889660
 H         6.718062140590     -1.228344630610      0.633681812683
 H         5.991067690494     -1.383682466615      2.223168628376
 H         4.705037239522     -2.322327162275     -0.398150121402
 H         3.975006220421     -2.478849695012      1.197525024052
 H         3.966354950843      0.017294681583      1.442715801188
 H         4.699317648947      0.174663248136     -0.159917831111
 H         0.473817812053     -0.671929772668     -1.218064428900
 H        -1.233983866741      3.868845615886     -1.581783965675
 H        -0.324157890662      6.049280787007     -0.887747588242
 H         1.916295042191      6.186656338518      0.183205927989
 H         3.234574828139      4.122136136660      0.575030007087
 H        -1.951458789794     -0.005887446895     -0.444569297221
 H        -3.458398375470      0.073090316830     -2.968297253537
 H        -4.216316540492      0.762300853157     -1.534358885941
 H        -3.222583324396     -2.095970133052     -1.957740111577
 H        -4.895845011920     -1.598142418459     -1.752542782486
 H        -5.694979052779     -2.227922368515      0.383776877904
 H        -4.765284972030     -1.757564675355      1.803346852011
 H        -5.951443242526      0.187935726951     -0.245971213601
 H        -4.900553592483      0.659617781941      1.102219230510
 H        -6.474252757034     -0.091398444612      1.410858577130
 H        -3.675246573854     -3.723540393063      0.222340156244
 H        -2.203862702137     -2.980627024164     -0.398504572330
 H        -3.113496365577     -2.835130729935      2.530372108507
 H        -1.802873026732     -3.802413671275      1.862130393318
 H        -1.685393112358     -2.034126487744      1.856280247381
