# Supplementary material for: Quantum–mechanical property prediction of solvated drug molecules: what have we learned from a decade of SAMPL blind prediction challenges?
Source: J Comput Aided Mol Des. 2020 Oct 20;35(4):453–72. doi: 10.1007/s10822-020-00347-5 (PMC8018924; doi:10.1007/s10822-020-00347-5)
Supplement: Supplementary file 3 — Supplementary file3 (GZ 871 kb) [file 10822_2020_347_MOESM3_ESM.gz › OR_03/wat/SAMPL5_086T1/d-30/mol_opt.xyz]

 C         6.164084655204     -3.270662875933     -0.214224253763
 C         5.607729580268     -2.063936687968      0.551573858579
 C         4.126608954608     -1.756870613343      0.275369590058
 C         3.866945024465     -1.300043238851     -1.156417576275
 O         2.459574337222     -1.032804725862     -1.384827703384
 C         1.959945345394      0.182061343082     -1.073891562288
 C         0.563253564978      0.333023930008     -1.321920637040
 C        -0.027747239049      1.540143628017     -1.066842885917
 C         0.767359656323      2.613295697307     -0.542456815566
 C         0.256820286028      3.893015829724     -0.212210437930
 C         1.081333335853      4.864743690033      0.312842829527
 C         2.450055728393      4.596294632724      0.526851165229
 C         2.974443397219      3.360114828322      0.218644555297
 C         2.151345065443      2.341218228938     -0.318200524085
 N         2.722721498780      1.126632563350     -0.596640589029
 C        -1.489760475159      1.738870597549     -1.392098833770
 O        -1.860662305867      2.657708923128     -2.127899900774
 N        -2.324432003749      0.833839489504     -0.848853498805
 C        -3.768684082695      0.836128152873     -1.048691524333
 C        -4.319873054596     -0.571075448826     -0.806079418005
 N        -3.914278030238     -1.116506263136      0.495742564568
 C        -3.918765762462     -2.590666639626      0.496334485941
 C        -2.711374740827     -3.207105868140     -0.208701039497
 C        -4.728278370798     -0.565985611907      1.594570139603
 C        -4.037934213139     -0.632578122804      2.956222144146
 H         6.163784528261     -3.109068494664     -1.295670204166
 H         5.573038919923     -4.169652393611     -0.011600737390
 H         7.195770667755     -3.476968242286      0.083618019505
 H         6.209959861399     -1.175570948249      0.326485119296
 H         5.721358582688     -2.241716058351      1.625821015600
 H         3.520090379299     -2.646716206347      0.479331124833
 H         3.788643191866     -0.972293361253      0.957998652038
 H         4.444701784530     -0.406697699306     -1.397928088843
 H         4.100666506275     -2.082900044044     -1.877278279783
 H         0.009581506602     -0.503827143163     -1.727617781282
 H        -0.790220520237      4.104489168299     -0.385129818033
 H         0.678238323626      5.839526963646      0.561520463040
 H         3.091025439470      5.367924629802      0.938119902724
 H         4.022430247548      3.137002264886      0.380980293841
 H        -1.981782352345      0.163849775851     -0.170666864965
 H        -4.237322910033      1.568803829262     -0.382966101039
 H        -3.985179710729      1.146735319935     -2.071834541251
 H        -5.416229509071     -0.547349896484     -0.918471468901
 H        -3.933738369065     -1.225654160629     -1.589232921894
 H        -4.853621898014     -2.973610387919      0.051159292775
 H        -3.916250438327     -2.922621749835      1.535861548608
 H        -2.662778900752     -2.936949077276     -1.266473506941
 H        -1.781553900312     -2.884787555976      0.267320434601
 H        -2.765321173196     -4.298068008586     -0.152041049900
 H        -4.938946574570      0.481193452409      1.366905176975
 H        -5.707021973193     -1.074695951021      1.639929744279
 H        -3.098570743581     -0.073717465333      2.939603157634
 H        -4.683892231303     -0.194924380065      3.722666820438
 H        -3.817288886112     -1.658591617853      3.260396465715
