# Supplementary material for: Quantum–mechanical property prediction of solvated drug molecules: what have we learned from a decade of SAMPL blind prediction challenges?
Source: J Comput Aided Mol Des. 2020 Oct 20;35(4):453–72. doi: 10.1007/s10822-020-00347-5 (PMC8018924; doi:10.1007/s10822-020-00347-5)
Supplement: Supplementary file 3 — Supplementary file3 (GZ 871 kb) [file 10822_2020_347_MOESM3_ESM.gz › OR_03/wat/SAMPL5_086T1/d-89/mol_opt.xyz]

 C         6.719843794992     -3.694321682225      0.701508309180
 C         6.182324892826     -2.260755052610      0.666634166450
 C         4.744050979472     -2.180029041083      0.140309664787
 C         4.225594440410     -0.752794530946      0.111620989028
 O         2.871525300891     -0.789193864987     -0.397759413508
 C         2.199194059399      0.373477828752     -0.515657143984
 C         0.873478591719      0.251845099993     -1.027828903779
 C         0.123153553585      1.383128411087     -1.195207020333
 C         0.684044732203      2.655159610258     -0.840036547129
 C        -0.010451026898      3.885555753271     -0.944798021177
 C         0.588172510968      5.065537677679     -0.558761343710
 C         1.906187093983      5.062321442209     -0.054816074877
 C         2.605436308058      3.880804443990      0.061039272125
 C         2.015187488044      2.653098942871     -0.323207442481
 N         2.752955862840      1.505809131518     -0.177771526413
 C        -1.257115439222      1.279878329877     -1.801952892656
 O        -1.556211490875      1.921720687864     -2.812876239812
 N        -2.096886163601      0.442366811921     -1.167159478443
 C        -3.455841122007      0.146928788151     -1.603108726755
 C        -4.343948927220     -0.123196343722     -0.378459770994
 N        -3.748337685334     -1.083639055022      0.562236451473
 C        -4.226959598001     -2.465799904832      0.412428214244
 C        -3.798071996261     -3.145540291887     -0.887786063564
 C        -3.773500558711     -0.625099040502      1.963060334851
 C        -5.152469304891     -0.520402120833      2.633437196789
 H         7.745118515005     -3.722909411000      1.080176482998
 H         6.107009085759     -4.329624174428      1.348539318091
 H         6.720539183778     -4.139755601622     -0.298205146540
 H         6.225582677510     -1.830705474677      1.674051767965
 H         6.834372561617     -1.642085328252      0.039131075298
 H         4.085163517837     -2.787904594586      0.770254024230
 H         4.696417685572     -2.598641128130     -0.871092879091
 H         4.831052076823     -0.116190434667     -0.538908206355
 H         4.216538545819     -0.306240583778      1.109458340352
 H         0.501663141165     -0.730376772150     -1.290320412646
 H        -1.017342563750      3.891156805392     -1.341388141668
 H         0.046108885138      6.000140591083     -0.643553817758
 H         2.369430746519      5.995870981794      0.243974663601
 H         3.616846504033      3.861576910568      0.449788976330
 H        -1.787197829475     -0.069879684176     -0.350065732659
 H        -3.839006034232      1.004022237403     -2.158680816846
 H        -3.445769942932     -0.709370623188     -2.283026229254
 H        -4.492137414059      0.826947274162      0.140290935831
 H        -5.332803547861     -0.449728994673     -0.729431864049
 H        -3.821629640463     -3.034847004788      1.254090792947
 H        -5.325670745595     -2.519568888745      0.494342500166
 H        -2.713737528544     -3.095579118733     -1.019372706898
 H        -4.273521431681     -2.698842829530     -1.763909836646
 H        -4.091656396026     -4.198814670805     -0.862223132730
 H        -3.143301323355     -1.309728962842      2.539654448163
 H        -3.281484775448      0.351630931449      1.996986014632
 H        -5.811133784978      0.169149509276      2.097743224298
 H        -5.037870800280     -0.144411939116      3.654346728890
 H        -5.650935664264     -1.491151052034      2.691261640038
