# Supplementary material for: Quantum–mechanical property prediction of solvated drug molecules: what have we learned from a decade of SAMPL blind prediction challenges?
Source: J Comput Aided Mol Des. 2020 Oct 20;35(4):453–72. doi: 10.1007/s10822-020-00347-5 (PMC8018924; doi:10.1007/s10822-020-00347-5)
Supplement: Supplementary file 3 — Supplementary file3 (GZ 871 kb) [file 10822_2020_347_MOESM3_ESM.gz › OR_03/wat/SAMPL5_086T1/d-186/mol_opt.xyz]

 C         8.406029145651     -2.776880592995      0.010665837464
 C         7.554938452510     -1.504447272876      0.051924999649
 C         6.065089343159     -1.780136546383     -0.186096651134
 C         5.235766597541     -0.508672701219     -0.141080484735
 O         3.855719949486     -0.876616115777     -0.375488405775
 C         2.925222465922      0.098624568401     -0.383504648965
 C         1.590710566289     -0.345375208246     -0.622476909858
 C         0.584883942918      0.580531436480     -0.665884811240
 C         0.895414154874      1.965429364123     -0.456329145832
 C        -0.068722785024      3.003476993320     -0.451567135551
 C         0.305477644187      4.308725199941     -0.215153355996
 C         1.659025146593      4.628161172718      0.023735358011
 C         2.618545314811      3.639478112792      0.027552843298
 C         2.263742121088      2.289758581811     -0.208129641287
 N         3.257619280665      1.344832613703     -0.184867064109
 C        -0.823234029070      0.137765297511     -0.987197274526
 O        -1.442916474182      0.621677176315     -1.935456245180
 N        -1.315286376480     -0.829937443734     -0.183036456170
 C        -2.645785761686     -1.412260982662     -0.337940690667
 C        -3.686076426682     -0.735798260082      0.571379422235
 N        -5.015476793739     -1.322135479604      0.394480454457
 C        -5.804580524719     -1.352846950140      1.636914662152
 C        -6.221434759857      0.002874611377      2.230802979157
 C        -5.722341945236     -0.759849763049     -0.766017881265
 C        -6.924397619960     -1.589343980401     -1.215337112042
 H         8.324978333078     -3.274285405863     -0.960846653661
 H         8.086927564687     -3.489818890956      0.777297987436
 H         9.461962613266     -2.551856088310      0.183167714577
 H         7.918968373142     -0.797707230367     -0.702851210449
 H         7.682935522177     -1.011634991616      1.022743676571
 H         5.929258793951     -2.262285629294     -1.160534998648
 H         5.692572601602     -2.478128577748      0.571859590579
 H         5.546964489358      0.203926676192     -0.909438255193
 H         5.309273433666     -0.013050350116      0.830544320492
 H         1.410447108407     -1.400400505357     -0.784468607066
 H        -1.105964537448      2.762490346897     -0.644288442040
 H        -0.441652320961      5.093747703698     -0.213668840383
 H         1.943690328310      5.658134174800      0.206671378387
 H         3.661423207285      3.868252780841      0.213106489712
 H        -0.757158162266     -1.119619230554      0.606995397276
 H        -2.585791502522     -2.474843302872     -0.095094610721
 H        -2.924221274924     -1.318926608867     -1.387010213872
 H        -3.376147223385     -0.881063490337      1.609777219153
 H        -3.673563333209      0.350275006661      0.385087724577
 H        -6.697562812161     -1.956147608909      1.455132215586
 H        -5.213626736248     -1.902037621934      2.376302500327
 H        -5.353803529175      0.627768045368      2.460290037055
 H        -6.874396747351      0.563182125737      1.556811107602
 H        -6.770470749176     -0.158860232981      3.163067987047
 H        -6.039365467580      0.280667350730     -0.580935369931
 H        -5.008218337827     -0.713382497817     -1.591611839218
 H        -6.630992106791     -2.625013150573     -1.408306462632
 H        -7.335532600749     -1.172130074194     -2.138727937138
 H        -7.726865556213     -1.594286553582     -0.473964547517
