# Supplementary material for: Quantum–mechanical property prediction of solvated drug molecules: what have we learned from a decade of SAMPL blind prediction challenges?
Source: J Comput Aided Mol Des. 2020 Oct 20;35(4):453–72. doi: 10.1007/s10822-020-00347-5 (PMC8018924; doi:10.1007/s10822-020-00347-5)
Supplement: Supplementary file 3 — Supplementary file3 (GZ 871 kb) [file 10822_2020_347_MOESM3_ESM.gz › OR_03/wat/SAMPL5_004T2/d-36/mol_opt.xyz]

 C         6.785425492375      1.444311359982     -1.943087376799
 C         5.434566298038      0.779433061149     -1.766617954855
 O         4.960887669003      1.087154779920     -0.446703492950
 C         3.744638909853      0.593913522083     -0.052144302805
 C         2.912212610455     -0.201169182579     -0.843545397511
 C         1.688837636398     -0.649781580713     -0.338054700039
 C         1.260524673762     -0.319916621588      0.955629731676
 C         2.124813653166      0.463720562382      1.743292144883
 C         3.338644013411      0.919614356541      1.248690553875
 N         0.079891525213     -0.821843629591      1.526884814260
 C        -1.080054530809     -0.650257484334      0.967037452461
 C        -1.416905789079      0.184590023143     -0.171262407443
 C        -2.685458463269      0.320330782912     -0.640537425242
 C        -3.771830026730     -0.406454708298     -0.001404817026
 C        -5.111969530619     -0.339632753716     -0.426008163796
 C        -6.109833665751     -1.046661568929      0.228025135857
 C        -5.784726957599     -1.843499762501      1.334527324257
 C        -4.475058737377     -1.931144252258      1.779324284198
 C        -3.462744729752     -1.217753914039      1.116977410029
 N        -2.155990112896     -1.301153260743      1.545316532692
 C        -2.973478556161      1.223549926374     -1.809332233320
 H         7.173827839818      1.227194684343     -2.941258081083
 H         6.703845545335      2.528433556165     -1.835011512637
 H         7.502419719742      1.072061713832     -1.207547708606
 H         5.515967235754     -0.307367973930     -1.880969296318
 H         4.716800099356      1.149269080307     -2.507474792834
 H         3.200050449536     -0.486625131812     -1.846522522353
 H         1.066344151499     -1.283778264797     -0.959816537686
 H         1.826782447938      0.714164759741      2.755467459879
 H         3.990879262804      1.529615252008      1.863593417593
 H        -0.607368048280      0.731278841402     -0.634819068061
 H        -5.368008329028      0.275878569956     -1.279147474707
 H        -7.135512631322     -0.982482170553     -0.114428345566
 H        -6.560384156807     -2.398070281743      1.850050424379
 H        -4.222538979880     -2.547918371365      2.634777747277
 H        -1.939664322876     -1.878316616767      2.348119741933
 H        -3.415777451871      0.664051026565     -2.639122976739
 H        -3.685008183318      2.008203043726     -1.535161974127
 H        -2.060046030033      1.699058627723     -2.166735612744
