# Supplementary material for: Quantum–mechanical property prediction of solvated drug molecules: what have we learned from a decade of SAMPL blind prediction challenges?
Source: J Comput Aided Mol Des. 2020 Oct 20;35(4):453–72. doi: 10.1007/s10822-020-00347-5 (PMC8018924; doi:10.1007/s10822-020-00347-5)
Supplement: Supplementary file 3 — Supplementary file3 (GZ 871 kb) [file 10822_2020_347_MOESM3_ESM.gz › OR_03/wat/SAMPL5_004T2/d-16/mol_opt.xyz]

 C         6.780045293790      1.940920466874     -1.462748213970
 C         5.568756811001      1.566975206716     -0.631589970557
 O         4.809518330637      0.597598657026     -1.370289730386
 C         3.658006825040      0.102357867746     -0.816203141157
 C         3.152372501160      0.470506822910      0.432494511388
 C         1.965738349254     -0.103472874325      0.901242978287
 C         1.257876286139     -1.042466557578      0.144861361846
 C         1.786546321532     -1.407756139381     -1.106025111378
 C         2.963410043208     -0.843848598545     -1.581043897294
 N         0.107969169179     -1.681535600305      0.656134902184
 C        -1.066900325659     -1.166283375008      0.470461326384
 C        -1.398335197426      0.057016282517     -0.239280635872
 C        -2.672133033330      0.508027690718     -0.381703382250
 C        -3.772143478840     -0.251022979742      0.194428360889
 C        -5.121497818863      0.136445631491      0.096069041430
 C        -6.131971589691     -0.625308942748      0.663480066257
 C        -5.810278121692     -1.804952794911      1.348937375490
 C        -4.491565533742     -2.215422115963      1.464208043959
 C        -3.466416578861     -1.445249905512      0.890932164879
 N        -2.151370554870     -1.843063822658      0.999598508375
 C        -2.950704969253      1.783939853040     -1.129610745639
 H         7.405451740050      1.066241052804     -1.656122268507
 H         7.380038814213      2.679897507016     -0.925730077774
 H         6.478166124826      2.373858939882     -2.419326967108
 H         4.944343619879      2.445329575260     -0.433299340814
 H         5.871882833421      1.137321916648      0.329714104371
 H         3.664050578202      1.194599015108      1.052096514405
 H         1.587685285246      0.183814450490      1.876301259453
 H         1.263316944378     -2.145399481837     -1.704474275792
 H         3.361934590786     -1.129792679491     -2.548043720618
 H        -0.572640050738      0.612097680178     -0.663725747443
 H        -5.375450685015      1.046286996174     -0.432848975024
 H        -7.164566151144     -0.309732285085      0.576646761860
 H        -6.595695453617     -2.404713623954      1.794020497583
 H        -4.242111643335     -3.128320861702      1.993730662634
 H        -1.937708651824     -2.698045270816      1.497260430656
 H        -3.449592600051      2.515783651707     -0.487220366443
 H        -3.608941793168      1.603763802970     -1.984771933419
 H        -2.025086230820      2.226604842288     -1.497560370885
