# Supplementary material for: Quantum–mechanical property prediction of solvated drug molecules: what have we learned from a decade of SAMPL blind prediction challenges?
Source: J Comput Aided Mol Des. 2020 Oct 20;35(4):453–72. doi: 10.1007/s10822-020-00347-5 (PMC8018924; doi:10.1007/s10822-020-00347-5)
Supplement: Supplementary file 3 — Supplementary file3 (GZ 871 kb) [file 10822_2020_347_MOESM3_ESM.gz › OR_03/wat/SAMPL5_004T2/d-6/mol_opt.xyz]

 C         6.277889389140      0.931009984613      0.465454010367
 C         5.645438144795     -0.439999315689      0.660458924500
 O         4.940368331959     -0.899048076227     -0.507275871120
 C         3.677609419947     -0.436196539624     -0.772760650216
 C         3.109350919182     -0.873752275455     -1.976437301662
 C         1.827714425478     -0.482318421334     -2.338094544522
 C         1.057820304646      0.352139379286     -1.507855277978
 C         1.643392346816      0.790946084426     -0.311166353708
 C         2.935968668645      0.407857807770      0.057281530563
 N        -0.206543517393      0.796045781431     -1.947101413945
 C        -1.282676229880      0.520708563789     -1.271197867646
 C        -2.570627316330      1.030444068975     -1.700969681790
 C        -3.731544701921      0.766945544865     -1.050653166537
 C        -3.708104060770     -0.073747248691      0.139788697600
 C        -4.856684430544     -0.406143386939      0.880940924323
 C        -4.778740196789     -1.214650666758      2.006025304328
 C        -3.536348745200     -1.713371933919      2.417817011154
 C        -2.384796479832     -1.403554069600      1.709576328219
 C        -2.462481737536     -0.585970695088      0.572387695302
 N        -1.317338755547     -0.273177356108     -0.138901853589
 C        -5.035496307431      1.330764411006     -1.546692592322
 H         5.529446155770      1.707719761571      0.296262007076
 H         6.962949726468      0.918163015835     -0.385660172238
 H         6.848179316439      1.198905739907      1.359335105958
 H         4.981573668687     -0.461326047441      1.529718789682
 H         6.417216809328     -1.194513682904      0.817736325529
 H         3.689936909746     -1.522918218249     -2.622145762818
 H         1.405343689345     -0.820992639451     -3.277632026123
 H         1.093178491225      1.464822652193      0.337039593754
 H         3.344491123878      0.785044496789      0.985045429696
 H        -2.556948274106      1.650249551308     -2.588694792843
 H        -5.819734497569     -0.024413765005      0.566116114161
 H        -5.675531770103     -1.459210406210      2.562344706892
 H        -3.468544502833     -2.346237942348      3.295167138477
 H        -1.422032277539     -1.789178408185      2.026520620280
 H        -0.438994691964     -0.655764908593      0.187152623419
 H        -5.506400133230      1.962649745938     -0.787528069274
 H        -5.744918028626      0.532833064307     -1.785992708603
 H        -4.881381186352      1.931236349806     -2.443408774346
