# Supplementary material for: Quantum–mechanical property prediction of solvated drug molecules: what have we learned from a decade of SAMPL blind prediction challenges?
Source: J Comput Aided Mol Des. 2020 Oct 20;35(4):453–72. doi: 10.1007/s10822-020-00347-5 (PMC8018924; doi:10.1007/s10822-020-00347-5)
Supplement: Supplementary file 3 — Supplementary file3 (GZ 871 kb) [file 10822_2020_347_MOESM3_ESM.gz › OR_03/wat/SAMPL5_004T2/d-70/mol_opt.xyz]

 C         5.176511140492      1.756857883585     -2.425930108607
 C         5.714658795638      0.693983875320     -1.477790019509
 O         5.207027854100      0.832088181729     -0.138767996346
 C         3.951488847073      0.372134847794      0.169676467123
 C         3.110948909787     -0.325801657382     -0.700894675378
 C         1.859399027974     -0.765393265233     -0.262278598115
 C         1.406774549923     -0.520633140835      1.042330051867
 C         2.276354880439      0.166668340514      1.908866093699
 C         3.519200352510      0.612661706387      1.480404513896
 N         0.192320874719     -1.018681796971      1.541911581449
 C        -0.944195369960     -0.756374002303      0.969509606039
 C        -1.216691513170      0.178130084386     -0.106948029706
 C        -2.465887249120      0.404465635602     -0.592827541097
 C        -3.597488960620     -0.322318812795     -0.037748760796
 C        -4.922446975633     -0.163519394842     -0.484901900255
 C        -5.965311553076     -0.875601997012      0.088477054954
 C        -5.701984852043     -1.770685205817      1.134645663350
 C        -4.408803123881     -1.950291590624      1.599667944327
 C        -3.351042655649     -1.231965822701      1.018805457431
 N        -2.060302643225     -1.405684902676      1.468065251237
 C        -2.685944126995      1.407346683957     -1.693091126235
 H         5.413109996739      2.756380864957     -2.053202163279
 H         4.094909249930      1.681887338603     -2.554564005631
 H         5.643681493573      1.638757667489     -3.407711566420
 H         6.794406673740      0.799617703525     -1.364593191533
 H         5.519596964569     -0.316670667297     -1.848568776409
 H         3.410076846604     -0.541903624895     -1.717768848059
 H         1.231091290274     -1.322801305203     -0.948280095788
 H         1.960510559393      0.350485983955      2.929905111568
 H         4.176293596555      1.146948083902      2.157438838382
 H        -0.373675056253      0.724095476671     -0.507310954966
 H        -5.130643639620      0.528282985531     -1.291336942107
 H        -6.978434252465     -0.739696172967     -0.270045132467
 H        -6.512965288009     -2.329643354097      1.587233938038
 H        -4.204135232569     -2.642591340628      2.408814230072
 H        -1.888954429149     -2.052656664641      2.227343556216
 H        -3.372533278840      2.197493419327     -1.374725568299
 H        -3.128060287313      0.933312654040     -2.574635054448
 H        -1.744861416445      1.870315301645     -1.990174304198
