# Supplementary material for: Quantum–mechanical property prediction of solvated drug molecules: what have we learned from a decade of SAMPL blind prediction challenges?
Source: J Comput Aided Mol Des. 2020 Oct 20;35(4):453–72. doi: 10.1007/s10822-020-00347-5 (PMC8018924; doi:10.1007/s10822-020-00347-5)
Supplement: Supplementary file 3 — Supplementary file3 (GZ 871 kb) [file 10822_2020_347_MOESM3_ESM.gz › OR_03/wat/SAMPL5_004T2/d-134/mol_opt.xyz]

 C         6.740386462835      0.466153437533     -0.824293794637
 C         5.761766112240      1.130008862279     -1.783380184155
 O         4.652674202416      1.749464278021     -1.108102227618
 C         3.597814521407      0.984560583647     -0.677440026708
 C         3.443934786746     -0.384652688270     -0.912534264880
 C         2.312647061402     -1.051223202502     -0.438062974334
 C         1.301109098623     -0.383647039998      0.265240762640
 C         1.483318878279      0.991567307376      0.508123605015
 C         2.608327450249      1.662179092244      0.045201638149
 N         0.224360223961     -1.117696257771      0.789617868023
 C        -1.009723256113     -0.784598891708      0.556565010815
 C        -1.514663240343      0.216096426850     -0.365387343699
 C        -2.840947651983      0.444940838083     -0.556660082451
 C        -3.820598715037     -0.324388471923      0.195127372945
 C        -5.211657942340     -0.148338985343      0.073606629042
 C        -6.100963942856     -0.918281089130      0.808173824855
 C        -5.612006870974     -1.893133063415      1.688925597330
 C        -4.248086996958     -2.092972527751      1.832113088185
 C        -3.345782076770     -1.312570805129      1.091017606187
 N        -1.987577137228     -1.497064911633      1.228926126464
 C        -3.300787362677      1.480566046332     -1.547045202783
 H         6.281623097403     -0.359806857966     -0.277151573764
 H         7.589577176517      0.069267967055     -1.387730199093
 H         7.119555221959      1.192800886866     -0.101684373560
 H         5.394694840155      0.428496768680     -2.538380635623
 H         6.246614564868      1.953961045235     -2.308659371412
 H         4.191805942476     -0.948984022039     -1.453116672102
 H         2.210090097451     -2.116051043314     -0.616032876093
 H         0.740958046227      1.534875989543      1.082370214007
 H         2.737145785816      2.720718260648      0.241750885182
 H        -0.782606511834      0.775757731257     -0.931107299872
 H        -5.593879758116      0.602214117807     -0.606694095517
 H        -7.168260084580     -0.767326450056      0.700950242161
 H        -6.302281767552     -2.498371457502      2.265263799537
 H        -3.868579740086     -2.846542584297      2.513325765712
 H        -1.652272299329     -2.206380048039      1.868326688232
 H        -3.898186056659      2.255410129522     -1.057196970015
 H        -3.928984410712      1.032633417788     -2.322852342303
 H        -2.449557748884      1.960357211020     -2.030114213863
