# Supplementary material for: Quantum–mechanical property prediction of solvated drug molecules: what have we learned from a decade of SAMPL blind prediction challenges?
Source: J Comput Aided Mol Des. 2020 Oct 20;35(4):453–72. doi: 10.1007/s10822-020-00347-5 (PMC8018924; doi:10.1007/s10822-020-00347-5)
Supplement: Supplementary file 3 — Supplementary file3 (GZ 871 kb) [file 10822_2020_347_MOESM3_ESM.gz › OR_03/wat/SAMPL5_021T1/d-54/mol_opt.xyz]

 C         5.892629252855      1.177645972499     -0.276569892457
 C         4.428564096110      0.901282748318     -0.238580574599
 N         3.921660392115     -0.184675354936      0.252071019105
 N         2.561985994592     -0.138354678695      0.144048450963
 C         1.546385740195     -1.000780531652      0.492550528858
 C         0.387398899273     -0.349785519208      0.105053851356
 N         0.681104576023      0.887367853145     -0.468189787507
 C         1.986583024066      0.967424234892     -0.422998915401
 S         3.252614453279      2.081237553366     -0.882280571223
 C        -1.001211710074     -0.812776718111      0.245254461387
 C        -1.295237427603     -2.107230682476      0.693756367684
 C        -2.622680820338     -2.513840803904      0.823442502058
 C        -3.667812271259     -1.653293570414      0.509522480439
 C        -3.379897818836     -0.358946054831      0.057053791266
 C        -2.055442251358      0.060220340479     -0.074080413139
 O        -4.461571165956      0.424807744035     -0.230727836539
 C        -4.238608662594      1.757979481126     -0.694702208179
 H         6.234301965421      1.324770021153     -1.303815011016
 H         6.426732738151      0.332914183891      0.158058944778
 H         6.132358920602      2.080390620439      0.290379842684
 H         1.738662295419     -1.945786467454      0.968607118667
 H        -0.499119923103     -2.800522146924      0.935915388393
 H        -2.844617690340     -3.516845415003      1.170362402041
 H        -4.701758132978     -1.962445680429      0.605926331864
 H        -1.813466179051      1.054670571629     -0.419060969370
 H        -5.226859366710      2.183683236377     -0.856971171939
 H        -3.703697588232      2.352336880822      0.051686113021
 H        -3.681001339668      1.761552181868     -1.635712243196
