# Supplementary material for: Quantum–mechanical property prediction of solvated drug molecules: what have we learned from a decade of SAMPL blind prediction challenges?
Source: J Comput Aided Mol Des. 2020 Oct 20;35(4):453–72. doi: 10.1007/s10822-020-00347-5 (PMC8018924; doi:10.1007/s10822-020-00347-5)
Supplement: Supplementary file 3 — Supplementary file3 (GZ 871 kb) [file 10822_2020_347_MOESM3_ESM.gz › OR_03/wat/SAMPL5_021T1/d-11/mol_opt.xyz]

 C         5.893656698750      1.156562743451     -0.342743233014
 C         4.428447137049      0.903114067930     -0.241382721936
 N         3.924801039902     -0.251974339129      0.057031532390
 N         2.563011244927     -0.162429849195      0.069116441910
 C         1.548984461052     -1.059808381587      0.320754193680
 C         0.386272465067     -0.323296518342      0.170422033161
 N         0.675747680928      0.998121653162     -0.168712097836
 C         1.982899096197      1.044868413262     -0.215946978246
 S         3.246350023266      2.209768687643     -0.533280054446
 C        -1.001878704443     -0.785061451797      0.317438148339
 C        -1.294834867527     -2.056548298348      0.827849444743
 C        -2.621293614976     -2.469544890547      0.947063306196
 C        -3.666372435145     -1.634445177634      0.570363550281
 C        -3.379590224466     -0.360139150183      0.063427786733
 C        -2.055952058141      0.063125608640     -0.063268898091
 O        -4.461448160832      0.398986950588     -0.283439858556
 C        -4.240129214202      1.709608985071     -0.808470234652
 H         6.205167919471      1.926773011830      0.366762750921
 H         6.431400542586      0.234063780912     -0.124645536221
 H         6.160899102012      1.495708684346     -1.346438756540
 H         1.743794324681     -2.090067043529      0.559978355933
 H        -0.498357698444     -2.721239364680      1.139417977525
 H        -2.842741815693     -3.454042891481      1.343727892857
 H        -4.699668043664     -1.947203977705      0.662001198282
 H        -1.814580828624      1.040601864137     -0.454310628484
 H        -3.665179847210      1.671663675751     -1.738229337411
 H        -3.723943570737      2.344701356230     -0.082776057467
 H        -5.228460651782      2.118131851204     -1.009710220050
