# Supplementary material for: Quantum–mechanical property prediction of solvated drug molecules: what have we learned from a decade of SAMPL blind prediction challenges?
Source: J Comput Aided Mol Des. 2020 Oct 20;35(4):453–72. doi: 10.1007/s10822-020-00347-5 (PMC8018924; doi:10.1007/s10822-020-00347-5)
Supplement: Supplementary file 3 — Supplementary file3 (GZ 871 kb) [file 10822_2020_347_MOESM3_ESM.gz › OR_03/wat/SAMPL5_021T1/d-32/mol_opt.xyz]

 C         6.262223006726      0.831390149507     -0.178197164668
 C         4.776704592345      0.712399797256     -0.155530564947
 N         4.153856452035     -0.369861795346      0.187480242828
 N         2.807373171405     -0.161951677242      0.106416879089
 C         1.703022239386     -0.948322241645      0.349031452123
 C         0.622735237672     -0.127362837255      0.073031013931
 N         1.050476672827      1.136885794309     -0.331574726915
 C         2.356720835880      1.067205611528     -0.295452691620
 S         3.737033579281      2.091378718855     -0.611107587223
 C        -0.807552892444     -0.455950184113      0.161485720735
 C        -1.240066077736     -1.714814806343      0.620477285368
 C        -2.596812829006     -1.997654752684      0.689788636757
 C        -3.558145762392     -1.054168905679      0.313214034616
 C        -3.130922365524      0.196290373006     -0.141010849053
 C        -1.764477109766      0.488935159044     -0.214963112369
 O        -3.969696798845      1.200141027692     -0.536307217329
 C        -5.379461385685      0.971242227062     -0.487695134105
 H         6.616831138765      1.078610789643     -1.181617254288
 H         6.701439396315     -0.117079070542      0.130377788281
 H         6.599382274830      1.617957669320      0.501089114177
 H         1.790231524556     -1.968942465502      0.676598387076
 H        -0.521959405644     -2.466911938535      0.923283431993
 H        -2.924164939269     -2.968712904800      1.044229442576
 H        -4.608283178443     -1.302582787184      0.378740078213
 H        -1.455493830444      1.463159112715     -0.570762951748
 H        -5.712035581023      0.766068970883      0.534009550426
 H        -5.668901721388      0.143583102687     -1.141785765276
 H        -5.841056244413      1.891067863366     -0.841248038649
