# Supplementary material for: Quantum–mechanical property prediction of solvated drug molecules: what have we learned from a decade of SAMPL blind prediction challenges?
Source: J Comput Aided Mol Des. 2020 Oct 20;35(4):453–72. doi: 10.1007/s10822-020-00347-5 (PMC8018924; doi:10.1007/s10822-020-00347-5)
Supplement: Supplementary file 3 — Supplementary file3 (GZ 871 kb) [file 10822_2020_347_MOESM3_ESM.gz › OR_03/wat/SAMPL5_021T1/d-26/mol_opt.xyz]

 C         6.264246899412      0.800629789989     -0.239595725517
 C         4.778355667634      0.689220327103     -0.203804917964
 N         4.153296732210     -0.374549733315      0.189442905968
 N         2.807217741501     -0.165160224969      0.106114805605
 C         1.701253771108     -0.935601570481      0.389099845470
 C         0.622568464207     -0.123391032935      0.082759898970
 N         1.052838678615      1.120058513629     -0.379600657260
 C         2.358953417342      1.046874637444     -0.347285248404
 S         3.741449411964      2.051146587297     -0.713663482771
 C        -0.808448220347     -0.442382029681      0.192264877781
 C        -1.243706447326     -1.669996097235      0.727075508916
 C        -2.601102330922     -1.944805941904      0.813938829217
 C        -3.560395744131     -1.023439160737      0.381472882501
 C        -3.130435460655      0.196206017319     -0.147769537161
 C        -1.763318395196      0.480359199877     -0.240170756978
 O        -3.966986881095      1.176292654835     -0.602891364242
 C        -5.377342758199      0.955135550882     -0.538176846733
 H         6.614865194988      0.996522858233     -1.255664777557
 H         6.608262140045      1.617997488108      0.398588386627
 H         6.701011971533     -0.133528487686      0.112997384106
 H         1.786516676753     -1.941730040690      0.759221864915
 H        -0.527231526042     -2.403602486108      1.075686779122
 H        -2.930616417039     -2.891580769454      1.227199989887
 H        -4.611098672950     -1.264761322932      0.462699638064
 H        -1.452192053872      1.430274934543     -0.654963248417
 H        -5.836760292788      1.852342317334     -0.948193794808
 H        -5.708936973612      0.815505870919      0.494843713718
 H        -5.670264593137      0.088962150616     -1.138626953055
