# Supplementary material for: Quantum–mechanical property prediction of solvated drug molecules: what have we learned from a decade of SAMPL blind prediction challenges?
Source: J Comput Aided Mol Des. 2020 Oct 20;35(4):453–72. doi: 10.1007/s10822-020-00347-5 (PMC8018924; doi:10.1007/s10822-020-00347-5)
Supplement: Supplementary file 3 — Supplementary file3 (GZ 871 kb) [file 10822_2020_347_MOESM3_ESM.gz › OR_03/wat/SAMPL5_021T1/d-125/mol_opt.xyz]

 C         6.217369181538      0.990793325965     -0.146089499068
 C         4.808997922097      0.505415486185     -0.101910136431
 N         3.783678787101      1.296348390682     -0.090528003633
 N         2.639641969441      0.553350717075     -0.049415414806
 C         1.298713576606      0.865662362934     -0.023847524358
 C         0.655520153400     -0.359997684091      0.012035259045
 N         1.578948208382     -1.405287009918      0.009785774648
 C         2.744712528631     -0.811890119089     -0.027685176960
 S         4.438655608163     -1.241229349226     -0.062024249232
 C        -0.790254917517     -0.625622368748      0.052822382331
 C        -1.266434845595     -1.943340555240      0.172156872541
 C        -2.633903416654     -2.185009922288      0.211573703347
 C        -3.560387784966     -1.142014000847      0.136436882546
 C        -3.089173931362      0.169583819159      0.018108665138
 C        -1.714589133513      0.420831590264     -0.024310334853
 O        -3.892334971299      1.272145135398     -0.065014307690
 C        -5.309424824814      1.089816642862     -0.030988573821
 H         6.219288700901      2.080562641044     -0.157053048384
 H         6.776365210978      0.642159415609      0.725442854413
 H         6.726520784839      0.624835738765     -1.040860175582
 H         0.950034654231      1.883088103674     -0.028597093489
 H        -0.560716750247     -2.760899779161      0.232773063703
 H        -2.995793492102     -3.203124598759      0.303709705669
 H        -4.618969086091     -1.359257887550      0.169525079515
 H        -1.391498836258      1.450345688149     -0.122460289360
 H        -5.737797091643      2.087007033853     -0.110029802519
 H        -5.626932489483      0.630487548500      0.909596225012
 H        -5.650235714763      0.479239634798     -0.872152837721
