# Supplementary material for: Quantum–mechanical property prediction of solvated drug molecules: what have we learned from a decade of SAMPL blind prediction challenges?
Source: J Comput Aided Mol Des. 2020 Oct 20;35(4):453–72. doi: 10.1007/s10822-020-00347-5 (PMC8018924; doi:10.1007/s10822-020-00347-5)
Supplement: Supplementary file 3 — Supplementary file3 (GZ 871 kb) [file 10822_2020_347_MOESM3_ESM.gz › OR_03/wat/SAMPL5_027T2/d-58/mol_opt.xyz]

 C        -4.500511618751      0.659048236558      0.056649387805
 C        -3.957864152845      0.028457969640     -1.062890992421
 C        -2.645051401708     -0.443700674317     -1.031663829554
 C        -1.858144254851     -0.292049396685      0.113937839001
 C        -2.413152037181      0.338114072421      1.232814496338
 C        -3.724359116850      0.812294178494      1.206399977559
 C        -0.424878617037     -0.780351985932      0.137743109863
 N         0.499253191133      0.300218059329     -0.217064152592
 C         1.749771814394      0.059346615573     -0.237839358588
 N         2.377531295620     -1.156563572560      0.048780017275
 C         3.732499151714     -1.297252026862     -0.012773697438
 N         4.566282609532     -0.367376552193     -0.328043711417
 C         4.043201958472      0.896332332307     -0.633840195763
 N         2.660631217438      1.047075675640     -0.568504703834
 N         4.760543606047      1.905007114265     -0.964527363776
 H        -5.521159391207      1.024252591453      0.035465774029
 H        -4.555963287337     -0.099013952769     -1.958413785091
 H        -2.229520175312     -0.936129568635     -1.905106020687
 H        -1.815860114904      0.456941776703      2.131285556399
 H        -4.140991826985      1.296522619473      2.082703235617
 H        -0.328645845956     -1.620639449676     -0.563114309416
 H        -0.203142636039     -1.167165351994      1.141953094958
 H         1.813583864194     -1.952902303128      0.306473751215
 H         4.101146955193     -2.288739157596      0.231092354344
 H         2.276535700014      1.955377376380     -0.791263951519
 H         5.739263113214      1.624895374111     -0.962252522307
