# Supplementary material for: Quantum–mechanical property prediction of solvated drug molecules: what have we learned from a decade of SAMPL blind prediction challenges?
Source: J Comput Aided Mol Des. 2020 Oct 20;35(4):453–72. doi: 10.1007/s10822-020-00347-5 (PMC8018924; doi:10.1007/s10822-020-00347-5)
Supplement: Supplementary file 3 — Supplementary file3 (GZ 871 kb) [file 10822_2020_347_MOESM3_ESM.gz › OR_03/wat/SAMPL5_027T2/d-99/mol_opt.xyz]

 C        -3.648423407599      1.056213238678      0.289077784300
 C        -2.938603960780      0.985062899855     -0.910536490268
 C        -1.895081936791      0.072153090857     -1.057480594063
 C        -1.543504462955     -0.783748678741     -0.007063104169
 C        -2.259450622704     -0.703671230653      1.192554995502
 C        -3.305527788874      0.208061209880      1.341194914536
 C        -0.439062808448     -1.822854922302     -0.167221338243
 N         0.666721806784     -1.422347177811     -1.035018138816
 C         1.534929269941     -0.596904258609     -0.600458201328
 N         1.562380756949      0.021730245739      0.653028595084
 C         2.556628311600      0.884925553928      1.006833679055
 N         3.556942821191      1.216614678475      0.265835617776
 C         3.629760795719      0.651948441212     -1.014315252418
 N         2.605136361254     -0.214412186451     -1.388087076328
 N         4.573049213141      0.889364247145     -1.847897180292
 H        -4.457798470506      1.768437852802      0.403150540857
 H        -3.197737757718      1.641757056688     -1.733788486092
 H        -1.345712067343      0.025511214481     -1.990602851299
 H        -1.997665738532     -1.357577771415      2.018809880710
 H        -3.846258849874      0.258368241904      2.279786848285
 H        -0.087392392225     -2.126945141280      0.828605248074
 H        -0.874394738044     -2.723492253842     -0.610539523977
 H         0.802377069331     -0.139956745286      1.297284172155
 H         2.463059920606      1.306467264366      2.002743679325
 H         2.656859491767     -0.633459532247     -2.306758933453
 H         5.230769184112      1.538754662627     -1.421138784912
