# Supplementary material for: Quantum–mechanical property prediction of solvated drug molecules: what have we learned from a decade of SAMPL blind prediction challenges?
Source: J Comput Aided Mol Des. 2020 Oct 20;35(4):453–72. doi: 10.1007/s10822-020-00347-5 (PMC8018924; doi:10.1007/s10822-020-00347-5)
Supplement: Supplementary file 3 — Supplementary file3 (GZ 871 kb) [file 10822_2020_347_MOESM3_ESM.gz › OR_03/wat/SAMPL5_027T2/d-32/mol_opt.xyz]

 C        -3.701092582127      0.819935199544     -0.494787728154
 C        -3.488263328378     -0.489299522250     -0.924833956843
 C        -2.396301210144     -1.214207533382     -0.446080753199
 C        -1.503815370481     -0.645222799347      0.469478278288
 C        -1.725650636846      0.669645885461      0.894916422187
 C        -2.814997247656      1.396680117300      0.416111058713
 C        -0.348097577146     -1.474331443980      1.019802615244
 N         0.851770588231     -0.715552138388      1.366568280559
 C         1.613042834281     -0.290807023546      0.436971122922
 N         1.433842111592     -0.444695870008     -0.941051415141
 C         2.326917158474      0.055136435610     -1.841998330667
 N         3.407414678976      0.692198110498     -1.548460643374
 C         3.689251168693      0.898040733709     -0.191626671338
 N         2.768199441602      0.409539721392      0.731989617322
 N         4.732071931540      1.505627921068      0.237825981832
 H        -4.546156911326      1.387014940507     -0.868473704925
 H        -4.166854881074     -0.945721700595     -1.636921932837
 H        -2.236363146823     -2.231565320097     -0.789759552089
 H        -1.039562179905      1.125999814801      1.598927376551
 H        -2.971777436719      2.414913936603      0.754864174603
 H        -0.125691809569     -2.288622526084      0.315950252099
 H        -0.683611144621     -1.966017879664      1.937884389393
 H         0.597018592104     -0.896364297975     -1.280158819285
 H         2.071783826002     -0.118484509146     -2.882779962841
 H         2.969757829029      0.547286516182      1.713129384275
 H         5.292165302293      1.797873231785     -0.560485483295
