# Supplementary material for: Quantum–mechanical property prediction of solvated drug molecules: what have we learned from a decade of SAMPL blind prediction challenges?
Source: J Comput Aided Mol Des. 2020 Oct 20;35(4):453–72. doi: 10.1007/s10822-020-00347-5 (PMC8018924; doi:10.1007/s10822-020-00347-5)
Supplement: Supplementary file 3 — Supplementary file3 (GZ 871 kb) [file 10822_2020_347_MOESM3_ESM.gz › OR_03/wat/SAMPL5_027T4/d-27/mol_opt.xyz]

 C         4.213028464416      0.787814658199     -0.024794687528
 C         3.156198239089      0.912924115421     -0.929286086496
 C         1.915315572656      0.350895125253     -0.638365331562
 C         1.712024393018     -0.342963891646      0.560851441693
 C         2.773049151677     -0.459012729223      1.462558678594
 C         4.018831351148      0.100084446551      1.171577255731
 C         0.375714396005     -0.988835608836      0.869647215428
 N        -0.739220253720     -0.045047955682      0.765483756529
 C        -1.839864059142     -0.241948934349      0.026468116653
 N        -1.985887465727     -1.337407771326     -0.715336721009
 C        -3.138376386393     -1.400275590459     -1.417122093809
 N        -4.125446121753     -0.538911084657     -1.461879135526
 C        -3.993539207144      0.604939919105     -0.695760164246
 N        -2.806824660260      0.716044846496      0.050797702743
 N        -4.845425464975      1.561619998930     -0.606423852372
 H         5.178505185804      1.225574385518     -0.251737067312
 H         3.300249749949      1.446562144601     -1.862086752926
 H         1.099889493081      0.452932102273     -1.346421648494
 H         2.626104868757     -0.988833764861      2.398053153732
 H         4.832165140574      0.002042606740      1.881758038073
 H         0.391724765737     -1.413233346449      1.876780059989
 H         0.165999916477     -1.799523152124      0.172792275185
 H        -0.684790241043      0.793676624191      1.326599966393
 H        -3.252809540577     -2.295233316184     -2.024684307794
 H        -2.701032330830      1.553502841010      0.610168011001
 H        -5.644584956826      1.341613331506     -1.197637822669
