# Supplementary material for: Quantum–mechanical property prediction of solvated drug molecules: what have we learned from a decade of SAMPL blind prediction challenges?
Source: J Comput Aided Mol Des. 2020 Oct 20;35(4):453–72. doi: 10.1007/s10822-020-00347-5 (PMC8018924; doi:10.1007/s10822-020-00347-5)
Supplement: Supplementary file 3 — Supplementary file3 (GZ 871 kb) [file 10822_2020_347_MOESM3_ESM.gz › OR_03/wat/SAMPL5_027T4/d-151/mol_opt.xyz]

 C         4.134822668763      0.733244789809      0.607311390426
 C         4.139037045824     -0.194341584840     -0.432558639681
 C         2.949131953346     -0.810583528811     -0.824853495103
 C         1.745969497023     -0.511623936737     -0.180582576211
 C         1.750571016705      0.422451528468      0.862752365646
 C         2.935635625330      1.041123778958      1.253822707610
 C         0.465344502989     -1.212473647015     -0.591474113441
 N        -0.610125014541     -0.274101144564     -0.919519843662
 C        -1.801722239477     -0.230019376169     -0.307965769032
 N        -2.101185750843     -1.067496668491      0.682214870707
 C        -3.335712471138     -0.909756956579      1.207343583842
 N        -4.271491325833     -0.054639003699      0.873509890185
 C        -3.979232485421      0.824161313653     -0.153706748606
 N        -2.701220318473      0.701663321969     -0.727835211732
 N        -4.758757712134      1.730198598332     -0.623115525131
 H         5.056760302407      1.215502075454      0.911855857871
 H         5.064467858439     -0.436161501594     -0.943047315315
 H         2.957851536596     -1.528556733546     -1.638438022418
 H         0.823879506943      0.667825223912      1.370441446093
 H         2.925069289309      1.761754137595      2.063911244981
 H         0.651971916421     -1.851081943528     -1.458161910000
 H         0.093837122471     -1.845724709069      0.213295446509
 H        -0.439536025678      0.373340381114     -1.676279167356
 H        -3.576044294424     -1.593950391326      2.018082949360
 H        -2.475862006395      1.348918658759     -1.473476897881
 H        -5.638460198209      1.699327317949     -0.111526517661
