# Supplementary material for: Quantum–mechanical property prediction of solvated drug molecules: what have we learned from a decade of SAMPL blind prediction challenges?
Source: J Comput Aided Mol Des. 2020 Oct 20;35(4):453–72. doi: 10.1007/s10822-020-00347-5 (PMC8018924; doi:10.1007/s10822-020-00347-5)
Supplement: Supplementary file 3 — Supplementary file3 (GZ 871 kb) [file 10822_2020_347_MOESM3_ESM.gz › OR_03/wat/SAMPL5_027T4/d-186/mol_opt.xyz]

 C         4.107331231939      0.865104161354      0.526470410635
 C         4.152757539325     -0.229589479533     -0.334908452175
 C         2.977574862125     -0.903222087612     -0.672539162353
 C         1.747320340919     -0.495934843650     -0.149713772361
 C         1.710322382985      0.605590948456      0.713625950852
 C         2.881249328610      1.282022207602      1.048903414466
 C         0.485458245811     -1.266558621694     -0.489320603659
 N        -0.615689620042     -0.402115196847     -0.916174611722
 C        -1.791587370077     -0.293191508582     -0.282078230738
 N        -2.040972153547     -0.979046606326      0.830968886686
 C        -3.264087441517     -0.771787253243      1.365537570757
 N        -4.230462364610      0.004356659685      0.938888978638
 C        -3.990462079636      0.725393769443     -0.216613730230
 N        -2.727226676022      0.543929512797     -0.807891589574
 N        -4.805616038260      1.534869314364     -0.790249086845
 H         5.017980960388      1.392307489847      0.787289970450
 H         5.099294597142     -0.557219755027     -0.749950534916
 H         3.018967587233     -1.751323931951     -1.348289764223
 H         0.762832783291      0.937397855614      1.124257529314
 H         2.837892649191      2.133375718885      1.718976529693
 H         0.692877274524     -1.986660807340     -1.284224174443
 H         0.129057574897     -1.823340335250      0.376808176969
 H        -0.477049084658      0.136369696062     -1.760089528665
 H        -3.463766854865     -1.332815645384      2.275770233585
 H        -2.543733534775      1.071323623947     -1.652616875749
 H        -5.669264140370      1.562765114383     -0.251837534393
