# Supplementary material for: Quantum–mechanical property prediction of solvated drug molecules: what have we learned from a decade of SAMPL blind prediction challenges?
Source: J Comput Aided Mol Des. 2020 Oct 20;35(4):453–72. doi: 10.1007/s10822-020-00347-5 (PMC8018924; doi:10.1007/s10822-020-00347-5)
Supplement: Supplementary file 3 — Supplementary file3 (GZ 871 kb) [file 10822_2020_347_MOESM3_ESM.gz › OR_03/wat/SAMPL5_027T4/d-136/mol_opt.xyz]

 C         3.324000509826      1.464388227872      0.232937350130
 C         2.671265411377      0.896507890701      1.328421297222
 C         1.750889103126     -0.132767454916      1.140593246973
 C         1.468896621549     -0.604771421296     -0.145687210722
 C         2.123173879012     -0.029156931790     -1.238682250293
 C         3.048247058675      0.998797152282     -1.051477025637
 C         0.506347760763     -1.762587927329     -0.369028809045
 N        -0.672591124621     -1.756282404308      0.495043599472
 C        -1.715116175755     -0.918451143864      0.415007414180
 N        -2.744913764639     -1.084043083155      1.247732528315
 C        -3.749166650406     -0.198975546138      1.087822345465
 N        -3.848209104397      0.790027962949      0.229727760799
 C        -2.789194317169      0.978352046043     -0.635621427411
 N        -1.711701525956      0.076606219820     -0.504670207093
 N        -2.690204364811      1.886844172477     -1.537131503905
 H         4.038624265357      2.266024889650      0.380467792489
 H         2.879944284321      1.254646694101      2.330245559809
 H         1.246963113043     -0.566866086120      1.997025635750
 H         1.909495791241     -0.383482622330     -2.242163858597
 H         3.545946972318      1.437375297289     -1.908898233655
 H         0.195830330138     -1.793830842928     -1.417958753096
 H         1.013747888585     -2.708996866377     -0.173547682686
 H        -0.764166427156     -2.468858261435      1.204085052575
 H        -4.588628653672     -0.332463833085      1.766470967111
 H        -0.918523144026      0.231244630320     -1.113817600950
 H        -3.530957736721      2.460719241566     -1.514895987197
