# Supplementary material for: Quantum–mechanical property prediction of solvated drug molecules: what have we learned from a decade of SAMPL blind prediction challenges?
Source: J Comput Aided Mol Des. 2020 Oct 20;35(4):453–72. doi: 10.1007/s10822-020-00347-5 (PMC8018924; doi:10.1007/s10822-020-00347-5)
Supplement: Supplementary file 3 — Supplementary file3 (GZ 871 kb) [file 10822_2020_347_MOESM3_ESM.gz › OR_03/wat/SAMPL5_027T4/d-28/mol_opt.xyz]

 C         4.439358535547      0.064760432821      0.437952428326
 C         3.648555249707      1.021661831351      1.074696299433
 C         2.301757044804      1.150429721600      0.738405917408
 C         1.732699315433      0.324539762141     -0.236818498973
 C         2.532169094500     -0.630755536846     -0.872504652555
 C         3.879422166778     -0.760917624486     -0.536817312100
 C         0.266830511546      0.449289202896     -0.583866624440
 N        -0.540903628345     -0.404701549190      0.299510833106
 C        -1.875230954405     -0.491004185254      0.312947387394
 N        -2.465909888242     -1.322951766204      1.175648019296
 C        -3.811706369587     -1.335786818316      1.116670780916
 N        -4.611287811428     -0.646219790660      0.334730528342
 C        -4.018080657842      0.218254028108     -0.562474102438
 N        -2.607739059534      0.264138235863     -0.542696029751
 N        -4.618978969006      0.976888619182     -1.406293116915
 H         5.487414922120     -0.033649342085      0.696935814843
 H         4.080017127599      1.669839227832      1.828861286893
 H         1.691093427649      1.899031649257      1.232234660586
 H         2.101550334856     -1.271203116509     -1.635013199953
 H         4.490456234336     -1.502550941293     -1.038476340026
 H        -0.051663606271      1.489821393595     -0.469157339321
 H         0.104399801586      0.155387084248     -1.625622828934
 H        -0.066652726887     -1.007356940754      0.957382731382
 H        -4.293451266043     -2.013653830433      1.817824799193
 H        -2.170857734596      0.894970999806     -1.201927418225
 H        -5.623261094273      0.839739253329     -1.310134023486
