# Supplementary material for: Quantum–mechanical property prediction of solvated drug molecules: what have we learned from a decade of SAMPL blind prediction challenges?
Source: J Comput Aided Mol Des. 2020 Oct 20;35(4):453–72. doi: 10.1007/s10822-020-00347-5 (PMC8018924; doi:10.1007/s10822-020-00347-5)
Supplement: Supplementary file 3 — Supplementary file3 (GZ 871 kb) [file 10822_2020_347_MOESM3_ESM.gz › OR_03/wat/SAMPL5_027T6/d-5/mol_opt.xyz]

 C        -4.441843459630      0.114132060802      0.102201218871
 C        -3.571446346368      1.076225270829      0.619261074947
 C        -2.214622748459      0.790942277926      0.752941988974
 C        -1.708368105532     -0.457864357872      0.370759161741
 C        -2.586580434645     -1.414188802490     -0.146166578725
 C        -3.947357519458     -1.131654094535     -0.279356716330
 C        -0.235211384201     -0.765835030270      0.517359160929
 N         0.552480082690     -0.015197741270     -0.466801157337
 C         1.887261742241      0.145170689438     -0.360853342742
 N         2.515808956078      0.809933656309     -1.403791968956
 C         3.867793804428      0.994038897279     -1.327589835275
 N         4.589076187141      0.608101943838     -0.337917000745
 C         3.922759137441     -0.043413716381      0.733223061861
 N         2.554756646555     -0.283954758312      0.671821616371
 N         4.581241760896     -0.428664190092      1.773458776961
 H        -5.498360827938      0.335103060855      0.000876112020
 H        -3.951344130329      2.045298410663      0.922745027626
 H        -1.543313131903      1.539867107558      1.160220866450
 H        -2.206031820101     -2.385891703181     -0.443281897812
 H        -4.617275512605     -1.884033783747     -0.679989492036
 H        -0.059911072848     -1.839788077202      0.400461442276
 H         0.122715865095     -0.483773341373      1.508533432800
 H         0.108167674549      0.199932813271     -1.347413174137
 H         2.003118910242      1.150826661340     -2.205306471393
 H         4.317157921222      1.500923990051     -2.175871748175
 H         5.560327805440     -0.178237243433      1.641476441838
