# Supplementary material for: Quantum–mechanical property prediction of solvated drug molecules: what have we learned from a decade of SAMPL blind prediction challenges?
Source: J Comput Aided Mol Des. 2020 Oct 20;35(4):453–72. doi: 10.1007/s10822-020-00347-5 (PMC8018924; doi:10.1007/s10822-020-00347-5)
Supplement: Supplementary file 3 — Supplementary file3 (GZ 871 kb) [file 10822_2020_347_MOESM3_ESM.gz › OR_03/wat/SAMPL5_027T6/d-34/mol_opt.xyz]

 C        -3.526579540692      0.715129922535     -0.966776746923
 C        -2.823595872489      1.453245367731     -0.012163993404
 C        -1.813315693572      0.851899149265      0.734728561566
 C        -1.491019022913     -0.495485152209      0.536460014501
 C        -2.196630332380     -1.227571449143     -0.423042977174
 C        -3.211264645855     -0.626651493592     -1.170582158765
 C        -0.420874515608     -1.179373179300      1.375296261517
 N         0.781745687393     -0.379276045121      1.603797274070
 C         1.731714984110     -0.082601176334      0.691411613551
 N         1.480870273835     -0.399447014582     -0.630010728623
 C         2.436592031471     -0.082137182058     -1.560009551954
 N         3.554317245715      0.477302270419     -1.274895726549
 C         3.793879759683      0.792860929670      0.090655468081
 N         2.846408844920      0.488916080251      1.057125628644
 N         4.897389130480      1.362068164616      0.442487662005
 H        -4.311127883845      1.185202277220     -1.548667488916
 H        -3.063620664862      2.497950866235      0.150540072178
 H        -1.268200826437      1.431495648142      1.471519594144
 H        -1.954131742941     -2.272641334949     -0.588683295955
 H        -3.748131556236     -1.206285809441     -1.912878979950
 H        -0.820179768043     -1.403550627829      2.366045017298
 H        -0.156306129677     -2.142236942497      0.926562031305
 H         1.037605670922     -0.153058516973      2.553270511626
 H         0.589780755946     -0.769615780321     -0.931334906788
 H         2.189606450481     -0.339494931753     -2.585127722270
 H         5.464067360594      1.502355960019     -0.392725433214
