# Supplementary material for: Quantum–mechanical property prediction of solvated drug molecules: what have we learned from a decade of SAMPL blind prediction challenges?
Source: J Comput Aided Mol Des. 2020 Oct 20;35(4):453–72. doi: 10.1007/s10822-020-00347-5 (PMC8018924; doi:10.1007/s10822-020-00347-5)
Supplement: Supplementary file 3 — Supplementary file3 (GZ 871 kb) [file 10822_2020_347_MOESM3_ESM.gz › OR_03/wat/SAMPL5_027T6/d-72/mol_opt.xyz]

 C        -3.568498911984      0.576405244286      0.945937923361
 C        -3.235235708695      1.342721251593     -0.169329464951
 C        -2.189532918728      0.944577012181     -1.003817110426
 C        -1.470096746712     -0.223926543788     -0.735098671937
 C        -1.810621951391     -0.987860969156      0.386624440195
 C        -2.852118280595     -0.589756748502      1.222085226649
 C        -0.367516967459     -0.666856402546     -1.686866889435
 N         0.801696178680     -1.259195274348     -1.039496398815
 C         1.740493473349     -0.601337221036     -0.326088571515
 N         1.503851394072      0.723738582486     -0.013947493063
 C         2.446831102075      1.388858255923      0.725712673481
 N         3.540690188043      0.858699495519      1.133095906073
 C         3.765695143516     -0.505184543279      0.800046596191
 N         2.830836314230     -1.208594180545      0.054820277938
 N         4.844220753584     -1.099265422130      1.186228491347
 H        -4.377104062083      0.886033023224      1.598148288426
 H        -3.782446385285      2.252417326147     -0.389019990605
 H        -1.933349241041      1.547925279938     -1.869092921234
 H        -1.255525497095     -1.892438987547      0.608945630203
 H        -3.105466763512     -1.189826680813      2.088829559868
 H        -0.064988314147      0.173121584003     -2.320693120661
 H        -0.753382784711     -1.433463378703     -2.361269665371
 H         1.046471730957     -2.212119660334     -1.263502527293
 H         0.630103656339      1.178613186507     -0.239803388838
 H         2.211673316002      2.423586497408      0.954185463958
 H         5.405321282590     -0.430870726489      1.712365736454
