# Supplementary material for: Quantum–mechanical property prediction of solvated drug molecules: what have we learned from a decade of SAMPL blind prediction challenges?
Source: J Comput Aided Mol Des. 2020 Oct 20;35(4):453–72. doi: 10.1007/s10822-020-00347-5 (PMC8018924; doi:10.1007/s10822-020-00347-5)
Supplement: Supplementary file 3 — Supplementary file3 (GZ 871 kb) [file 10822_2020_347_MOESM3_ESM.gz › OR_03/wat/SAMPL5_027T6/d-20/mol_opt.xyz]

 C        -3.527274635537      0.264004252017     -1.191769741914
 C        -3.273210956251      1.207851081083     -0.198590090429
 C        -2.261135735836      0.983537864476      0.736400256187
 C        -1.496845210736     -0.186382930962      0.690752247327
 C        -1.757749050130     -1.129084208548     -0.309957267120
 C        -2.765448108544     -0.904961818822     -1.245405773345
 C        -0.431785538616     -0.435137131862      1.749588736725
 N         0.794184570427     -1.057286248866      1.252110774695
 C         1.741497027195     -0.464254428595      0.494586973562
 N         1.465678019292      0.787242838163     -0.022132840881
 C         2.418926034338      1.384092068406     -0.805576649389
 N         3.555209911289      0.856020945127     -1.076670597947
 C         3.819173494899     -0.432164290855     -0.535575129941
 N         2.876178815421     -1.064903816419      0.260992737427
 N         4.940901097668     -1.021804743789     -0.779026148072
 H        -4.309542557844      0.437887953370     -1.921774519692
 H        -3.856081524047      2.120718360694     -0.152089171772
 H        -2.066905910078      1.724147997543      1.505893806780
 H        -1.166608123593     -2.036810994038     -0.359611964938
 H        -2.957151000309     -1.642658357974     -2.016473320899
 H        -0.198333027058      0.500459897094      2.268057264557
 H        -0.822724066430     -1.114928121104      2.508844121057
 H         1.066863099693     -1.954029997665      1.625764619162
 H         0.561550537812      1.224868741599      0.090327255231
 H         2.152845103663      2.361317285566     -1.195805145450
 H         5.500787733311     -0.409742195636     -1.370860430921
