# Supplementary material for: Quantum–mechanical property prediction of solvated drug molecules: what have we learned from a decade of SAMPL blind prediction challenges?
Source: J Comput Aided Mol Des. 2020 Oct 20;35(4):453–72. doi: 10.1007/s10822-020-00347-5 (PMC8018924; doi:10.1007/s10822-020-00347-5)
Supplement: Supplementary file 3 — Supplementary file3 (GZ 871 kb) [file 10822_2020_347_MOESM3_ESM.gz › OR_03/wat/SAMPL5_042T2/d-133/mol_opt.xyz]

 C        -2.915645912163      2.159131095327     -1.639771488291
 C        -2.271988964442      2.342045964993     -0.416113210165
 C        -1.864238153837      1.239597951402      0.333601277370
 C        -2.094574450062     -0.065753447332     -0.127707890236
 C        -2.744858741481     -0.235960127753     -1.358754339549
 C        -3.151360733212      0.866681700469     -2.108348151491
 C        -1.701922245566     -1.254163114254      0.686083316933
 C        -2.690956283638     -2.148618151227      1.108737262381
 C        -2.384463436211     -3.265009918363      1.882983758094
 C        -1.059942940586     -3.502068607018      2.241363133408
 C        -0.049180060628     -2.640835493378      1.822971024596
 C        -0.357981819638     -1.517728360003      1.042774507974
 N         0.639196551727     -0.652015880873      0.545196059450
 C         1.957427620953     -0.576203375002      0.869277464000
 O         2.535956079368     -1.269469536246      1.701065381110
 C         2.721383469872      0.476598086534      0.106611302902
 C         4.111536583827      0.681909774631      0.372195868588
 C         4.788121825135      1.632065299891     -0.319550811152
 C         4.108842624422      2.432031903418     -1.318733043521
 O         4.601014001268      3.319513494106     -2.012775818955
 N         2.755861774883      2.104202603366     -1.452310837099
 N         2.075213317805      1.177967899573     -0.786112362776
 H        -3.232272166091      3.016584100358     -2.222517882605
 H        -2.092513642327      3.342740283116     -0.039599187637
 H        -1.379934909772      1.392640843823      1.291850355632
 H        -2.926189581412     -1.237905075708     -1.731357490835
 H        -3.649631162305      0.715261229143     -3.059288456172
 H        -3.720792971587     -1.947813074516      0.836032410868
 H        -3.172202238638     -3.935681908052      2.205273889363
 H        -0.802743176782     -4.364826424106      2.845216391960
 H         0.978496722393     -2.833393831508      2.088170044968
 H         0.336813323539      0.026454447439     -0.145007892412
 H         4.592652007783      0.069859073961      1.123566303303
 H         5.840125168399      1.827281407587     -0.157060359424
 H         2.216752519003      2.624879166202     -2.135960530578
