# Supplementary material for: Quantum–mechanical property prediction of solvated drug molecules: what have we learned from a decade of SAMPL blind prediction challenges?
Source: J Comput Aided Mol Des. 2020 Oct 20;35(4):453–72. doi: 10.1007/s10822-020-00347-5 (PMC8018924; doi:10.1007/s10822-020-00347-5)
Supplement: Supplementary file 3 — Supplementary file3 (GZ 871 kb) [file 10822_2020_347_MOESM3_ESM.gz › OR_03/wat/SAMPL5_042T2/d-136/mol_opt.xyz]

 C        -2.906155928205      2.089601317172     -1.735168711821
 C        -2.283751485751      2.307637728536     -0.506284740590
 C        -1.878546991914      1.227198164402      0.276168402778
 C        -2.090211456357     -0.090830126501     -0.157136076998
 C        -2.719302799603     -0.296420022468     -1.393769473850
 C        -3.123252816191      0.784213838648     -2.176070271034
 C        -1.699560429725     -1.255842138574      0.690737169885
 C        -2.687271804640     -2.147509239297      1.122149325284
 C        -2.382601070764     -3.242094863210      1.927634586963
 C        -1.061193878173     -3.459738256965      2.309024505341
 C        -0.051500095215     -2.601016924307      1.882877158808
 C        -0.358488828997     -1.499732784556      1.071474622034
 N         0.638217952354     -0.637675836902      0.566747226396
 C         1.951255776689     -0.542859932489      0.906489775580
 O         2.525105837753     -1.213615773396      1.759684154987
 C         2.715468759691      0.501969125284      0.133126836640
 C         4.100337345393      0.724758809501      0.412127629175
 C         4.776864351219      1.668718347539     -0.288102061343
 C         4.102875536370      2.444646936832     -1.309537723233
 O         4.595567093068      3.324592642735     -2.012798570744
 N         2.754833622387      2.101667603308     -1.454306234072
 N         2.074282817732      1.181194187370     -0.780047727524
 H        -3.220745157929      2.929913555561     -2.343433152445
 H        -2.118898606284      3.318667364321     -0.151308156376
 H        -1.410757781936      1.407433671902      1.237894320046
 H        -2.885954241674     -1.308643060105     -1.744836506893
 H        -3.604927365446      0.605573736579     -3.130831134014
 H        -3.714852720957     -1.961641333203      0.830945939623
 H        -3.169412421055     -3.910895958876      2.256021037427
 H        -0.805463170883     -4.305336135258      2.937287684703
 H         0.973956542115     -2.778842320154      2.166273125341
 H         0.338981430479      0.023624251546     -0.141295430672
 H         4.577520336753      0.130624950737      1.180193614055
 H         5.824955002305      1.876546613626     -0.116204400552
 H         2.219626647391      2.605111860660     -2.153726742905
