# Supplementary material for: Quantum–mechanical property prediction of solvated drug molecules: what have we learned from a decade of SAMPL blind prediction challenges?
Source: J Comput Aided Mol Des. 2020 Oct 20;35(4):453–72. doi: 10.1007/s10822-020-00347-5 (PMC8018924; doi:10.1007/s10822-020-00347-5)
Supplement: Supplementary file 3 — Supplementary file3 (GZ 871 kb) [file 10822_2020_347_MOESM3_ESM.gz › OR_03/wat/SAMPL5_042T2/d-184/mol_opt.xyz]

 C        -2.905141724343      2.095610500997     -1.727349992627
 C        -3.306078496411      2.045712106042     -0.392312376658
 C        -2.906390259588      0.986365109850      0.420711600860
 C        -2.097874396927     -0.041267503767     -0.086666352920
 C        -1.702189365205      0.019380325585     -1.431828202592
 C        -2.103152617943      1.078672904499     -2.244790578422
 C        -1.709781057870     -1.191889777347      0.781995091287
 C        -2.710585613318     -1.997561170474      1.335037488975
 C        -2.405815160184     -3.093417748647      2.138831431296
 C        -1.072134441459     -3.392527683294      2.404707436010
 C        -0.052149822633     -2.600799259413      1.883837036037
 C        -0.359384363288     -1.497075290562      1.075785302431
 N         0.636513573994     -0.631950998207      0.574944455543
 C         1.988285068372     -0.777677589925      0.575499100755
 O         2.609359889960     -1.739309049582      1.019006674397
 C         2.734153283317      0.378196520014     -0.042042531416
 C         4.161058587553      0.340404024667     -0.130866183384
 C         4.821194729065      1.385212147057     -0.689092712550
 C         4.087621456132      2.529672763549     -1.190978107871
 O         4.559902789172      3.536276786227     -1.715572180994
 N         2.704187764921      2.405156628449     -1.027648102990
 N         2.038850898700      1.392134266549     -0.483369902271
 H        -3.216361432559      2.919295004102     -2.359621331801
 H        -3.928340917405      2.832783548332      0.018524099406
 H        -3.216857047210      0.956438907931      1.459137474845
 H        -1.092503783599     -0.774988318968     -1.848394470676
 H        -1.793953652413      1.104398607734     -3.283582093775
 H        -3.745321904304     -1.764326578065      1.110912345120
 H        -3.201028793225     -3.706816679698      2.545743171962
 H        -0.815794634606     -4.242909853234      3.026235465482
 H         0.980190981380     -2.824487776817      2.102293913069
 H         0.306733503719      0.221285012893      0.137424000500
 H         4.682204050112     -0.526940131436      0.252219557903
 H         5.899343425758      1.406519098028     -0.780472160853
 H         2.126239482334      3.171431146930     -1.356258364080
