# Supplementary material for: Quantum–mechanical property prediction of solvated drug molecules: what have we learned from a decade of SAMPL blind prediction challenges?
Source: J Comput Aided Mol Des. 2020 Oct 20;35(4):453–72. doi: 10.1007/s10822-020-00347-5 (PMC8018924; doi:10.1007/s10822-020-00347-5)
Supplement: Supplementary file 3 — Supplementary file3 (GZ 871 kb) [file 10822_2020_347_MOESM3_ESM.gz › OR_03/wat/SAMPL5_042T2/d-6/mol_opt.xyz]

 C        -2.906672552489      2.013760528608     -1.818050727900
 C        -2.092218679054      0.987981420113     -2.297147161437
 C        -1.689618648409     -0.042279507004     -1.448458257710
 C        -2.096212480741     -0.064567417957     -0.105377733064
 C        -2.917179841766      0.971534291453      0.363281178807
 C        -3.318451985687      2.001892341620     -0.485445135474
 C        -1.706355883191     -1.184653350346      0.801584628053
 C        -2.705292948944     -1.981876980945      1.370049246814
 C        -2.398563439850     -3.049883543822      2.209769405500
 C        -1.064873825949     -3.328891678555      2.496664169706
 C        -0.046972986007     -2.544446230204      1.960958657232
 C        -0.356187721292     -1.468711875468      1.116711508276
 N         0.636872603957     -0.610385459810      0.598789032519
 C         1.989759067161     -0.744469801123      0.615752226483
 O         2.614565029332     -1.687455292080      1.092824809355
 C         2.731863160665      0.399222177740     -0.028329477329
 C         4.159755472235      0.370819532546     -0.103107256103
 C         4.816601979242      1.404542758190     -0.685322231539
 C         4.078529627333      2.527867720923     -1.226769845816
 O         4.547456472246      3.522831392989     -1.775942316623
 N         2.694665862079      2.396638297844     -1.072219223478
 N         2.032483221363      1.394195323666     -0.505041643244
 H        -3.219179099931      2.814873819042     -2.478081468908
 H        -1.774510394730      0.984141658836     -3.333677496365
 H        -1.070040943638     -0.844085367463     -1.835135253969
 H        -3.236177967121      0.971182704074      1.399546267149
 H        -3.950459815330      2.796111258675     -0.104320740386
 H        -3.739883502666     -1.764794984913      1.129614789036
 H        -3.192189706692     -3.657589509094      2.628160717539
 H        -0.807017803243     -4.157548601637      3.146274802500
 H         0.985193289786     -2.752169257492      2.195422956456
 H         0.303969991969      0.226474387480      0.132951942568
 H         4.684325324986     -0.480725087561      0.309603256079
 H         5.895346236552      1.432126940343     -0.767507797737
 H         2.113672887824      3.148337391331     -1.428025826990
