# Supplementary material for: Quantum–mechanical property prediction of solvated drug molecules: what have we learned from a decade of SAMPL blind prediction challenges?
Source: J Comput Aided Mol Des. 2020 Oct 20;35(4):453–72. doi: 10.1007/s10822-020-00347-5 (PMC8018924; doi:10.1007/s10822-020-00347-5)
Supplement: Supplementary file 3 — Supplementary file3 (GZ 871 kb) [file 10822_2020_347_MOESM3_ESM.gz › OR_03/wat/SAMPL5_042T2/d-115/mol_opt.xyz]

 C        -2.861888034671      2.455580082018     -0.998582146060
 C        -3.153162459275      2.180563484487      0.337263449403
 C        -2.737973022141      0.980600091434      0.912259784344
 C        -2.019909477793      0.036005354594      0.165004570158
 C        -1.735817225884      0.322578203736     -1.178185828926
 C        -2.154119150289      1.520431712285     -1.754469074406
 C        -1.625228448625     -1.262609665799      0.778179776219
 C        -2.599284764572     -2.036654466766      1.427967272970
 C        -2.302046046682     -3.284195552818      1.968934394056
 C        -1.007156897873     -3.790622830885      1.875311690685
 C        -0.017895824617     -3.029961348934      1.258987666808
 C        -0.315879492832     -1.777190200736      0.718617893079
 N         0.748024033695     -1.043596227418      0.105785882627
 C         1.285955442839      0.091973535043      0.613834546931
 O         0.901240186921      0.653331031539      1.634986053228
 C         2.437323108425      0.659970885404     -0.176027797177
 C         3.084759878863      1.856932251325      0.263019557032
 C         4.121525703476      2.355689705345     -0.455134779102
 C         4.569417341937      1.680736199785     -1.656335778052
 O         5.490544678412      2.023379607511     -2.395391810399
 N         3.831127411992      0.527831436436     -1.941740821532
 N         2.812366548731      0.023193566634     -1.253062606035
 H        -3.185297293071      3.387928172266     -1.447404460946
 H        -3.701081259386      2.900894668897      0.934444966289
 H        -2.960376818388      0.780021035490      1.954348902879
 H        -1.200222873527     -0.401526338996     -1.780304494302
 H        -1.932190436069      1.719967327358     -2.796926664455
 H        -3.614246796669     -1.659865978183      1.479580630580
 H        -3.082052577847     -3.861769253981      2.451424493557
 H        -0.764118849436     -4.762997585596      2.287193562326
 H         1.001119939742     -3.395264531390      1.201934774002
 H         1.219893890058     -1.449868443199     -0.692687463846
 H         2.728204493179      2.338724868905      1.163785544296
 H         4.645026665347      3.258001050375     -0.166945254534
 H         4.090418426028      0.003788153835     -2.770666431696
