# Supplementary material for: Quantum–mechanical property prediction of solvated drug molecules: what have we learned from a decade of SAMPL blind prediction challenges?
Source: J Comput Aided Mol Des. 2020 Oct 20;35(4):453–72. doi: 10.1007/s10822-020-00347-5 (PMC8018924; doi:10.1007/s10822-020-00347-5)
Supplement: Supplementary file 3 — Supplementary file3 (GZ 871 kb) [file 10822_2020_347_MOESM3_ESM.gz › OR_03/wat/SAMPL5_056T2/d-184/mol_opt.xyz]

 C        -3.238367783002      1.523210496724      1.005998633023
 C        -2.590598843920      0.172661235282      0.670186034343
 C        -3.439652946405     -0.591857912713     -0.357098006997
 C        -1.147797689696      0.361417576499      0.183445331404
 H        -1.150913508008      1.019608924904     -0.698871990983
 C        -0.438765917119     -0.952975605299     -0.177635751365
 C         1.043838432489     -0.750300256309     -0.302658086439
 C         1.674964930213      0.386764797970      0.148341239535
 C         3.066984629554      0.486506895190     -0.018733456924
 C         3.801545009682     -0.525469606152     -0.608955260594
 C         3.158891742288     -1.739329515359     -1.082567912600
 N         1.778229497602     -1.740924494980     -0.879112107586
 O         3.715348505825     -2.699696788560     -1.616049655261
 C         5.209807359731     -0.420651466881     -0.769075567730
 N         6.356424975595     -0.334081886469     -0.900021867604
 C         0.857344936676      1.483258765687      0.795439212036
 O        -0.409081249808      1.010862482363      1.229116892637
 H        -4.247404445294      1.372406387881      1.399047476114
 H        -2.660021567614      2.071125425810      1.751098222913
 H        -3.319528198291      2.147960945696      0.109678652926
 H        -2.537742315959     -0.424820667368      1.589548494257
 H        -3.455606552931     -0.070241940667     -1.320080120897
 H        -3.077739581320     -1.608206611545     -0.527411667362
 H        -4.471402041634     -0.666947147152     -0.004768201911
 H        -0.828710709640     -1.353997590717     -1.117093950854
 H        -0.628888809192     -1.704405489877      0.598668753211
 H         3.582727910456      1.376399031968      0.326508096414
 H         1.303967314256     -2.576637943566     -1.205327286336
 H         0.725637331484      2.322015809583      0.096289771146
 H         1.365509583981      1.864346148055      1.683094081486
