# Supplementary material for: Quantum–mechanical property prediction of solvated drug molecules: what have we learned from a decade of SAMPL blind prediction challenges?
Source: J Comput Aided Mol Des. 2020 Oct 20;35(4):453–72. doi: 10.1007/s10822-020-00347-5 (PMC8018924; doi:10.1007/s10822-020-00347-5)
Supplement: Supplementary file 3 — Supplementary file3 (GZ 871 kb) [file 10822_2020_347_MOESM3_ESM.gz › OR_03/wat/SAMPL5_056T2/d-53/mol_opt.xyz]

 C        -3.344406322792      1.663796671530      0.296332034591
 C        -2.694839269009      0.304907606716     -0.003625463247
 C        -3.116331926058     -0.744514391612      1.035987179450
 C        -1.171343018387      0.450382655035     -0.142099012080
 H        -0.969798789044      1.305533094446     -0.803633065940
 C        -0.475782186407     -0.783453142973     -0.734714586324
 C         1.013896555501     -0.673241293786     -0.587904329763
 C         1.603295175324      0.242884282779      0.254492808958
 C         3.006676858891      0.273230797284      0.326150815842
 C         3.790838737242     -0.592299493107     -0.414357318157
 C         3.190871881946     -1.573713361740     -1.301676787926
 N         1.796152597088     -1.521467197667     -1.309762304332
 O         3.791889017291     -2.390807390592     -2.000050656036
 C         5.209250160621     -0.559263961930     -0.331668565535
 N         6.364287339648     -0.531371993779     -0.264426093514
 C         0.737053371567      1.188997770005      1.058920378783
 O        -0.606673256240      0.739105684115      1.144313932558
 H        -3.086677079033      2.404761681418     -0.466078994222
 H        -4.433478739031      1.571530187258      0.320379779569
 H        -3.017664777693      2.047133286057      1.266680214967
 H        -3.048588861255     -0.026575929537     -0.988082008249
 H        -2.784156550188     -0.458059525694      2.036738937907
 H        -4.205967751046     -0.830828606190      1.054521412175
 H        -2.715229530190     -1.737091396493      0.816533563029
 H        -0.808905226250     -1.696012919322     -0.229263390803
 H        -0.738611801530     -0.886897326793     -1.792085346635
 H         3.490983284456      0.989949954273      0.981030114704
 H         1.351381157178     -2.195044847565     -1.924834597002
 H         0.767291363033      2.195923046504      0.617087279069
 H         1.104587584364      1.262506061361      2.084094068165
