# Supplementary material for: Quantum–mechanical property prediction of solvated drug molecules: what have we learned from a decade of SAMPL blind prediction challenges?
Source: J Comput Aided Mol Des. 2020 Oct 20;35(4):453–72. doi: 10.1007/s10822-020-00347-5 (PMC8018924; doi:10.1007/s10822-020-00347-5)
Supplement: Supplementary file 3 — Supplementary file3 (GZ 871 kb) [file 10822_2020_347_MOESM3_ESM.gz › OR_03/wat/SAMPL5_056T2/d-131/mol_opt.xyz]

 C        -2.909350039704      0.108120735285      1.726597964553
 C        -2.642988425727      0.678924774296      0.326609311327
 C        -3.515303944552     -0.005572082911     -0.736027762416
 C        -1.159331062446      0.659620904656     -0.074002283005
 H        -1.069569392356      1.134657526495     -1.061555735205
 C        -0.519416426522     -0.734936882249     -0.147742275756
 C         0.973654183961     -0.627385650660     -0.257918630814
 C         1.650488921394      0.540615979148      0.011834521620
 C         3.049674006006      0.544461837454     -0.121708575671
 C         3.746016383492     -0.588318259737     -0.501428202751
 C         3.053943941903     -1.835183651932     -0.779886703988
 N         1.670055416017     -1.736432186855     -0.629017484345
 O         3.573693381830     -2.898987248327     -1.118527168827
 C         5.161570804613     -0.578387289707     -0.628190425543
 N         6.314185988668     -0.569507876976     -0.732096818526
 C         0.877912830546      1.775004423200      0.424935214424
 O        -0.432231931907      1.458593908918      0.871807689973
 H        -2.737450630629     -0.971839584828      1.766510620011
 H        -3.952666005896      0.280195384525      2.004873320270
 H        -2.277010234743      0.583233372694      2.479147179923
 H        -2.911789206396      1.741591986697      0.344251223819
 H        -3.330811924139      0.404217011894     -1.733490338588
 H        -4.573375440382      0.141584836907     -0.505073931920
 H        -3.336012231769     -1.084339904836     -0.774099536289
 H        -0.909443307632     -1.288913512128     -1.006298875650
 H        -0.761159234468     -1.316127032789      0.748494071403
 H         3.601445966408      1.456285334288      0.081219930955
 H         1.160119316635     -2.592142003622     -0.822955785509
 H         0.826064540264      2.486034957599     -0.412821330926
 H         1.376083757531      2.274930193499      1.257560817448
