# Supplementary material for: Quantum–mechanical property prediction of solvated drug molecules: what have we learned from a decade of SAMPL blind prediction challenges?
Source: J Comput Aided Mol Des. 2020 Oct 20;35(4):453–72. doi: 10.1007/s10822-020-00347-5 (PMC8018924; doi:10.1007/s10822-020-00347-5)
Supplement: Supplementary file 3 — Supplementary file3 (GZ 871 kb) [file 10822_2020_347_MOESM3_ESM.gz › OR_03/wat/SAMPL5_056T2/d-6/mol_opt.xyz]

 C        -2.709051411441      1.355878290296      1.329039757453
 C        -1.965877627495      0.190042336600      0.659694229314
 C        -2.902504575898     -1.021464330580      0.520801339262
 C        -1.404765943321      0.623031384057     -0.712927521644
 H        -2.251781117726      0.883074804448     -1.352667037397
 C        -0.558235729178     -0.435668377068     -1.441410092245
 C         0.833751388878     -0.496166348055     -0.885983749490
 C         1.374867289106      0.539074124965     -0.158732527687
 C         2.695021169974      0.407520931180      0.305672430793
 C         3.449156787047     -0.720447352856      0.039127585331
 C         2.900553976199     -1.823893844325     -0.730489823912
 N         1.584162230199     -1.603623693502     -1.138210998171
 O         3.481405345352     -2.869377044362     -1.024005353967
 C         4.786706836598     -0.842518944222      0.503976439336
 N         5.875718732516     -0.941514707438      0.882926014598
 C         0.544343927066      1.767480647569      0.139261438509
 O        -0.636891852406      1.841331218940     -0.650055270196
 H        -2.067789357038      2.227956136587      1.466822039498
 H        -3.567684965051      1.664361477114      0.722834448754
 H        -3.084455460715      1.052435031111      2.309816011165
 H        -1.130732326593     -0.106086350235      1.306507615068
 H        -3.352996175855     -1.256751638543      1.488353545521
 H        -3.715992617663     -0.809266178220     -0.181207782526
 H        -2.384471805772     -1.919436928081      0.177769817407
 H        -1.026824319395     -1.420706176549     -1.400658321863
 H        -0.491531306511     -0.165362609996     -2.501136297570
 H         3.138648989453      1.210828305402      0.884449521614
 H         1.175606667738     -2.362040840239     -1.674489626533
 H         0.298140787666      1.799764408685      1.209317948302
 H         1.111502464267      2.671546267315     -0.091395778722
