# Supplementary material for: Quantum–mechanical property prediction of solvated drug molecules: what have we learned from a decade of SAMPL blind prediction challenges?
Source: J Comput Aided Mol Des. 2020 Oct 20;35(4):453–72. doi: 10.1007/s10822-020-00347-5 (PMC8018924; doi:10.1007/s10822-020-00347-5)
Supplement: Supplementary file 3 — Supplementary file3 (GZ 871 kb) [file 10822_2020_347_MOESM3_ESM.gz › OR_03/wat/SAMPL5_056T2/d-32/mol_opt.xyz]

 C        -3.408875900397     -0.735613435860      0.075723935287
 C        -2.491500276170      0.372933282036      0.615854038647
 C        -3.214696098008      1.726091825401      0.588174973417
 C        -1.166968979621      0.442681865266     -0.168955738276
 H        -1.389548831077      0.720566069155     -1.204907675096
 C        -0.419371645772     -0.920242793717     -0.190339321087
 C         1.055559394227     -0.755935281566     -0.362399579959
 C         1.693297685488      0.255375583098      0.322225562644
 C         3.080834385308      0.385696357736      0.186321551929
 C         3.805560160417     -0.489495608252     -0.608717396938
 C         3.153651141710     -1.560376585868     -1.342190573865
 N         1.766671826215     -1.596367919320     -1.151633901822
 O         3.700795059488     -2.383041708109     -2.076945605125
 C         5.214094473206     -0.364720032070     -0.747097524110
 N         6.361705831270     -0.262425925933     -0.858434732507
 C         0.790621549968      1.160731830223      1.115482261691
 O        -0.346078123256      1.522670362514      0.325178769811
 H        -4.362291701457     -0.726553801093      0.610020214089
 H        -3.623846120944     -0.580612226599     -0.987287511019
 H        -2.978639136190     -1.732866341149      0.192306311983
 H        -2.237561108708      0.136817555074      1.657882512208
 H        -2.584687315111      2.524512981050      0.982558295635
 H        -4.127871830869      1.681415400113      1.187965258999
 H        -3.500933787485      1.992167297496     -0.435503502218
 H        -0.840963509089     -1.560732950508     -0.965560380203
 H        -0.576412417250     -1.432647654601      0.767430566673
 H         3.601395212285      1.181010532644      0.708542464183
 H         1.285856602196     -2.333308460015     -1.656926982878
 H         0.470123691789      0.680893089571      2.049964097534
 H         1.292079767837      2.093376693283      1.373269610369
