# Supplementary material for: Quantum–mechanical property prediction of solvated drug molecules: what have we learned from a decade of SAMPL blind prediction challenges?
Source: J Comput Aided Mol Des. 2020 Oct 20;35(4):453–72. doi: 10.1007/s10822-020-00347-5 (PMC8018924; doi:10.1007/s10822-020-00347-5)
Supplement: Supplementary file 3 — Supplementary file3 (GZ 871 kb) [file 10822_2020_347_MOESM3_ESM.gz › OR_03/wat/SAMPL5_007T3/d-101/mol_opt.xyz]

 C        -5.826218400158      0.123282035220      1.193729971312
 C        -4.975364336856      0.953939621845      1.923586101987
 C        -3.702199710735      1.253273347898      1.437982214213
 C        -3.253342084945      0.731597143283      0.217697532286
 C        -4.119351415027     -0.099651840225     -0.504762358548
 C        -5.393447930035     -0.402529914768     -0.024079717772
 C        -1.859860570094      1.028004920653     -0.288320897016
 C        -0.823749803189     -0.002169889172      0.191714634196
 N         0.495348656898      0.331370504366     -0.328455446101
 C         1.487151068272     -0.427591862843     -0.026809557716
 C         2.841015029251     -0.109902147069     -0.547019150253
 C         3.084853133901      1.005002673422     -1.360225552637
 C         4.366214106212      1.251958517562     -1.819064807628
 C         5.436161912475      0.413130238059     -1.492375169909
 C         5.207100766308     -0.692096942168     -0.688446709771
 C         3.914682016141     -0.953139870763     -0.216507691210
 N         3.647151022114     -2.051504248430      0.593505396006
 C         2.391129890756     -2.287372183675      1.043170857419
 N         1.349351308622     -1.564344724690      0.785298313062
 Br        4.691132864002      2.784541372833     -2.934536703256
 H        -6.817381226496     -0.107993860095      1.567549475543
 H        -5.303863394133      1.372424781563      2.868776604956
 H        -3.049764087131      1.905159837522      2.010734041487
 H        -3.794264405422     -0.508953872600     -1.456315914155
 H        -6.048972916445     -1.044835702372     -0.602138178052
 H        -1.545001721821      2.021197419441      0.046323866109
 H        -1.855257151021      1.042145301363     -1.382610666544
 H        -1.128188584249     -1.006067219201     -0.132779832913
 H        -0.815332647022     -0.029337810566      1.289455917423
 H         2.256422939902      1.652102873423     -1.612207828150
 H         6.432612855523      0.619542311977     -1.859753420332
 H         6.026294477070     -1.351498767083     -0.426744031948
 H         4.393307599525     -2.680949773848      0.855535874994
 H         2.288630737809     -3.167732270860      1.671092832920
