# Supplementary material for: Quantum–mechanical property prediction of solvated drug molecules: what have we learned from a decade of SAMPL blind prediction challenges?
Source: J Comput Aided Mol Des. 2020 Oct 20;35(4):453–72. doi: 10.1007/s10822-020-00347-5 (PMC8018924; doi:10.1007/s10822-020-00347-5)
Supplement: Supplementary file 3 — Supplementary file3 (GZ 871 kb) [file 10822_2020_347_MOESM3_ESM.gz › OR_03/wat/SAMPL5_007T3/d-55/mol_opt.xyz]

 C        -4.755811620776      2.209908497446      0.758265485733
 C        -3.925492548841      1.803368121351      1.803013243353
 C        -3.066179984347      0.717453057820      1.632941102401
 C        -3.018899253354      0.017666199892      0.420534571699
 C        -3.859382630350      0.436336114482     -0.619414269129
 C        -4.720307079913      1.521365800763     -0.454879790926
 C        -2.062622448759     -1.137064804060      0.225811866693
 C        -0.714425625813     -0.693952873294     -0.375934678872
 N         0.139233096446     -1.852140780629     -0.563351134644
 C         1.421968863962     -1.805113160032     -0.586825464403
 C         2.318607108320     -0.615006274522     -0.528785474074
 C         1.950110524744      0.679787520842     -0.931967453269
 C         2.838369561988      1.732992928178     -0.787117471644
 C         4.109067128636      1.548060543641     -0.240259751728
 C         4.507720450758      0.271004624297      0.119468642056
 C         3.632546798601     -0.808181738182     -0.049709487427
 N         4.049444838192     -2.108930717853      0.192688598385
 C         3.288039042029     -3.151975936800     -0.241707419148
 N         2.070563919645     -3.058365509434     -0.651242780831
 Br        2.305968482329      3.493859116706     -1.344705695074
 H        -5.426794380554      3.051443346293      0.889344185952
 H        -3.949182055718      2.328487020039      2.751699283002
 H        -2.427942552400      0.405086268081      2.453667609523
 H        -3.844117267190     -0.096991272223     -1.564943892320
 H        -5.365928502535      1.825792729194     -1.271459154028
 H        -2.505647245813     -1.886191251869     -0.436766845623
 H        -1.869124536018     -1.628066938167      1.184041272442
 H        -0.912960601519     -0.208685253396     -1.341171932698
 H        -0.264737947751      0.064444053813      0.278535123201
 H         0.982677290008      0.858393628703     -1.372333902136
 H         4.786031649806      2.383056597541     -0.117093365488
 H         5.504681512141      0.102936925396      0.509384871616
 H         5.002068307677     -2.281718894835      0.482318135484
 H         3.779457706369     -4.120057689181     -0.225044028079
