# Supplementary material for: Quantum–mechanical property prediction of solvated drug molecules: what have we learned from a decade of SAMPL blind prediction challenges?
Source: J Comput Aided Mol Des. 2020 Oct 20;35(4):453–72. doi: 10.1007/s10822-020-00347-5 (PMC8018924; doi:10.1007/s10822-020-00347-5)
Supplement: Supplementary file 3 — Supplementary file3 (GZ 871 kb) [file 10822_2020_347_MOESM3_ESM.gz › OR_03/wat/SAMPL5_007T3/d-51/mol_opt.xyz]

 C        -4.848060652196      2.130176928089      0.124921176150
 C        -4.306766395979      1.494577456611     -0.992845687129
 C        -3.399603440010      0.446898135341     -0.832224742599
 C        -3.015818318309      0.013969262273      0.443502779645
 C        -3.568635686335      0.660476647645      1.556734411143
 C        -4.476216192624      1.708397241162      1.401905324838
 C        -2.004778566712     -1.096814619531      0.616146080715
 C        -0.558513344283     -0.570970994733      0.703414485220
 N         0.352660361569     -1.682683646974      0.900829279048
 C         1.589542767990     -1.669501393589      0.557141305057
 C         2.392893878374     -0.550827249676     -0.014625711576
 C         2.108193336401      0.812101952774      0.175110756954
 C         2.885089360782      1.778010551665     -0.443539291283
 C         3.958285903517      1.435753398312     -1.267575575957
 C         4.283171868567      0.098847255282     -1.429973118268
 C         3.526219635961     -0.887404639402     -0.786619771078
 N         3.900954879414     -2.222061093841     -0.838909773146
 C         3.330271855474     -3.115757412667      0.016817402073
 N         2.274835719659     -2.894073181428      0.720811786246
 Br        2.471943724261      3.634856384819     -0.166934511852
 H        -5.555738303998      2.942418305898      0.002323604682
 H        -4.593314055889      1.811229621186     -1.989812427042
 H        -2.988249683061     -0.044939445146     -1.708273423436
 H        -3.290253210251      0.335656966344      2.554545303738
 H        -4.895568167204      2.192024435949      2.277436329689
 H        -2.220187113730     -1.664719083031      1.525751201402
 H        -2.068906810912     -1.795398070212     -0.223342401443
 H        -0.497462238545      0.124415501126      1.551556763195
 H        -0.334531784260      0.007054396886     -0.202913619618
 H         1.296227781073      1.114457684029      0.816262154178
 H         4.545951046297      2.200618335563     -1.757770175175
 H         5.137969381453     -0.182285597397     -2.033925856500
 H         4.736257606737     -2.486509852543     -1.342309496455
 H         3.831134856768     -4.076994180785      0.081385438584
