# Supplementary material for: Quantum–mechanical property prediction of solvated drug molecules: what have we learned from a decade of SAMPL blind prediction challenges?
Source: J Comput Aided Mol Des. 2020 Oct 20;35(4):453–72. doi: 10.1007/s10822-020-00347-5 (PMC8018924; doi:10.1007/s10822-020-00347-5)
Supplement: Supplementary file 3 — Supplementary file3 (GZ 871 kb) [file 10822_2020_347_MOESM3_ESM.gz › OR_03/wat/SAMPL5_007T3/d-38/mol_opt.xyz]

 C        -4.630212816764      2.170006427837      0.554934153372
 C        -4.866705648281      0.799761950060      0.438939264519
 C        -3.796646438786     -0.091569582669      0.362215184043
 C        -2.472866439615      0.365825812602      0.399586667427
 C        -2.250050372506      1.743755494776      0.516435801743
 C        -3.316970258701      2.639216466503      0.594334516328
 C        -1.317919394291     -0.602406776157      0.282797494808
 C        -0.944109237578     -0.892583570461     -1.191701593209
 N         0.043017292104     -1.953581929788     -1.325150367103
 C         1.286163873718     -1.878878309090     -1.012501518904
 C         2.097618877354     -0.719417645751     -0.527443075358
 C         1.795907272952      0.631162685142     -0.772214470419
 C         2.579790963185      1.634241001912     -0.227971878131
 C         3.682574404449      1.345794893332      0.577899349112
 C         4.022335571086      0.022157510406      0.798023533890
 C         3.256109587462     -1.003100250509      0.229205708047
 N         3.650361527103     -2.327422667329      0.348111206754
 C         3.067991255284     -3.272697049507     -0.440417409994
 N         1.991138632241     -3.100749503674     -1.124649953098
 Br        2.137009363171      3.470407938380     -0.584360892061
 H        -5.460589548412      2.864284190968      0.618056750396
 H        -5.883796780396      0.424132632948      0.412875453688
 H        -3.990859433337     -1.156435169231      0.278958433557
 H        -1.232281953435      2.119305303901      0.552493078561
 H        -3.122261880150      3.701931487479      0.689119304308
 H        -0.446988237549     -0.208879002106      0.812420058763
 H        -1.579704427053     -1.554035679454      0.754631512093
 H        -0.665896673527      0.037614959737     -1.695698349682
 H        -1.847087662274     -1.242430283173     -1.700063699878
 H         0.958510656357      0.899642470679     -1.394072877977
 H         4.277087500682      2.139760034242      1.009958052613
 H         4.896431115093     -0.222285503111      1.390224432802
 H         4.503243015775     -2.552510379286      0.841134000032
 H         3.579656294637     -4.230017959607     -0.469107871042
