# Supplementary material for: Quantum–mechanical property prediction of solvated drug molecules: what have we learned from a decade of SAMPL blind prediction challenges?
Source: J Comput Aided Mol Des. 2020 Oct 20;35(4):453–72. doi: 10.1007/s10822-020-00347-5 (PMC8018924; doi:10.1007/s10822-020-00347-5)
Supplement: Supplementary file 3 — Supplementary file3 (GZ 871 kb) [file 10822_2020_347_MOESM3_ESM.gz › OR_03/wat/SAMPL5_007T3/d-109/mol_opt.xyz]

 C        -4.642396533812      2.014463670363      0.908048799960
 C        -4.846204793354      1.010357174294     -0.039155256597
 C        -3.758459548260      0.318082087249     -0.571036652857
 C        -2.449225664981      0.613391215699     -0.169002114168
 C        -2.259194160434      1.624143786878      0.781898221108
 C        -3.343826246111      2.319844256179      1.316428481150
 C        -1.277293970351     -0.163797162422     -0.723549022938
 C        -0.994248323705     -1.452725123141      0.086870424330
 N         0.011563881974     -2.300498382783     -0.536128000565
 C         1.270041680929     -2.056472666922     -0.608415213059
 C         2.077185390214     -0.938365909709     -0.028533989506
 C         1.724731322793     -0.199750896536      1.113878371387
 C         2.512471333311      0.858290994696      1.534679157353
 C         3.668602395862      1.229900292279      0.845970180002
 C         4.056938802220      0.489485061676     -0.257194731934
 C         3.287023158971     -0.603008166398     -0.675327265623
 N         3.726049762036     -1.421809139037     -1.704867662484
 C         3.124041161636     -2.626822800431     -1.904573990649
 N         2.001959970449     -2.985316596799     -1.385112627406
 Br        2.000191764557      1.845233835635      3.102533319223
 H        -5.486387073254      2.555966220694      1.320348624628
 H        -5.851293213984      0.769097322228     -0.367578209171
 H        -3.926697270194     -0.456950448239     -1.312375751418
 H        -1.252686785313      1.873062169777      1.103088912030
 H        -3.174145739733      3.101903465064      2.048451680752
 H        -1.479748620965     -0.456800594659     -1.757916753355
 H        -0.384591217283      0.466216812055     -0.735711507992
 H        -1.918750484261     -2.036403090318      0.115281915308
 H        -0.776562539016     -1.197205458442      1.127935179410
 H         0.845077549720     -0.456289748661      1.680049788354
 H         4.265875821952      2.069467511130      1.175985444492
 H         4.970454419618      0.738102653484     -0.784605898094
 H         4.615719127249     -1.235307096047     -2.146010099787
 H         3.660784641518     -3.309485248833     -2.556353751885
