# Supplementary material for: Quantum–mechanical property prediction of solvated drug molecules: what have we learned from a decade of SAMPL blind prediction challenges?
Source: J Comput Aided Mol Des. 2020 Oct 20;35(4):453–72. doi: 10.1007/s10822-020-00347-5 (PMC8018924; doi:10.1007/s10822-020-00347-5)
Supplement: Supplementary file 3 — Supplementary file3 (GZ 871 kb) [file 10822_2020_347_MOESM3_ESM.gz › OR_03/wat/SAMPL5_003T1/d-98/mol_opt.xyz]

 C         4.522341492167     -0.000402429488     -0.208868935326
 C         3.984684606128     -0.753913771348     -1.264654264807
 C         2.613819354551     -0.905160628737     -1.404309409504
 C         1.745812439242     -0.298264766921     -0.483345353096
 C         2.290140577729      0.459355209755      0.575596138940
 C         3.678765789645      0.604188771697      0.708426471410
 C         1.379417391747      1.088688814061      1.520751796349
 O         1.656284885478      1.766218064151      2.479599992388
 O         0.026956191282      0.876891411722      1.260793446990
 C        -0.399447683277      0.108228590537      0.213551415524
 N         0.375535412096     -0.463648482467     -0.631173181515
 C        -1.867224808061      0.016462657914      0.105398485529
 C        -2.440629095130     -0.174988045290     -1.163830352677
 C        -3.815977554648     -0.263334259215     -1.328032032704
 C        -4.657035809576     -0.169864626729     -0.217619857016
 C        -4.117278809165      0.006986620632      1.053090529036
 C        -2.741951209385      0.098196660257      1.195192378182
 F        -2.255870352233      0.233595539188      2.452075101500
 H         5.595709108877      0.107331377587     -0.113020215197
 H         4.649822712486     -1.224127117190     -1.979502666644
 H         2.191261691431     -1.486033189439     -2.214757913754
 H         4.072891098873      1.189975509270      1.529324693078
 H        -1.778915333259     -0.241983654145     -2.017382351766
 H        -4.232543579674     -0.400131243258     -2.318167170027
 H        -5.731606836491     -0.237787413609     -0.336770956388
 H        -4.742961680831      0.067520401062      1.934634211495
