# Supplementary material for: Quantum–mechanical property prediction of solvated drug molecules: what have we learned from a decade of SAMPL blind prediction challenges?
Source: J Comput Aided Mol Des. 2020 Oct 20;35(4):453–72. doi: 10.1007/s10822-020-00347-5 (PMC8018924; doi:10.1007/s10822-020-00347-5)
Supplement: Supplementary file 3 — Supplementary file3 (GZ 871 kb) [file 10822_2020_347_MOESM3_ESM.gz › OR_03/wat/SAMPL5_003T1/d-178/mol_opt.xyz]

 C         4.537320561017     -0.058580359775     -0.081459112896
 C         4.043696939127     -1.364699837259     -0.227841571120
 C         2.679651130220     -1.612472523120     -0.234468227509
 C         1.774293574835     -0.549318321806     -0.092024516423
 C         2.275061006237      0.761701372631      0.053933858466
 C         3.656591121426      1.001543807732      0.058464226160
 C         1.325352116044      1.855456814228      0.199791169080
 O         1.562705594357      3.031516648240      0.327664333358
 O        -0.011557165111      1.472320850985      0.195422406895
 C        -0.400679950097      0.163779708929      0.035878159725
 N         0.411743447363     -0.815446968876     -0.105428277857
 C        -1.867401464497      0.032542889255      0.020256289049
 C        -2.674504213681      1.148538844796     -0.268593983704
 C        -4.058525935337      1.047840074516     -0.318110218568
 C        -4.677344945367     -0.176668515027     -0.066088204894
 C        -3.906812497592     -1.295916983364      0.236894003683
 C        -2.527235700931     -1.178705174467      0.274668359839
 F        -1.825114289290     -2.287223970691      0.597802839335
 H         5.605685942257      0.118949850769     -0.078538707566
 H         4.737435366290     -2.190074768281     -0.337452444736
 H         2.290542098235     -2.616731433047     -0.347833884768
 H         4.016709150064      2.016265421026      0.172302506137
 H        -2.195424590825      2.097801028452     -0.464788137818
 H        -4.652617693010      1.922201940892     -0.552844570755
 H        -5.756597731681     -0.263669509084     -0.100192967583
 H        -4.357971870053     -2.256950887653      0.449586674466
