# Supplementary material for: Quantum–mechanical property prediction of solvated drug molecules: what have we learned from a decade of SAMPL blind prediction challenges?
Source: J Comput Aided Mol Des. 2020 Oct 20;35(4):453–72. doi: 10.1007/s10822-020-00347-5 (PMC8018924; doi:10.1007/s10822-020-00347-5)
Supplement: Supplementary file 3 — Supplementary file3 (GZ 871 kb) [file 10822_2020_347_MOESM3_ESM.gz › OR_03/wat/SAMPL5_003T1/d-94/mol_opt.xyz]

 C         4.537355768750     -0.058185902852     -0.000516800570
 C         4.044650083455     -1.362348092178      0.165635356011
 C         2.680785597919     -1.609914554232      0.185158411279
 C         1.774239333508     -0.548581748548      0.036017433162
 C         2.274218726777      0.760643979901     -0.129787360296
 C         3.655673391310      1.000181377691     -0.147181509033
 C         1.323594582973      1.852610786264     -0.282072217649
 O         1.559746430478      3.027210479290     -0.424915507808
 O        -0.013293831284      1.469452232047     -0.264190252636
 C        -0.401190040642      0.163506595413     -0.085459458805
 N         0.411851946899     -0.814203026853      0.062603471652
 C        -1.867911862819      0.032503491604     -0.057718919508
 C        -2.672735594830      1.149901884897      0.231760769706
 C        -4.056302320804      1.049290704835      0.292676055418
 C        -4.676828548814     -0.176590052774      0.051559115370
 C        -3.908611986804     -1.297273222863     -0.251995355419
 C        -2.529400171838     -1.180018897512     -0.301124076201
 F        -1.829175538882     -2.289539006464     -0.624562563678
 H         5.605668105545      0.119106668951     -0.013338215848
 H         4.739138197578     -2.186370182087      0.280527901153
 H         2.292422959628     -2.612620432370      0.313849477183
 H         4.014927989803      2.013390850243     -0.276160445580
 H        -2.192087439195      2.100120488984      0.419431659217
 H        -4.648711506118      1.924667204110      0.527792942311
 H        -5.755756268480     -0.263578611147      0.094553293921
 H        -4.361268004113     -2.259363014352     -0.456543203351
