# Supplementary material for: Quantum–mechanical property prediction of solvated drug molecules: what have we learned from a decade of SAMPL blind prediction challenges?
Source: J Comput Aided Mol Des. 2020 Oct 20;35(4):453–72. doi: 10.1007/s10822-020-00347-5 (PMC8018924; doi:10.1007/s10822-020-00347-5)
Supplement: Supplementary file 3 — Supplementary file3 (GZ 871 kb) [file 10822_2020_347_MOESM3_ESM.gz › OR_03/wat/SAMPL5_015T2/d-87/mol_opt.xyz]

 C         3.005966234029      2.313262598727      0.675102145675
 C         2.412788065406      0.986328963399      0.272701632198
 C         3.251543252333     -0.093052949091     -0.075318270005
 C         2.730044364307     -1.317772056201     -0.446587614366
 C         1.339057617445     -1.520266433338     -0.487393782498
 C         0.488312028786     -0.447834352747     -0.141842111971
 C         1.038974837710      0.788116571364      0.232888407310
 C        -0.962693569887     -0.656515807499     -0.185912816863
 N        -1.324101033789     -1.941704620674     -0.575016732656
 C        -0.417194855167     -2.921265012810     -0.893169318168
 N         0.860077714605     -2.774273608690     -0.868633104682
 N        -1.810118865266      0.268122531032      0.108676188105
 C        -3.234245506017      0.014680771938      0.047874548305
 C        -3.986400303230      1.284314196688      0.444605782338
 O        -5.194009047875      1.362194312904      0.484892248711
 O        -3.193242340372      2.313294337993      0.746002012212
 H         3.645217984190      2.205562738086      1.556600876677
 H         2.228495552396      3.042705175942      0.907222377803
 H         3.628839211166      2.723090128441     -0.125671725634
 H         4.327906351935      0.042162511849     -0.050662004983
 H         3.378978357751     -2.143667388045     -0.712955314358
 H         0.367703884636      1.596553870864      0.494290716655
 H        -2.304394741745     -2.181366408277     -0.632422874030
 H        -0.856127666185     -3.870853594870     -1.180039650224
 H        -3.566169014543     -0.777481409762      0.733351720335
 H        -3.585392373339     -0.258866445648     -0.956919108741
 H        -2.272816139280      1.965531378424      0.628335772856
