# Supplementary material for: Quantum–mechanical property prediction of solvated drug molecules: what have we learned from a decade of SAMPL blind prediction challenges?
Source: J Comput Aided Mol Des. 2020 Oct 20;35(4):453–72. doi: 10.1007/s10822-020-00347-5 (PMC8018924; doi:10.1007/s10822-020-00347-5)
Supplement: Supplementary file 3 — Supplementary file3 (GZ 871 kb) [file 10822_2020_347_MOESM3_ESM.gz › OR_03/wat/SAMPL5_015T2/d-116/mol_opt.xyz]

 C         2.990943434792      2.402003875911      0.355273715948
 C         2.403349274475      1.043025261831      0.068093803109
 C         3.242787987597     -0.040341383710     -0.265393681886
 C         2.726302590176     -1.294140989917     -0.531942358321
 C         1.339975168358     -1.523136398565     -0.477010954121
 C         0.488468800403     -0.447145535414     -0.144569236417
 C         1.034043713014      0.818619019215      0.122692772660
 C        -0.957758835205     -0.684135617638     -0.087001338044
 N        -1.313959611505     -1.996305825691     -0.378782588165
 C        -0.406834319551     -2.976899534560     -0.692849103092
 N         0.866233986662     -2.806252735021     -0.753759003057
 N        -1.805655056943      0.240705269698      0.205698519880
 C        -3.225272516759     -0.040779066250      0.248088802752
 C        -3.979431111992      1.240411577107      0.601698633621
 O        -5.184159387111      1.300796182507      0.706489198625
 O        -3.191601716255      2.300296901762      0.787784424349
 H         3.682347496370      2.358985018664      1.202261758123
 H         3.557649771644      2.773454761140     -0.503812299633
 H         2.213095848074      3.130452142913      0.589258054550
 H         4.315647713314      0.114967101288     -0.313280001121
 H         3.375663627521     -2.123071398350     -0.787604924578
 H         0.362604581595      1.629393304066      0.376119380398
 H        -2.290529132957     -2.256452272868     -0.364089797871
 H        -0.841589473797     -3.949573848905     -0.896525713050
 H        -3.498869794231     -0.788073233747      1.005874169972
 H        -3.630003279803     -0.390353306919     -0.711850835737
 H        -2.272449757888      1.960550731451      0.640138601106
