# Supplementary material for: Quantum–mechanical property prediction of solvated drug molecules: what have we learned from a decade of SAMPL blind prediction challenges?
Source: J Comput Aided Mol Des. 2020 Oct 20;35(4):453–72. doi: 10.1007/s10822-020-00347-5 (PMC8018924; doi:10.1007/s10822-020-00347-5)
Supplement: Supplementary file 3 — Supplementary file3 (GZ 871 kb) [file 10822_2020_347_MOESM3_ESM.gz › OR_03/wat/SAMPL5_015T2/d-123/mol_opt.xyz]

 C         3.427698782344      2.240990432830      0.331476559459
 C         2.675639279949      0.952830833717      0.105746222348
 C         3.370077453014     -0.269766208622      0.000032085410
 C         2.699028845662     -1.461007156627     -0.205720030567
 C         1.297231832528     -1.483392229123     -0.315236326040
 C         0.590270969447     -0.266692509850     -0.211534586032
 C         1.290923578586      0.931457959002     -0.003124888321
 C        -0.876468739065     -0.277152819639     -0.327207407976
 N        -1.393438082853     -1.561794362087     -0.513651457706
 C        -0.619038499569     -2.688769000026     -0.607408950604
 N         0.664621915291     -2.711480656654     -0.521827666623
 N        -1.569676750706      0.804747978246     -0.269697121473
 C        -3.005275543750      0.762271486147     -0.406057916275
 C        -3.742279654465      0.448198049372      0.890882434004
 O        -3.245144261489      0.028329943292      1.908359248878
 O        -5.061551248818      0.693984312442      0.761934419583
 H         2.747802551327      3.092392606658      0.390492898753
 H         4.137875184595      2.428891426900     -0.479564040190
 H         4.004250653368      2.201695170332      1.260700664449
 H         4.452184212458     -0.275220362881      0.082190460915
 H         3.237411379358     -2.398119906332     -0.286125761726
 H         0.721628407277      1.849567651494      0.072604525336
 H        -2.392799465349     -1.687778992468     -0.586389714902
 H        -1.173171983897     -3.608842511949     -0.762450272756
 H        -3.376120115146      0.052950853360     -1.163555317905
 H        -3.359599692147      1.741709179189     -0.737736149586
 H        -5.502081007951      0.460998833278      1.594868089547
