# Supplementary material for: Quantum–mechanical property prediction of solvated drug molecules: what have we learned from a decade of SAMPL blind prediction challenges?
Source: J Comput Aided Mol Des. 2020 Oct 20;35(4):453–72. doi: 10.1007/s10822-020-00347-5 (PMC8018924; doi:10.1007/s10822-020-00347-5)
Supplement: Supplementary file 3 — Supplementary file3 (GZ 871 kb) [file 10822_2020_347_MOESM3_ESM.gz › OR_03/wat/SAMPL5_015T2/d-104/mol_opt.xyz]

 C         3.116615965168      2.264679340677      0.662355179554
 C         2.509745127134      0.943318187637      0.260429938919
 C         3.336737483792     -0.149071395916     -0.072345387159
 C         2.800604698556     -1.368085601863     -0.444444888653
 C         1.407460489539     -1.550217492924     -0.501045070530
 C         0.568886572146     -0.464901772902     -0.169613582827
 C         1.133115733761      0.764009757465      0.205629918514
 C        -0.889576058840     -0.645485768032     -0.225623427700
 N        -1.262830098713     -1.933272584314     -0.623166106428
 C        -0.366115388246     -2.925251705140     -0.925199305634
 N         0.913687913171     -2.800007933512     -0.884170087446
 N        -1.711117206420      0.298802457957      0.064952917102
 C        -3.127846640889      0.038414974208     -0.026598226913
 C        -4.003967083746      1.212473078152      0.372545439389
 O        -5.161000964569      1.314091572605      0.024465949065
 O        -3.408199689521      2.100430729157      1.180974704264
 H         2.346117497520      3.002622275962      0.891183814166
 H         3.752656649425      2.152501099067      1.545672586376
 H         3.745660360150      2.667403497767     -0.137384553235
 H         4.414784983593     -0.030002479602     -0.035749335906
 H         3.440723423673     -2.204581976678     -0.699502895457
 H         0.464608492937      1.579244066916      0.453925967638
 H        -2.244050978911     -2.161735615713     -0.697626545321
 H        -0.814154457204     -3.869718413871     -1.216279699449
 H        -3.450726317146     -0.236225443312     -1.040006206023
 H        -3.450895067034     -0.784432968566      0.634129990293
 H        -4.060925439326      2.784000114775      1.403488913401
