# Supplementary material for: Quantum–mechanical property prediction of solvated drug molecules: what have we learned from a decade of SAMPL blind prediction challenges?
Source: J Comput Aided Mol Des. 2020 Oct 20;35(4):453–72. doi: 10.1007/s10822-020-00347-5 (PMC8018924; doi:10.1007/s10822-020-00347-5)
Supplement: Supplementary file 3 — Supplementary file3 (GZ 871 kb) [file 10822_2020_347_MOESM3_ESM.gz › OR_03/wat/SAMPL5_015T2/minConf/mol_opt.xyz]

 C         3.012885274215      2.184077904942      0.993281289797
 C         2.415951651504      0.922487536671      0.421693749486
 C         3.251419356500     -0.112325459848     -0.048260084941
 C         2.725927847059     -1.276290328855     -0.576409466688
 C         1.334177235697     -1.459752573479     -0.659189553808
 C         0.486714723789     -0.431333633263     -0.192965048886
 C         1.041389730229      0.743082526526      0.340233396523
 C        -0.965147413961     -0.619949864730     -0.280180211591
 N        -1.330650184719     -1.843687384803     -0.830368988022
 C        -0.426719097860     -2.784064475866     -1.257208224961
 N         0.851121574211     -2.652254587356     -1.199601123488
 N        -1.808968296747      0.269090278911      0.116638557682
 C        -3.234463807628      0.041050136333      0.007307119294
 C        -3.979757383635      1.254342709814      0.561858318188
 O        -5.187004565341      1.339165748499      0.598841616597
 O        -3.180913675353      2.224849881032      1.007698817742
 H         3.658315993767      1.960254519093      1.847912929449
 H         3.630276599347      2.697218981766      0.249714935224
 H         2.237449516796      2.875994410740      1.325484517774
 H         4.328347631933      0.008862191173      0.006641598113
 H         3.372296419328     -2.068236545587     -0.935858101117
 H         0.372740962653      1.518454209396      0.692622687919
 H        -2.311688256329     -2.067097810450     -0.926993602935
 H        -0.868819312354     -3.686724648195     -1.665314098855
 H        -3.575688097083     -0.093193830454     -1.028556943979
 H        -3.582748091067     -0.830959937361      0.577734402372
 H        -2.262446334954      1.885940045352      0.854241513110
