# Supplementary material for: Quantum–mechanical property prediction of solvated drug molecules: what have we learned from a decade of SAMPL blind prediction challenges?
Source: J Comput Aided Mol Des. 2020 Oct 20;35(4):453–72. doi: 10.1007/s10822-020-00347-5 (PMC8018924; doi:10.1007/s10822-020-00347-5)
Supplement: Supplementary file 3 — Supplementary file3 (GZ 871 kb) [file 10822_2020_347_MOESM3_ESM.gz › OR_03/wat/SAMPL5_020T1/d-165/mol_opt.xyz]

 C        -7.452963820980     -0.038317837329     -0.486960484147
 C        -6.052857415312      0.546545929166     -0.691754496931
 C        -4.957853917690     -0.401416394293     -0.202151410055
 C        -3.552498520148      0.138756042512     -0.384855648292
 O        -3.288141610927      1.241041960948     -0.841561032950
 N        -2.553610622280     -0.727122653617      0.016038490745
 C        -1.191310971712     -0.497272416946     -0.029748638885
 N        -0.349122705429     -1.392971342384      0.380659137146
 C         0.954862135616     -0.941523946344      0.237643286053
 C         2.109512609048     -1.655781994548      0.582384392978
 C         3.351758911879     -1.070802904448      0.379906731343
 C         3.490184597742      0.224029385190     -0.163473371373
 C         2.339645960552      0.935957144770     -0.507073307855
 C         1.089433026491      0.350898786945     -0.304733784072
 S        -0.506189033466      1.016814108541     -0.645418393994
 C         4.864432316266      0.844562636401     -0.375141607341
 C         5.617003942464      1.040627831494      0.953907251358
 C         5.712038517407      0.038231511158     -1.376247945662
 H        -7.649079356354     -0.238136108637      0.570987138128
 H        -8.219943414419      0.654091377573     -0.843166111718
 H        -7.573945855016     -0.979572869690     -1.031982326189
 H        -5.893661776575      0.765576670392     -1.751598966723
 H        -5.967816790935      1.500113253658     -0.162943613239
 H        -5.095418652732     -0.627017628892      0.862433754250
 H        -5.023134809647     -1.364017112857     -0.723206593384
 H        -2.811421497278     -1.632560669095      0.389189034269
 H         2.022081638115     -2.651836997343      1.000917589355
 H         4.239740369534     -1.631485248518      0.649673665820
 H         2.422284725025      1.932528605152     -0.926553163989
 H         4.700471918891      1.836949522478     -0.808696569167
 H         6.571297355482      1.546511400217      0.780243586906
 H         5.033692612277      1.645902059355      1.652915148317
 H         5.831015316785      0.081607406128      1.435121460677
 H         5.196161103675     -0.069801533340     -2.334076738242
 H         5.930989158818     -0.964012142998     -0.995923566366
 H         6.666364554833      0.540904169204     -1.558752896774
