# Supplementary material for: Quantum–mechanical property prediction of solvated drug molecules: what have we learned from a decade of SAMPL blind prediction challenges?
Source: J Comput Aided Mol Des. 2020 Oct 20;35(4):453–72. doi: 10.1007/s10822-020-00347-5 (PMC8018924; doi:10.1007/s10822-020-00347-5)
Supplement: Supplementary file 3 — Supplementary file3 (GZ 871 kb) [file 10822_2020_347_MOESM3_ESM.gz › OR_03/wat/SAMPL5_020T1/d-127/mol_opt.xyz]

 C        -7.319327186196      0.091573967121     -0.645949465791
 C        -5.871071699527      0.490447966868     -0.940596947857
 C        -4.877460767984     -0.227794711009     -0.023094187622
 C        -3.436022854105      0.182472522858     -0.250345504265
 O        -3.093941602606      1.266423078672     -0.701181386351
 N        -2.502662720951     -0.762970310373      0.123931921295
 C        -1.126871724832     -0.625817876494      0.092230430611
 N        -0.352116891685     -1.583862426699      0.493323354828
 C         0.981282514285     -1.220321299619      0.370436469322
 C         2.079913327943     -2.015426336266      0.712468451608
 C         3.361241058105     -1.508075845605      0.530608332486
 C         3.592290720299     -0.218727840185      0.013238494168
 C         2.493919072942      0.576596293606     -0.328786093181
 C         1.208787965380      0.071248569441     -0.147993354883
 S        -0.335925574964      0.848537677254     -0.491732837449
 C         5.016548767693      0.291184504532     -0.164321147447
 C         5.305304685982      1.514075335159      0.725751297594
 C         5.343285077133      0.591362123583     -1.638645254312
 H        -7.596923902533      0.340639758336      0.382945319240
 H        -8.009957374007      0.612974792413     -1.313613110045
 H        -7.471911188037     -0.983509772264     -0.781632816194
 H        -5.750317671183      1.570327680876     -0.823818720662
 H        -5.628582019164      0.260557814613     -1.983229591387
 H        -4.971145469197     -1.313193171563     -0.127729644701
 H        -5.105816301107     -0.000825399079      1.026638120631
 H        -2.825872172529     -1.652288314878      0.483894722273
 H         1.923435038204     -3.010591900120      1.112438007127
 H         4.213717783629     -2.124556570089      0.795757284128
 H         2.637103878899      1.573377111793     -0.729669280556
 H         5.681953582233     -0.515473952460      0.161252728224
 H         4.684388576593      2.368718661460      0.440649259995
 H         6.352329627910      1.816397875771      0.630390734829
 H         5.110131807967      1.292014803504      1.778274061281
 H         5.174500536027     -0.286626171143     -2.267823052989
 H         6.390716751444      0.888896225513     -1.743879537939
 H         4.725076347935      1.407235134473     -2.025187056008
