# Supplementary material for: Quantum–mechanical property prediction of solvated drug molecules: what have we learned from a decade of SAMPL blind prediction challenges?
Source: J Comput Aided Mol Des. 2020 Oct 20;35(4):453–72. doi: 10.1007/s10822-020-00347-5 (PMC8018924; doi:10.1007/s10822-020-00347-5)
Supplement: Supplementary file 3 — Supplementary file3 (GZ 871 kb) [file 10822_2020_347_MOESM3_ESM.gz › OR_03/wat/SAMPL5_020T1/d-51/mol_opt.xyz]

 C        -5.800395777093     -0.146360051153     -1.792094865499
 C        -5.755243555593     -0.664256388269     -0.352438162820
 C        -5.191767169104      0.356368479878      0.660668449101
 C        -3.761875021461      0.770555132317      0.381096213409
 O        -3.440026182965      1.877184218251     -0.031100906235
 N        -2.816188748925     -0.207041078283      0.614076814604
 C        -1.450633660591     -0.101492984891      0.421160667264
 N        -0.662075351296     -1.097435028124      0.677717824532
 C         0.656653257356     -0.758875465410      0.411521319641
 C         1.765580164134     -1.598568337018      0.577422579151
 C         3.029917586113     -1.116967462786      0.268416885607
 C         3.235742634224      0.194990440174     -0.208878942179
 C         2.130889534387      1.031823656308     -0.374511207355
 C         0.858363397791      0.550680848284     -0.065064188840
 S        -0.690900356445      1.382420348999     -0.178494101962
 C         4.633243773222      0.700145025220     -0.541028699908
 C         5.547551181111      0.719748137985      0.697757785050
 C         5.275590546053     -0.099573968738     -1.689477832997
 H        -4.800354388206      0.078539820271     -2.174156771173
 H        -6.398004992476      0.767345446494     -1.863277386723
 H        -6.246924802332     -0.891702660851     -2.455029681906
 H        -5.174609312888     -1.591603321120     -0.308573415230
 H        -6.765353543745     -0.923518285532     -0.022412564698
 H        -5.789696913315      1.268970894222      0.644879981121
 H        -5.248271598779     -0.062940097072      1.670143634656
 H        -3.117231366584     -1.105851242302      0.970080877230
 H         1.626186520173     -2.609354605805      0.943184065608
 H         3.882153679917     -1.774120376537      0.400274979708
 H         2.265621620013      2.043986603899     -0.739662851640
 H         4.522815052880      1.734653892829     -0.883476152924
 H         6.521725816308      1.148559352518      0.445108419546
 H         5.718009281243     -0.290024949496      1.082883297786
 H         5.111056253109      1.318166846772      1.501867991796
 H         6.249129238264      0.325199776341     -1.951249717117
 H         5.433221360945     -1.144822982744     -1.407167319624
 H         4.646101844554     -0.082829634629     -2.583167016980
