# Supplementary material for: Quantum–mechanical property prediction of solvated drug molecules: what have we learned from a decade of SAMPL blind prediction challenges?
Source: J Comput Aided Mol Des. 2020 Oct 20;35(4):453–72. doi: 10.1007/s10822-020-00347-5 (PMC8018924; doi:10.1007/s10822-020-00347-5)
Supplement: Supplementary file 3 — Supplementary file3 (GZ 871 kb) [file 10822_2020_347_MOESM3_ESM.gz › OR_03/wat/SAMPL5_020T1/d-157/mol_opt.xyz]

 C        -7.418294927261     -0.080369143394     -0.428250896707
 C        -6.063253669731     -0.784685347948     -0.315983154544
 C        -4.900701753366      0.207542732709     -0.286539774691
 C        -3.534590185614     -0.451290102004     -0.158924840250
 O        -3.367688496210     -1.632542625593      0.070167102488
 N        -2.484655026166      0.453322431310     -0.323011277770
 C        -1.123171332011      0.220515017668     -0.237262196090
 N        -0.542788650188     -0.877581926944      0.106165011262
 C         0.839368057854     -0.737617501949      0.079895427495
 C         1.761386733385     -1.737738731897      0.399595632331
 C         3.120915706082     -1.451396038599      0.335108601821
 C         3.602927551505     -0.184504578486     -0.041838765740
 C         2.682285430681      0.819454044162     -0.362750598987
 C         1.321848554857      0.533986183082     -0.300025290172
 S        -0.041795886327      1.588096541784     -0.646671458962
 C         5.101669992535      0.080554661160     -0.096495677154
 C         5.573466459859      0.430979178995     -1.519583904401
 C         5.532277174043      1.162179731166      0.911152051646
 H        -7.481457132038      0.517510826110     -1.342721785477
 H        -7.588867939891      0.589538832883      0.420201897278
 H        -8.234438812072     -0.807133258141     -0.448434325177
 H        -5.931373788992     -1.470314451854     -1.158526741206
 H        -6.037146489266     -1.398234962944      0.588661835868
 H        -5.012896819710      0.898348297790      0.558665161103
 H        -4.908127439972      0.831171874741     -1.187790411530
 H        -2.754392919787      1.404273232028     -0.534529584123
 H         1.409859132798     -2.719968298876      0.693227585610
 H         3.834724514934     -2.229533305188      0.583763245791
 H         3.020882882708      1.805836394821     -0.656774185951
 H         5.596275643047     -0.852771383817      0.192707132499
 H         5.129274391542      1.368941252566     -1.866196976864
 H         5.301758771726     -0.353677661595     -2.230679240554
 H         6.660756239866      0.548976395005     -1.542244380762
 H         5.086590039010      2.131628318474      0.668708856092
 H         5.230939616570      0.897510799203      1.928165348289
 H         6.619434375599      1.282992573572      0.899050577538
