# Supplementary material for: Quantum–mechanical property prediction of solvated drug molecules: what have we learned from a decade of SAMPL blind prediction challenges?
Source: J Comput Aided Mol Des. 2020 Oct 20;35(4):453–72. doi: 10.1007/s10822-020-00347-5 (PMC8018924; doi:10.1007/s10822-020-00347-5)
Supplement: Supplementary file 3 — Supplementary file3 (GZ 871 kb) [file 10822_2020_347_MOESM3_ESM.gz › OR_03/wat/SAMPL5_017T2/d-4/mol_opt.xyz]

 C        -0.607302321439      4.718754233423     -0.577746834444
 C         0.776852923456      4.943754507718     -0.588617146329
 C         1.658257439222      3.878146972940     -0.503028187137
 C         1.172738747125      2.562241077573     -0.403185350048
 C        -0.219203357654      2.336668537620     -0.391378035657
 C        -1.097319971858      3.424779513511     -0.479832222676
 C        -0.714553667982      0.954695209977     -0.282341557458
 N         0.317244684640      0.003395997479     -0.187553765999
 C         1.657129434365      0.291499084967     -0.222998153464
 N         2.090086888405      1.520515983276     -0.324752364198
 C         2.632469452268     -0.810605434670     -0.134236318811
 C         2.238878891966     -2.163360449357     -0.134325937517
 C         3.159271729229     -3.193955892872     -0.033072621554
 C         4.521380719536     -2.890786845628      0.072022317768
 C         4.945988228043     -1.572157214261      0.065211883171
 C         4.023292843857     -0.522439938125     -0.044041420623
 O         4.508342393458      0.732523479996     -0.056538922562
 N        -1.963756667622      0.675409081088     -0.273273426524
 C        -2.434877144514     -0.695011899684     -0.167218567479
 C        -2.633018772021     -1.177081258042      1.290188458852
 C        -3.614199297702     -2.368248648735      1.185621319218
 C        -4.325787516238     -2.218100355918     -0.194037304047
 C        -3.840416319349     -0.872632101908     -0.763847894853
 H        -1.293578186894      5.554500432962     -0.646035377012
 H         1.160751375296      5.954507434346     -0.665279280449
 H         2.730111753489      4.037297254499     -0.512245544553
 H        -2.162259747640      3.231907214501     -0.469676888886
 H         0.039020995880     -0.957489047622     -0.067187739900
 H         1.194459217231     -2.434789778789     -0.228666851836
 H         2.822435202743     -4.222921350265     -0.038953823158
 H         5.251166818863     -3.688175055821      0.154051097799
 H         5.997276102000     -1.320342757700      0.138950146658
 H         3.717572562424      1.340619398206     -0.173220308210
 H        -1.768404885506     -1.402255590490     -0.689158984505
 H        -3.081214051919     -0.353534449428      1.855084841488
 H        -1.695477550853     -1.439983370409      1.786384876313
 H        -4.326990206377     -2.360847569122      2.013152315902
 H        -3.078701017264     -3.319314883899      1.238538564161
 H        -5.413660093683     -2.254893905341     -0.105909167152
 H        -4.033703109421     -3.036300751665     -0.858344443291
 H        -3.839749645472     -0.841313839853     -1.856225501130
 H        -4.466554872087     -0.047673024477     -0.407275879868
