# Supplementary material for: Quantum–mechanical property prediction of solvated drug molecules: what have we learned from a decade of SAMPL blind prediction challenges?
Source: J Comput Aided Mol Des. 2020 Oct 20;35(4):453–72. doi: 10.1007/s10822-020-00347-5 (PMC8018924; doi:10.1007/s10822-020-00347-5)
Supplement: Supplementary file 3 — Supplementary file3 (GZ 871 kb) [file 10822_2020_347_MOESM3_ESM.gz › OR_03/wat/SAMPL5_017T2/d-195/mol_opt.xyz]

 C        -0.639659143163      4.632354536631     -1.075921960424
 C         0.735483084811      4.829209580191     -1.267751185329
 C         1.616515334068      3.766785988517     -1.146642729115
 C         1.139658944085      2.482416301360     -0.829840970638
 C        -0.243145849654      2.285149810680     -0.636302419621
 C        -1.121181262202      3.369580939227     -0.763446751812
 C        -0.728823675985      0.934903759349     -0.307500669364
 N         0.303335384381     -0.015531854983     -0.208885481452
 C         1.633206767771      0.243519303941     -0.417696528563
 N         2.056268837312      1.443173760598     -0.718591022075
 C         2.609660706979     -0.854597307551     -0.295603868404
 C         2.225053113512     -2.169604708824      0.033056302105
 C         3.147772861326     -3.196804655215      0.145633647477
 C         4.504044648838     -2.929222724859     -0.071755637060
 C         4.919467702519     -1.648230654407     -0.395927110957
 C         3.993751441480     -0.601721597733     -0.511986887366
 O         4.470108586581      0.615760643210     -0.828950667319
 N        -1.971066837802      0.678861429742     -0.134758835807
 C        -2.434415793871     -0.660845189649      0.183173164455
 C        -2.486542945742     -0.959818107310      1.700667842726
 C        -3.478541510542     -2.138357552259      1.840580399403
 C        -4.324629486539     -2.144892741317      0.530445639207
 C        -3.893479179366     -0.886618943327     -0.245152797846
 H        -1.325744758527      5.465528892623     -1.171878623245
 H         1.112578940308      5.815602552187     -1.512118453987
 H         2.681411051806      3.904500586389     -1.292597055943
 H        -2.179334715521      3.199447111221     -0.612608613529
 H         0.030343485522     -0.957195510654      0.023040141911
 H         1.184887786941     -2.415320459741      0.208771898945
 H         2.816823244271     -4.195859486865      0.399827662452
 H         5.235711267736     -3.724575789123      0.013204705806
 H         5.965533835584     -1.423435417843     -0.566997561400
 H         3.675574000096      1.230067695436     -0.865043347872
 H        -1.826961974944     -1.437412323905     -0.311901807644
 H        -1.504430191607     -1.175961881295      2.128170456051
 H        -2.871764504873     -0.066666319353      2.202752931474
 H        -2.944717196060     -3.084811187115      1.956109193543
 H        -4.104476785770     -2.018672829583      2.727603567632
 H        -5.398259113182     -2.152791108265      0.730068629253
 H        -4.104373699340     -3.042357704639     -0.054442489340
 H        -4.477411460052     -0.014451693148      0.067988026465
 H        -4.002230941184     -0.988105142341     -1.327790732793
