# Supplementary material for: Quantum–mechanical property prediction of solvated drug molecules: what have we learned from a decade of SAMPL blind prediction challenges?
Source: J Comput Aided Mol Des. 2020 Oct 20;35(4):453–72. doi: 10.1007/s10822-020-00347-5 (PMC8018924; doi:10.1007/s10822-020-00347-5)
Supplement: Supplementary file 3 — Supplementary file3 (GZ 871 kb) [file 10822_2020_347_MOESM3_ESM.gz › OR_03/wat/SAMPL5_017T2/d-39/mol_opt.xyz]

 C        -0.568566931576      4.726327190111     -0.522365689257
 C         0.800918792999      4.916942331329     -0.756504830682
 C         1.669922690788      3.838075864022     -0.734249619758
 C         1.186415961718      2.542933361834     -0.476893525909
 C        -0.190829769171      2.351761598378     -0.241974550572
 C        -1.056422933670      3.453173087898     -0.267110000765
 C        -0.683394857998      0.991408926881      0.030363313174
 N         0.332653036341      0.019116107230      0.000502882207
 C         1.658679428558      0.275231970548     -0.234599133004
 N         2.090554265749      1.487052564278     -0.465918521716
 C         2.620569095431     -0.842225191232     -0.226131496171
 C         2.214780123579     -2.181480818337     -0.063130936903
 C         3.124971753332     -3.225723984834     -0.043013742855
 C         4.489348479012     -2.950875578666     -0.188792015769
 C         4.924610600553     -1.646831219033     -0.358776716749
 C         4.011173844519     -0.583657861904     -0.385697582255
 O         4.505011172955      0.655064358481     -0.563504986843
 N        -1.917097651828      0.747540563380      0.269351072118
 C        -2.389698660884     -0.600237819873      0.535192102026
 C        -2.802726231571     -1.377839992228     -0.737309495253
 C        -3.743725630244     -2.495828579112     -0.231305777986
 C        -4.247946088643     -2.030302849404      1.169490266869
 C        -3.687929664614     -0.608190912374      1.358474694830
 H        -1.245223141099      5.572429610521     -0.540892470157
 H         1.183021317171      5.911423665200     -0.956209419795
 H         2.730241589370      3.970676271016     -0.914295527052
 H        -2.110075319221      3.287229195794     -0.083543672794
 H         0.057922237661     -0.930239143007      0.197003601663
 H         1.166534664066     -2.433018697240      0.042555186514
 H         2.778069690594     -4.243645464212      0.082453260289
 H         5.211612596173     -3.759101909772     -0.172904381588
 H         5.976749001847     -1.416923185366     -0.477959654962
 H         3.714628826054      1.275216953344     -0.580063060446
 H        -1.648942900196     -1.198005645232      1.093023735029
 H        -3.341002270089     -0.683873994926     -1.390768168672
 H        -1.948853607354     -1.760759995465     -1.301399219626
 H        -3.209467356652     -3.445543123995     -0.149010693067
 H        -4.569436767460     -2.657314064350     -0.927742216922
 H        -5.337079676519     -2.052226971071      1.246304685188
 H        -3.862045891456     -2.694741884386      1.947669897685
 H        -4.364694198642      0.139096825116      0.930549808638
 H        -3.522229619582     -0.345111559340      2.406132601300
