# Supplementary material for: Quantum–mechanical property prediction of solvated drug molecules: what have we learned from a decade of SAMPL blind prediction challenges?
Source: J Comput Aided Mol Des. 2020 Oct 20;35(4):453–72. doi: 10.1007/s10822-020-00347-5 (PMC8018924; doi:10.1007/s10822-020-00347-5)
Supplement: Supplementary file 3 — Supplementary file3 (GZ 871 kb) [file 10822_2020_347_MOESM3_ESM.gz › OR_03/wat/SAMPL5_017T2/d-18/mol_opt.xyz]

 C        -0.709564762881      4.478874502610     -0.329861023449
 C         0.665176494651      4.748935117991     -0.268169944204
 C         1.580081916648      3.709040682474     -0.232962097601
 C         1.138163305715      2.374318784206     -0.258375520411
 C        -0.244314514446      2.103337103294     -0.319706829330
 C        -1.156583915290      3.166017305360     -0.355905806668
 C        -0.693151827711      0.701753696848     -0.348866839069
 N         0.367993293663     -0.220704803618     -0.292196034079
 C         1.696775557951      0.112808918429     -0.237308558559
 N         2.088041734739      1.359865339943     -0.220439717138
 C         2.708052501989     -0.959508317575     -0.195381014518
 C         2.356341252065     -2.323501782669     -0.164859692697
 C         3.311739869272     -3.326281848774     -0.134056338706
 C         4.668401341272     -2.983057824602     -0.132942385375
 C         5.051827845975     -1.652219735617     -0.158018934713
 C         4.092848189431     -0.629963168015     -0.186321745485
 O         4.538790583602      0.639161319912     -0.204900628531
 N        -1.929157286217      0.378513258727     -0.422443155103
 C        -2.332869690113     -1.025205111945     -0.463438861627
 C        -2.452338918132     -1.638812606984      0.957124605774
 C        -3.861564811000     -1.237486715611      1.469498128326
 C        -4.652028721750     -0.752643724916      0.221621352997
 C        -3.775709822621     -1.130628498409     -0.987361522503
 H        -1.422239443783      5.294649542385     -0.357327120051
 H         1.015333837373      5.774544600792     -0.247940871003
 H         2.645136775085      3.903172040372     -0.185160205684
 H        -2.213653401847      2.939060525783     -0.404769210677
 H         0.121423554269     -1.197336408456     -0.315250247879
 H         1.316579100725     -2.627119427669     -0.159300358295
 H         3.005772034840     -4.364583725383     -0.110136246464
 H         5.425532834971     -3.758547163493     -0.110313756647
 H         6.097676861185     -1.368922736348     -0.154833200381
 H         3.722983212324      1.225822408638     -0.210032321502
 H        -1.658992430983     -1.619304965865     -1.098217768720
 H        -1.651237327010     -1.308133369003      1.622051956487
 H        -2.374895427066     -2.726598303869      0.870540562176
 H        -3.797251632615     -0.445759093590      2.219093408903
 H        -4.351349524540     -2.088114314212      1.949290997602
 H        -4.783415346353      0.331370843095      0.259029341866
 H        -5.648463661819     -1.196500253987      0.160804277404
 H        -3.964984052522     -2.167021899849     -1.286826810695
 H        -3.941905579048     -0.494290190400     -1.859429863770
