# Supplementary material for: Quantum–mechanical property prediction of solvated drug molecules: what have we learned from a decade of SAMPL blind prediction challenges?
Source: J Comput Aided Mol Des. 2020 Oct 20;35(4):453–72. doi: 10.1007/s10822-020-00347-5 (PMC8018924; doi:10.1007/s10822-020-00347-5)
Supplement: Supplementary file 3 — Supplementary file3 (GZ 871 kb) [file 10822_2020_347_MOESM3_ESM.gz › OR_03/wat/SAMPL5_017T2/minConf/mol_opt.xyz]

 C        -0.679992520064      4.632056917197     -1.051448723481
 C         0.640969928041      4.779560488383     -1.498463818818
 C         1.516880405021      3.706974149903     -1.454236407658
 C         1.088788873475      2.461317377964     -0.961830614088
 C        -0.239760080740      2.313354643373     -0.512803567973
 C        -1.112891633600      3.407966482291     -0.563265485407
 C        -0.674867418316      1.003737494529      0.000055801705
 N         0.337508039036      0.028174004785     -0.045283158504
 C         1.617465034469      0.243247062274     -0.486383938642
 N         1.999139146766      1.411030919293     -0.932765437521
 C         2.584210844423     -0.870041172309     -0.464059613225
 C         2.254019333903     -2.142785410838      0.042341464721
 C         3.165146548487     -3.186326307252      0.053202739817
 C         4.453828063107     -2.978866180642     -0.451349465249
 C         4.815551297043     -1.739739151904     -0.953765664954
 C         3.901826318410     -0.676518400617     -0.966860096199
 O         4.324927358054      0.499120274683     -1.465502761991
 N        -1.861296059141      0.800316239538      0.435677785412
 C        -2.273985357470     -0.498582211308      0.939115928367
 C        -3.439731997857     -0.391821041649      1.935687241007
 C        -4.001227916514     -1.823551442145      2.016374812979
 C        -3.699380588154     -2.469951203722      0.629286009228
 C        -2.856361200717     -1.432668617185     -0.148438535363
 H        -1.362175578391      5.473163112863     -1.087120027207
 H         0.980149798177      5.735729844497     -1.880017362996
 H         2.540469725448      3.807055658021     -1.795579587265
 H        -2.128886489912      3.276454678964     -0.214326613696
 H         0.091581141968     -0.895433009506      0.273310695825
 H         1.268942860058     -2.339308310487      0.447678572535
 H         2.877721703379     -4.151263505894      0.451375366100
 H         5.175570592481     -3.787709532803     -0.448883107814
 H         5.809718430732     -1.561011090004     -1.345858581556
 H         3.552086987896      1.136084931273     -1.383236348481
 H        -1.452394323581     -1.022749140738      1.456047233451
 H        -4.181846275667      0.296206151595      1.516757930610
 H        -3.128360855223      0.005177682160      2.905049970393
 H        -3.496908475293     -2.382912496379      2.809305115195
 H        -5.067205775184     -1.829871534601      2.253523397036
 H        -3.146444543793     -3.404082761180      0.755062416391
 H        -4.615107883480     -2.715597151309      0.087061376011
 H        -3.492397448071     -0.826690228474     -0.801511622718
 H        -2.088280009208     -1.891248212635     -0.775923315977
