# Supplementary material for: Quantum–mechanical property prediction of solvated drug molecules: what have we learned from a decade of SAMPL blind prediction challenges?
Source: J Comput Aided Mol Des. 2020 Oct 20;35(4):453–72. doi: 10.1007/s10822-020-00347-5 (PMC8018924; doi:10.1007/s10822-020-00347-5)
Supplement: Supplementary file 3 — Supplementary file3 (GZ 871 kb) [file 10822_2020_347_MOESM3_ESM.gz › OR_03/wat/SAMPL5_084T1/d-28/mol_opt.xyz]

 C         6.138365378561     -0.434335628206      0.414003785970
 C         7.469821780766     -0.113525708311      0.663238097929
 C         8.020037189644      0.969069184131     -0.004002898515
 C         7.301872034990      1.739902819786     -0.907748941733
 C         5.976526301005      1.402679710190     -1.147365924188
 C         5.375364742563      0.316317085235     -0.492515630085
 C         3.942106547163      0.001408034468     -0.799434592930
 O         3.340559388298      0.646484210716     -1.645650564552
 C         3.272100953863     -1.148480361459     -0.061248319245
 C         1.763941211836     -1.271985079398     -0.297244606447
 C         0.956119525138     -0.237583533640      0.495071076499
 N        -0.494434058316     -0.365823653215      0.312677042602
 C        -1.229336922897      0.308961227828      1.389834727729
 C        -2.733219863124      0.055972590314      1.279447444313
 C        -3.303450612016      0.474414570557     -0.089776296164
 C        -2.428747211240     -0.128808321730     -1.209520301539
 C        -0.938661639173      0.139873898158     -0.991593171587
 C        -4.768657999949      0.037063366111     -0.219496293005
 C        -5.803103466292      0.976273682718     -0.259539836786
 C        -7.138552093461      0.584481328603     -0.363803351279
 C        -7.441565785825     -0.768842252855     -0.424098579590
 C        -6.438834774575     -1.731964157533     -0.379359565530
 C        -5.112392480324     -1.321073705945     -0.277169646254
 Cl       -9.128277259832     -1.278637513115     -0.557156802788
 O        -3.200472102103      1.909111319529     -0.122540392946
 F         9.316486328295      1.290008160395      0.236068542960
 H         5.707579192142     -1.279790145343      0.933591857085
 H         8.070134931458     -0.686294667248      1.358517308059
 H         7.775628260326      2.577352641143     -1.404267003738
 H         5.388281621456      1.981273978624     -1.847981132929
 H         3.487962476575     -1.063524601197      1.009069884243
 H         3.777451347038     -2.066022379434     -0.387391733679
 H         1.441659674007     -2.270854268041      0.010986123501
 H         1.563505204350     -1.185127293638     -1.367052306981
 H         1.296252310409      0.781882681875      0.242119177239
 H         1.165226289221     -0.383687756010      1.559583557802
 H        -1.033058749622      1.395391997803      1.384750070334
 H        -0.872418207404     -0.080258574822      2.347109291688
 H        -3.262262550016      0.605042240767      2.063964180989
 H        -2.930343479232     -1.008031843050      1.432770001809
 H        -2.590370883344     -1.208215097850     -1.256608792736
 H        -2.743408370533      0.283095603699     -2.175252826082
 H        -0.732624870926      1.221634542438     -1.080321090940
 H        -0.374126998448     -0.358962355317     -1.781038060277
 H        -5.571021915432      2.031382117131     -0.201648599237
 H        -7.926524816115      1.326369972933     -0.394819730433
 H        -6.685593264909     -2.785148664239     -0.423271218853
 H        -4.344456868544     -2.084642847571     -0.239429586540
 H        -3.327065445452      2.210173444016     -1.030454373164
