# Supplementary material for: Quantum–mechanical property prediction of solvated drug molecules: what have we learned from a decade of SAMPL blind prediction challenges?
Source: J Comput Aided Mol Des. 2020 Oct 20;35(4):453–72. doi: 10.1007/s10822-020-00347-5 (PMC8018924; doi:10.1007/s10822-020-00347-5)
Supplement: Supplementary file 3 — Supplementary file3 (GZ 871 kb) [file 10822_2020_347_MOESM3_ESM.gz › OR_03/wat/SAMPL5_084T1/d-56/mol_opt.xyz]

 C         5.966793923512      1.303577222761     -1.285547715475
 C         7.295293145559      1.649526828286     -1.077828054014
 C         8.022454351864      0.923089196381     -0.144979260125
 C         7.478055729901     -0.123592183474      0.581703098704
 C         6.143206826291     -0.453121843071      0.364150718697
 C         5.371303676226      0.252722815661     -0.570406064693
 C         3.934202390822     -0.074493199677     -0.844811392540
 O         3.327537148146      0.519307424759     -1.724259956696
 C         3.266508057817     -1.173035446176     -0.030074407265
 C         1.754980489089     -1.301540332841     -0.240598125918
 C         0.962261220289     -0.214656443118      0.494678209258
 N        -0.491075766873     -0.343340522532      0.335580364145
 C        -0.944854335115      0.079777062494     -0.995668263298
 C        -2.440633334255     -0.177778164829     -1.181777530169
 C        -3.295797045799      0.499712203546     -0.093869624020
 C        -2.714930635851      0.155864575563      1.294577597980
 C        -1.208213509382      0.407041302648      1.372866154496
 C        -4.763358831004      0.067083036784     -0.213250282879
 C        -5.757549780622      0.975065690629     -0.588487337463
 C        -7.091927701950      0.584471687074     -0.709989686239
 C        -7.433557676522     -0.736826678503     -0.456268327777
 C        -6.469706727013     -1.669841244070     -0.087995839346
 C        -5.144195038201     -1.260294228991      0.029828456650
 Cl       -9.119377275646     -1.244895138134     -0.605849773940
 O        -3.164990697126      1.912643003292     -0.331781077373
 F         9.322097731858      1.252728832930      0.064104244194
 H         5.371733364888      1.848037010920     -2.007402112090
 H         7.764610954400      2.460366526080     -1.620569754349
 H         8.085316656396     -0.662491663470      1.297715641067
 H         5.716757103462     -1.270546165239      0.930118503761
 H         3.762603162070     -2.111977709603     -0.305731698086
 H         3.495731660095     -1.024545749133      1.030490560039
 H         1.542442583978     -1.280363493945     -1.311302159459
 H         1.431072105255     -2.277304523238      0.132935912651
 H         1.182224290490     -0.295926185659      1.563963306201
 H         1.305894796675      0.784766228747      0.175063311007
 H        -0.396772247127     -0.480703370394     -1.754930286554
 H        -0.725864257219      1.149465696646     -1.158988890337
 H        -2.626659795801     -1.254404241548     -1.157576955563
 H        -2.761764745101      0.188915508181     -2.161175802480
 H        -3.231753489996      0.746896403116      2.059436676961
 H        -2.909706531473     -0.895401158715      1.519371629775
 H        -1.003120719887      1.489719088720      1.294005627056
 H        -0.843392056616      0.081210033578      2.350440469319
 H        -5.492605254673      2.002934513522     -0.797645801407
 H        -7.848803518294      1.302159775762     -1.000359318681
 H        -6.745634173806     -2.698958305648      0.103796376867
 H        -4.405636050617     -2.000950630840      0.313029885774
 H        -3.476200173113      2.390906954767      0.446268753633
