# Supplementary material for: Quantum–mechanical property prediction of solvated drug molecules: what have we learned from a decade of SAMPL blind prediction challenges?
Source: J Comput Aided Mol Des. 2020 Oct 20;35(4):453–72. doi: 10.1007/s10822-020-00347-5 (PMC8018924; doi:10.1007/s10822-020-00347-5)
Supplement: Supplementary file 3 — Supplementary file3 (GZ 871 kb) [file 10822_2020_347_MOESM3_ESM.gz › OR_03/wat/SAMPL5_084T1/d-194/mol_opt.xyz]

 C         3.690660363558     -0.884414695837     -0.879967797309
 C         3.874975381900     -2.149893035089     -1.431683893981
 C         3.323291287211     -3.238426816635     -0.776774963652
 C         2.605204847110     -3.119121773826      0.405214836516
 C         2.440259115110     -1.851006663372      0.945368872047
 C         2.972790043514     -0.715822782195      0.312856757894
 C         2.768143577762      0.619683546573      0.965406676904
 O         2.275171567599      0.678031494324      2.084098249569
 C         3.250439953617      1.885949200302      0.274975185337
 C         2.374187410767      3.118445171097      0.540602029062
 C         1.165781972710      3.207112582749     -0.399365691253
 N         0.269074285856      2.049584640904     -0.341354465228
 C        -0.578577844106      1.968930122624     -1.537493091072
 C        -1.419132901366      0.692127856222     -1.541626995428
 C        -2.281580095315      0.549459280365     -0.272732271269
 C        -1.393531470988      0.770989596105      0.969809071745
 C        -0.556478625567      2.047553449263      0.871273767381
 C        -2.967375723420     -0.823124424337     -0.240381089044
 C        -4.353034605343     -0.943339375310     -0.379682834055
 C        -4.981077794980     -2.189628623582     -0.363790485771
 C        -4.207950550981     -3.332356426439     -0.211018940054
 C        -2.825611698274     -3.251723474481     -0.078033031798
 C        -2.217802520561     -1.999114950078     -0.094445357576
 Cl       -4.990310921640     -4.916759425334     -0.187668212090
 O        -3.260758770137      1.600665456836     -0.356086903997
 F         3.492128706766     -4.474712567467     -1.311973959597
 H         4.125430276095     -0.036085906027     -1.390718202255
 H         4.432334200309     -2.291592163502     -2.348882083710
 H         2.193004138442     -3.999613437915      0.881921150212
 H         1.891398964922     -1.723443485423      1.869429325443
 H         3.359246578763      1.736100038340     -0.799655997143
 H         4.261136772672      2.061528503699      0.666772485235
 H         2.973618206129      4.020411975326      0.385294442945
 H         2.065159866307      3.129061591394      1.588177569710
 H         0.616748028839      4.144666686347     -0.195485774848
 H         1.536914547445      3.280061644534     -1.426556671088
 H         0.068039543285      1.972306117083     -2.419025674757
 H        -1.240014550734      2.849352233925     -1.614276028092
 H        -0.757439941285     -0.174384531851     -1.616412131963
 H        -2.074931294525      0.681511821320     -2.417236463121
 H        -0.722123346909     -0.081186771406      1.094128638750
 H        -2.026308049468      0.811039058931      1.863916686099
 H        -1.213770547594      2.935189882966      0.893536260180
 H         0.096884523362      2.102870134664      1.742787063989
 H        -4.956953357973     -0.055227505201     -0.510000064586
 H        -6.055912285520     -2.263203647378     -0.471427087787
 H        -2.231002557375     -4.149138352710      0.036391485135
 H        -1.139786958954     -1.955242901362      0.005820286577
 H        -3.676557747033      1.707931650866      0.507975321796
