# Supplementary material for: Quantum–mechanical property prediction of solvated drug molecules: what have we learned from a decade of SAMPL blind prediction challenges?
Source: J Comput Aided Mol Des. 2020 Oct 20;35(4):453–72. doi: 10.1007/s10822-020-00347-5 (PMC8018924; doi:10.1007/s10822-020-00347-5)
Supplement: Supplementary file 3 — Supplementary file3 (GZ 871 kb) [file 10822_2020_347_MOESM3_ESM.gz › OR_03/wat/SAMPL5_084T1/d-115/mol_opt.xyz]

 C         5.457527813138      0.008222198890      1.390142717275
 C         6.139891790923     -1.188474960527      1.560481811584
 C         6.260491671136     -2.034676206518      0.466461977272
 C         5.728302455834     -1.735048949203     -0.777174557642
 C         5.041210506135     -0.533936868613     -0.927762274197
 C         4.898053499498      0.353370494101      0.149231076807
 C         4.182722305409      1.663297603934      0.027793654184
 O         4.243719067190      2.481828764366      0.936660333480
 C         3.361923188707      1.959707100013     -1.215539104888
 C         2.023350978900      1.187018783337     -1.274631868423
 C         1.061608632314      1.571280982906     -0.145167007539
 N        -0.201729466332      0.827088237198     -0.180138572262
 C        -1.087964394657      1.276029783033     -1.262083755677
 C        -2.341744498374      0.405155377777     -1.351489131683
 C        -3.118896107467      0.350328559409     -0.022194195206
 C        -2.139601469823      0.012408433829      1.122386334072
 C        -0.899833037839      0.907677599653      1.108551718721
 C        -4.261787248936     -0.669974130110     -0.108348483223
 C        -3.995170705495     -2.041533339683     -0.225267968401
 C        -5.022420886158     -2.976689471004     -0.319417469062
 C        -6.341107483197     -2.534327965192     -0.297735508467
 C        -6.642207795995     -1.183571662818     -0.189287340577
 C        -5.598537211881     -0.261504301180     -0.097799534477
 Cl       -7.652769361737     -3.712670514098     -0.413352848809
 O        -3.640026089749      1.677642412734      0.169042959960
 F         6.928356386323     -3.205092168959      0.622542899025
 H         5.347381756577      0.692210337570      2.221803806074
 H         6.571328569649     -1.467943321895      2.513383825644
 H         5.851042036171     -2.424886115635     -1.602303602343
 H         4.628434142530     -0.296477721451     -1.899014440655
 H         3.169129461520      3.034678646463     -1.219121168778
 H         3.945716195473      1.728665429320     -2.110332768979
 H         2.201819763389      0.108828757557     -1.236983127314
 H         1.573284795594      1.398507130793     -2.247523259419
 H         1.536810856924      1.356435912874      0.816208793431
 H         0.881386929819      2.662279358129     -0.168352167884
 H        -0.554192871311      1.214698448174     -2.211975322512
 H        -1.374981027928      2.332081933154     -1.116473112776
 H        -3.005155363373      0.788861863447     -2.132079014746
 H        -2.055114354630     -0.610749429354     -1.634615017225
 H        -1.823209820859     -1.029600656197      1.034993981763
 H        -2.657787277019      0.109228480911      2.083122425613
 H        -1.185255677671      1.949037603664      1.340902475117
 H        -0.214676538713      0.578853161003      1.894203732070
 H        -2.973930559350     -2.402942034885     -0.248605438194
 H        -4.797856072008     -4.031989625176     -0.408405768605
 H        -7.671816073949     -0.848861082211     -0.178136192195
 H        -5.836142091508      0.791438426197     -0.024728293558
 H        -3.945579317194      1.765088704269      1.080123793622
