# Supplementary material for: Quantum–mechanical property prediction of solvated drug molecules: what have we learned from a decade of SAMPL blind prediction challenges?
Source: J Comput Aided Mol Des. 2020 Oct 20;35(4):453–72. doi: 10.1007/s10822-020-00347-5 (PMC8018924; doi:10.1007/s10822-020-00347-5)
Supplement: Supplementary file 3 — Supplementary file3 (GZ 871 kb) [file 10822_2020_347_MOESM3_ESM.gz › OR_03/wat/SAMPL5_084T1/d-191/mol_opt.xyz]

 C         6.104948493575     -0.008743620751     -1.328952972012
 C         6.898023713222     -1.058152784594     -0.885975575611
 C         6.686493800957     -1.541658967579      0.398203303154
 C         5.722333475107     -1.022245625973      1.246767124043
 C         4.935393545928      0.029063827654      0.785187453665
 C         5.114833490924      0.550514044838     -0.504673035977
 C         4.295901156217      1.683586295025     -1.040965405300
 O         4.548194536610      2.157042501051     -2.142280485474
 C         3.124446223434      2.216816629171     -0.238712146955
 C         1.859016558046      1.354940397923     -0.438576444216
 C         0.663704109701      1.953355003547      0.332530212701
 N        -0.615073736294      1.250860956812      0.235154864900
 C        -0.619351374622     -0.086537653231      0.832417627613
 C        -2.050823031272     -0.611642997694      0.963758282177
 C        -2.804662227509     -0.605154297291     -0.381369402235
 C        -2.660474516256      0.781620759302     -1.046652291928
 C        -1.202817172433      1.245098664138     -1.105575464962
 C        -4.278570661161     -0.977374894037     -0.170772333970
 C        -4.796382667104     -2.183506128545     -0.651362117654
 C        -6.132747779106     -2.533003347539     -0.451668444904
 C        -6.960691192687     -1.662727322919      0.244053360523
 C        -6.477959052654     -0.457704881572      0.744056113045
 C        -5.142238312946     -0.126104991207      0.533041813765
 Cl       -8.655156441662     -2.092096112646      0.502723309179
 O        -2.144861947675     -1.594242833515     -1.191864839881
 F         7.457267657794     -2.566632629285      0.840441456555
 H         6.243170960757      0.391981499135     -2.324878372580
 H         7.663385608745     -1.498163403583     -1.512792590194
 H         5.595051708042     -1.431340585943      2.240852297667
 H         4.184345043196      0.437059585922      1.448215418942
 H         3.368955142013      2.275081596578      0.825178278143
 H         2.934695954289      3.232973298817     -0.592005493843
 H         2.048253282242      0.332022912711     -0.101423174626
 H         1.630306756959      1.303764127592     -1.507179209513
 H         0.925944696438      2.014330953994      1.395001931736
 H         0.502531115339      2.980984519511     -0.012408384600
 H        -0.167337648268     -0.021824475986      1.826528891972
 H        -0.021975836434     -0.804073789747      0.247555386340
 H        -2.040977592671     -1.633055336506      1.355670157641
 H        -2.598570652570      0.010237119416      1.676164816982
 H        -3.242613420370      1.516342778575     -0.485822881173
 H        -3.081777225722      0.741564355968     -2.057652944210
 H        -1.164457590571      2.262630611306     -1.504980651755
 H        -0.641673954097      0.601038549759     -1.802448982138
 H        -4.151121991873     -2.869325789218     -1.184091914482
 H        -6.516724237715     -3.470979760088     -0.832513335378
 H        -7.130584788798      0.212312201470      1.289181864770
 H        -4.781434138339      0.813839650729      0.933631977171
 H        -2.429137838728     -1.486770611498     -2.107717047116
