# Supplementary material for: Quantum–mechanical property prediction of solvated drug molecules: what have we learned from a decade of SAMPL blind prediction challenges?
Source: J Comput Aided Mol Des. 2020 Oct 20;35(4):453–72. doi: 10.1007/s10822-020-00347-5 (PMC8018924; doi:10.1007/s10822-020-00347-5)
Supplement: Supplementary file 3 — Supplementary file3 (GZ 871 kb) [file 10822_2020_347_MOESM3_ESM.gz › OR_03/wat/SAMPL5_085T2/d-73/mol_opt.xyz]

 C        -3.465967608401     -1.946336383185      0.058046780797
 C        -3.295907234236     -1.118367250348     -1.047569336572
 C        -2.203027490711     -0.250266975526     -1.117352145580
 C        -1.266182454105     -0.206019611243     -0.082456839400
 C        -1.445765973055     -1.041345159172      1.027963997769
 C        -2.535632439817     -1.903160126290      1.098988842470
 C        -0.079743331052      0.770742169796     -0.072203451660
 C         0.042329193185      1.602492822832     -1.355717626910
 O         0.319365112409      1.045257968046     -2.519252411235
 N        -0.127069563627      2.864268363374     -1.156629383547
 C        -0.374286451966      2.921749038682      0.226404122883
 O        -0.613590490818      4.139838937697      0.716292769906
 N        -0.355489981498      1.836398048921      0.912641678513
 C         1.260215010133      0.059716193998      0.193930081328
 C         1.595398364513     -1.087660586646     -0.535601906551
 C         2.817773807930     -1.723002754867     -0.331738070116
 C         3.721612517215     -1.222507731751      0.606888607342
 C         3.392713641292     -0.082030180315      1.336127764988
 C         2.169342723350      0.558336181125      1.129770465539
 H        -4.313260336201     -2.620425497829      0.110955193149
 H        -4.010444023248     -1.142701854094     -1.862499996279
 H        -2.094087622955      0.379871825603     -1.991178041224
 H        -0.728641523766     -1.015202609133      1.840081615215
 H        -2.659130176217     -2.542136420279      1.966142631366
 H         0.384086367188      1.730137311967     -3.204609192933
 H        -0.767957253798      4.062837419096      1.669373092049
 H         0.899367856935     -1.490769434508     -1.261724546034
 H         3.062235339900     -2.611194494797     -0.903402926119
 H         4.671105154063     -1.719976405562      0.768837365040
 H         4.085474271241      0.312727535492      2.070901957368
 H         1.915164596115      1.439729658915      1.703588908438
