# Supplementary material for: Quantum–mechanical property prediction of solvated drug molecules: what have we learned from a decade of SAMPL blind prediction challenges?
Source: J Comput Aided Mol Des. 2020 Oct 20;35(4):453–72. doi: 10.1007/s10822-020-00347-5 (PMC8018924; doi:10.1007/s10822-020-00347-5)
Supplement: Supplementary file 3 — Supplementary file3 (GZ 871 kb) [file 10822_2020_347_MOESM3_ESM.gz › OR_03/wat/SAMPL5_085T2/d-63/mol_opt.xyz]

 C        -3.392432779052     -1.972079484347     -0.570795244988
 C        -2.284895273633     -1.949380822797     -1.420147393811
 C        -1.223368151817     -1.084979063219     -1.164629054637
 C        -1.255176671127     -0.227979962274     -0.057513908326
 C        -2.367039079656     -0.252255728972      0.787468507386
 C        -3.428782877880     -1.122282812500      0.532410883480
 C        -0.089020320595      0.747381548437      0.188414527556
 C        -0.224752050952      1.938283472454     -0.769330138200
 O        -0.205192993566      1.779801236602     -2.079069289214
 N        -0.379196835966      3.061893307609     -0.157676456705
 C        -0.340168899386      2.678007575057      1.194509527250
 O        -0.457816954529      3.672457640590      2.076667534570
 N        -0.199113011919      1.436283535430      1.490369563306
 C         1.279751011155      0.052764137254      0.115137265933
 C         1.489133087142     -1.086933946952      0.902530908669
 C         2.729110986603     -1.717760748114      0.922466494649
 C         3.782798547547     -1.220164312748      0.152530592429
 C         3.583584089988     -0.087093785347     -0.630851982354
 C         2.339330127744      0.548421057161     -0.648087934264
 H        -4.216591740679     -2.648356144254     -0.767356595141
 H        -2.244951033840     -2.607773241988     -2.280584251996
 H        -0.366053405640     -1.082560544007     -1.827348600369
 H        -2.396327462322      0.400901433006      1.649553387867
 H        -4.282180158141     -1.134716400680      1.201140945091
 H        -0.334120032742      2.637146103022     -2.516441456982
 H        -0.422069904916      3.297663293198      2.969061442277
 H         0.677144490555     -1.480764872078      1.502579229028
 H         2.873434899307     -2.598536428400      1.538008761218
 H         4.747891606841     -1.713663798675      0.164412239911
 H         4.393084503614      0.308698346164     -1.233608255843
 H         2.211986287860      1.426579411366     -1.268821247790
