# Supplementary material for: Quantum–mechanical property prediction of solvated drug molecules: what have we learned from a decade of SAMPL blind prediction challenges?
Source: J Comput Aided Mol Des. 2020 Oct 20;35(4):453–72. doi: 10.1007/s10822-020-00347-5 (PMC8018924; doi:10.1007/s10822-020-00347-5)
Supplement: Supplementary file 3 — Supplementary file3 (GZ 871 kb) [file 10822_2020_347_MOESM3_ESM.gz › OR_03/wat/SAMPL5_085T2/d-52/mol_opt.xyz]

 C         3.769137873854     -1.160934195390      0.479725558217
 C         3.494441343018      0.018335308766      1.171791273429
 C         2.246977509977      0.629664313162      1.055466744736
 C         1.253543716109      0.063240529795      0.250802898964
 C         1.532850550515     -1.125053073367     -0.435855627840
 C         2.784571202237     -1.730443425255     -0.325709771163
 C        -0.095847417364      0.774901852061      0.052600082901
 C         0.022078629213      1.710113092329     -1.168210610902
 O         0.335138891496      1.341208758846     -2.399155646806
 N        -0.200306666988      2.941571659056     -0.866995444845
 C        -0.452175886330      2.880447585035      0.518870772405
 O        -0.737574634913      4.019621992996      1.153437542071
 N        -0.390533700942      1.748046606748      1.119373026152
 C        -1.278988517223     -0.200971519353     -0.054057149320
 C        -1.462931439596     -1.134700350974      0.974626189614
 C        -2.552612825942     -1.998949123626      0.961006920738
 C        -3.478528411349     -1.946422494440     -0.083644781264
 C        -3.305409704504     -1.020178264795     -1.107294851314
 C        -2.212764426946     -0.148938307807     -1.091928792485
 H         4.739627699857     -1.634727143815      0.572125289163
 H         4.251709274533      0.464843540703      1.806234600876
 H         2.038675289356      1.542574281607      1.598327559535
 H         0.767609892244     -1.603716168726     -1.037290191997
 H         2.982707762446     -2.651588521948     -0.861561492890
 H         0.556015261298      0.398836418115     -2.438004362924
 H        -0.723966447949      4.744878954192      0.513470490120
 H        -0.750447203331     -1.182231515845      1.789670269783
 H        -2.680373723769     -2.714059619508      1.765732627693
 H        -4.325825194273     -2.622340333791     -0.096064173773
 H        -4.017467612690     -0.967911184541     -1.922888644867
 H        -2.109331082044      0.565880349771     -1.899600304008
