# Supplementary material for: Quantum–mechanical property prediction of solvated drug molecules: what have we learned from a decade of SAMPL blind prediction challenges?
Source: J Comput Aided Mol Des. 2020 Oct 20;35(4):453–72. doi: 10.1007/s10822-020-00347-5 (PMC8018924; doi:10.1007/s10822-020-00347-5)
Supplement: Supplementary file 3 — Supplementary file3 (GZ 871 kb) [file 10822_2020_347_MOESM3_ESM.gz › OR_03/wat/SAMPL5_085T2/d-82/mol_opt.xyz]

 C         3.812767883143     -1.164411363283      0.013537504120
 C         2.792926623956     -1.742489780216      0.773233674632
 C         1.541581703397     -1.138999477587      0.839490272410
 C         1.286556545065      0.053898271741      0.149721803139
 C         2.313068755944      0.630596776606     -0.602077281307
 C         3.569102306497      0.021715148886     -0.671687945685
 C        -0.093459548490      0.709800392413      0.318656505802
 C        -0.260764908950      1.985851845667     -0.531270202227
 O        -0.309847722667      2.035983155041     -1.852036871076
 N        -0.375799481952      3.045422785491      0.190451026027
 C        -0.305690334157      2.534763274214      1.502741040007
 O        -0.383753411815      3.400638356603      2.515588692487
 N        -0.179867449246      1.269962056868      1.678892958972
 C        -1.254718813850     -0.245130137174     -0.007293118276
 C        -1.157903939609     -1.130666430801     -1.088053415538
 C        -2.237518657440     -1.940418671188     -1.440109286467
 C        -3.423610525232     -1.881977319144     -0.710352371265
 C        -3.523454930222     -1.007144628880      0.371108874547
 C        -2.448348718162     -0.190398723629      0.718607373192
 H         4.786906490757     -1.636637621872     -0.041080407148
 H         2.973354359234     -2.664294726029      1.314572656043
 H         0.756779636506     -1.594133474991      1.432059509221
 H         2.156495479874      1.557582353995     -1.140793265325
 H         4.352373088071      0.481414511827     -1.263402126603
 H        -0.295445986767      1.147618202876     -2.237914436763
 H        -0.485395905780      4.292857024296      2.155914674403
 H        -0.231018938102     -1.216389444801     -1.645041727592
 H        -2.144674958284     -2.622467162114     -2.277402243162
 H        -4.260553745034     -2.516458094275     -0.978326538113
 H        -4.439676435001     -0.959576330658      0.948696556550
 H        -2.530408461682      0.483489230118      1.561568114996
