# Supplementary material for: Quantum–mechanical property prediction of solvated drug molecules: what have we learned from a decade of SAMPL blind prediction challenges?
Source: J Comput Aided Mol Des. 2020 Oct 20;35(4):453–72. doi: 10.1007/s10822-020-00347-5 (PMC8018924; doi:10.1007/s10822-020-00347-5)
Supplement: Supplementary file 3 — Supplementary file3 (GZ 871 kb) [file 10822_2020_347_MOESM3_ESM.gz › OR_03/wat/SAMPL5_047T1/d-53/mol_opt.xyz]

 C         5.467738522070      0.763022348131     -0.552343074538
 C         6.355978077995     -0.219994661055     -1.062926053877
 N         5.728964462863     -1.305522320880     -1.444958431002
 O         4.377080403092     -1.063887426266     -1.191641319042
 C         4.247192691419      0.172344376760     -0.660865050546
 C         2.896867344337      0.659400387428     -0.303631513448
 O         2.721753517670      1.773269146733      0.171590231146
 N         1.881092893573     -0.226642740369     -0.544912457418
 C         0.538354459015      0.003035961150     -0.297541921250
 C        -0.482290988974     -0.902962660982     -0.542242885019
 C        -1.786037489346     -0.394390779095     -0.194937763847
 C        -1.725922065457      0.870831715922      0.306310221629
 S        -0.082966951211      1.485073490123      0.366132527156
 C        -2.904477455357      1.686921096323      0.758665726609
 C        -4.131669002812      0.775996925794      0.944761577687
 C        -4.289591586741     -0.200206988181     -0.228672721193
 C        -3.083381080377     -1.146913858249     -0.344509755419
 C        -0.248124633636     -2.190218181104     -1.080179958622
 N        -0.044995829951     -3.242524978451     -1.521411657019
 H         5.698431199357      1.741895707518     -0.169449061583
 H         7.430514164174     -0.170536322571     -1.163567163487
 H         2.126598247997     -1.127775197502     -0.940706600864
 H        -3.124520508173      2.462047320551      0.014231550935
 H        -2.676222661807      2.211127391532      1.691557972356
 H        -5.027355673239      1.393800210059      1.049373013139
 H        -4.023185825390      0.209202954719      1.876447149734
 H        -4.393867279226      0.369073897188     -1.159628184338
 H        -5.204053539512     -0.787685725775     -0.112335320929
 H        -3.140886093450     -1.922942251138      0.429121349250
 H        -3.104017318903     -1.671838838311     -1.304730426199
