# Supplementary material for: Quantum–mechanical property prediction of solvated drug molecules: what have we learned from a decade of SAMPL blind prediction challenges?
Source: J Comput Aided Mol Des. 2020 Oct 20;35(4):453–72. doi: 10.1007/s10822-020-00347-5 (PMC8018924; doi:10.1007/s10822-020-00347-5)
Supplement: Supplementary file 3 — Supplementary file3 (GZ 871 kb) [file 10822_2020_347_MOESM3_ESM.gz › OR_03/wat/SAMPL5_047T1/d-44/mol_opt.xyz]

 C         5.474696193570      0.736784181787     -0.497098735886
 C         6.355111662275     -0.220028032549     -1.067533053275
 N         5.718924583872     -1.272425747503     -1.520503756870
 O         4.368631963888     -1.034466037186     -1.255431158185
 C         4.248897140732      0.166275622310     -0.646510885330
 C         2.902148592190      0.641563630937     -0.260705745670
 O         2.736167624930      1.722282165119      0.288523097393
 N         1.878686169327     -0.215607546072     -0.565602829264
 C         0.537932749571      0.005963436196     -0.300719997164
 C        -0.489189196326     -0.874271553453     -0.605173429166
 C        -1.788464574981     -0.384070239459     -0.217117230274
 C        -1.719620222091      0.846033876046      0.364053750821
 S        -0.072475488684      1.444158990841      0.462136218703
 C        -2.890985736969      1.631798327239      0.883739127484
 C        -4.201633151942      1.048851267826      0.324690323717
 C        -4.217742259794     -0.483082589639      0.413302155123
 C        -3.092109408136     -1.111507618894     -0.424916625448
 C        -0.263918966560     -2.123369088349     -1.229919340307
 N        -0.067213982675     -3.144323842292     -1.742027274154
 H         5.713625853833      1.686616132152     -0.051280163508
 H         7.430390427675     -0.174737524066     -1.161965964648
 H         2.116947144849     -1.088739559650     -1.023702274301
 H        -2.799508637775      2.687665690010      0.611993149383
 H        -2.903695740256      1.594568780661      1.980066781494
 H        -5.047551273003      1.470963085741      0.873442570245
 H        -4.314986797850      1.353345969319     -0.721968213944
 H        -4.100737077852     -0.784690752175      1.460646266076
 H        -5.182616620726     -0.871863075387      0.077481112420
 H        -3.355637367526     -1.079780294231     -1.489656246891
 H        -2.976073603563     -2.169907655280     -0.171241628576
