# Supplementary material for: Quantum–mechanical property prediction of solvated drug molecules: what have we learned from a decade of SAMPL blind prediction challenges?
Source: J Comput Aided Mol Des. 2020 Oct 20;35(4):453–72. doi: 10.1007/s10822-020-00347-5 (PMC8018924; doi:10.1007/s10822-020-00347-5)
Supplement: Supplementary file 3 — Supplementary file3 (GZ 871 kb) [file 10822_2020_347_MOESM3_ESM.gz › OR_03/wat/SAMPL5_047T1/d-40/mol_opt.xyz]

 C         4.839568360734     -0.707350153572     -1.090914657910
 C         6.228253196778     -0.419645779201     -1.114802886058
 N         6.488585776073      0.773878550317     -0.641104638951
 O         5.259430457114      1.317023568885     -0.285238730313
 C         4.287864029148      0.421783744985     -0.559629133452
 C         2.911320204386      0.865765621069     -0.230435920301
 O         2.676625590864      1.968802517840      0.241461072025
 N         1.928127884837     -0.052285569615     -0.493962784050
 C         0.575347918469      0.135388740445     -0.263209065268
 C        -0.411138762447     -0.804032755188     -0.522933798797
 C        -1.735096639534     -0.342327332656     -0.186994826258
 C        -1.723536253581      0.922273057464      0.319190926690
 S        -0.103530888080      1.592896714906      0.397679650151
 C        -2.933974337691      1.694705667300      0.764047828864
 C        -4.128887835517      0.739790923862      0.939005523917
 C        -4.243903012551     -0.237359737112     -0.238631100875
 C        -3.003713072901     -1.139766126511     -0.349653824278
 C        -0.125230498135     -2.079431166001     -1.063734708482
 N         0.123502214021     -3.120883439415     -1.507609570654
 H         4.358279394034     -1.612028307425     -1.422107415714
 H         7.039670615985     -1.043051441212     -1.461137810409
 H         2.191444703524     -0.949319022334     -0.882353031911
 H        -3.176249538561      2.463014550370      0.019430156732
 H        -2.731941540419      2.224769362446      1.699676727470
 H        -5.046886603443      1.324646541983      1.039592065767
 H        -4.006198832806      0.174076869895      1.869593505497
 H        -4.362667225640      0.331092428268     -1.168343895215
 H        -5.137335550233     -0.857776223156     -0.130193153985
 H        -3.039018296349     -1.920695721576      0.420415827068
 H        -2.998711458078     -1.660956085061     -1.312102331300
