# Supplementary material for: Quantum–mechanical property prediction of solvated drug molecules: what have we learned from a decade of SAMPL blind prediction challenges?
Source: J Comput Aided Mol Des. 2020 Oct 20;35(4):453–72. doi: 10.1007/s10822-020-00347-5 (PMC8018924; doi:10.1007/s10822-020-00347-5)
Supplement: Supplementary file 3 — Supplementary file3 (GZ 871 kb) [file 10822_2020_347_MOESM3_ESM.gz › OR_03/wat/SAMPL5_047T1/d-134/mol_opt.xyz]

 C         4.835204208315     -0.689597345573     -1.124458725463
 C         6.226012173703     -0.411631884277     -1.129962548085
 N         6.495790633505      0.745118674511     -0.576996194284
 O         5.270815255841      1.272577104966     -0.184355471888
 C         4.292384706936      0.405368991402     -0.517885253305
 C         2.919338932088      0.834751927812     -0.156078544768
 O         2.694403115756      1.896376807145      0.406684900123
 N         1.927773426221     -0.047556849419     -0.498929999966
 C         0.576675943208      0.131099106970     -0.251304174699
 C        -0.418209609204     -0.774261647008     -0.588568695257
 C        -1.737736603885     -0.331999986978     -0.211390744333
 C        -1.715550670942      0.888127997136      0.393806026563
 S        -0.089576220476      1.534896072102      0.528386486088
 C        -2.918040754069      1.627380343248      0.910684896476
 C        -4.201974227768      1.014433358382      0.322457808176
 C        -4.170879952390     -0.518677289794      0.382230298214
 C        -3.014901665108     -1.095398386010     -0.451880790326
 C        -0.144048571070     -2.003563910122     -1.232427741855
 N         0.094357549313     -3.007816905868     -1.759754635887
 H         4.347013802785     -1.566830572831     -1.514283152373
 H         7.032431272181     -1.016764582151     -1.517855709772
 H         2.182944827866     -0.907456544139     -0.968337874991
 H        -2.944670920618      1.569555276150      2.005863441151
 H        -2.855703758300      2.690412739616      0.659397734526
 H        -5.068169324001      1.399281042129      0.866960047789
 H        -4.310760814739      1.335073797135     -0.719854104892
 H        -4.058339116295     -0.836428479527      1.425290301220
 H        -5.118458176785     -0.930995204762      0.025852816276
 H        -3.264844382422     -1.051022856873     -1.519433388796
 H        -2.869281079646     -2.154450793373     -0.216857005662
