# Supplementary material for: Quantum–mechanical property prediction of solvated drug molecules: what have we learned from a decade of SAMPL blind prediction challenges?
Source: J Comput Aided Mol Des. 2020 Oct 20;35(4):453–72. doi: 10.1007/s10822-020-00347-5 (PMC8018924; doi:10.1007/s10822-020-00347-5)
Supplement: Supplementary file 3 — Supplementary file3 (GZ 871 kb) [file 10822_2020_347_MOESM3_ESM.gz › OR_03/wat/SAMPL5_072T1/d-95/mol_opt.xyz]

 C         4.237202298076      0.241471467579     -0.837571582181
 N         3.531540273857      0.254641195121      0.441493364481
 C         4.479975442101      0.327698365093      1.550437615013
 C         2.545801234734      1.334706037716      0.526489501945
 C         1.307660042068      1.146965689287     -0.336888563198
 O         0.536899182396      0.054095616220      0.162272949090
 C        -0.621706389121     -0.241299753498     -0.616514458379
 C        -1.160221500928     -1.596190964829     -0.178853299983
 C        -0.923951295436     -2.101963735561      1.102920564047
 C        -1.458044202843     -3.333161819141      1.486496906364
 C        -2.233489294245     -4.073682008814      0.595144833526
 C        -2.468614732340     -3.576838142903     -0.687659531089
 C        -1.934437361778     -2.347642872889     -1.070180926712
 C        -1.684429669842      0.853338273042     -0.506851519089
 C        -2.226324183739      1.432343099897     -1.656597242041
 C        -3.208225148717      2.421104789091     -1.562216303414
 C        -3.651106781167      2.846750643242     -0.311605333551
 C        -3.108027180555      2.278557215664      0.843531323146
 C        -2.134736041718      1.287249474380      0.745790711492
 H         4.806696016360      1.172947981659     -1.013325372628
 H         3.538308051598      0.109914153264     -1.664963904646
 H         4.938828419206     -0.595359810860     -0.858551041256
 H         3.946456802312      0.273354096112      2.502155586339
 H         5.075081658013      1.259515173430      1.542268701763
 H         5.173493869927     -0.514930816498      1.498186742303
 H         2.220079029394      1.414636895972      1.567250780276
 H         2.996685463036      2.308857670584      0.256608463946
 H         1.568822356493      0.963428154298     -1.387015992400
 H         0.720087384089      2.072669760694     -0.302149329810
 H        -0.329940373276     -0.317195062001     -1.672861278799
 H        -0.312866576281     -1.537351270013      1.795364308371
 H        -1.264367177713     -3.714176221045      2.483275667515
 H        -2.645932460975     -5.030791100575      0.893966149574
 H        -3.062564770923     -4.148220232131     -1.392364801613
 H        -2.119627384465     -1.972230653168     -2.071546534181
 H        -1.878128672405      1.113073594021     -2.633721973218
 H        -3.618957504481      2.860793101380     -2.464308631584
 H        -4.410406019766      3.616814004155     -0.234580369730
 H        -3.446064040562      2.607556400311      1.820017803092
 H        -1.718448760385      0.850551611713      1.646656017219
