# Supplementary material for: Quantum–mechanical property prediction of solvated drug molecules: what have we learned from a decade of SAMPL blind prediction challenges?
Source: J Comput Aided Mol Des. 2020 Oct 20;35(4):453–72. doi: 10.1007/s10822-020-00347-5 (PMC8018924; doi:10.1007/s10822-020-00347-5)
Supplement: Supplementary file 3 — Supplementary file3 (GZ 871 kb) [file 10822_2020_347_MOESM3_ESM.gz › OR_03/wat/SAMPL5_072T1/d-0/mol_opt.xyz]

 C         4.310457792276      1.365236620146      1.474607233885
 N         3.402163427900      0.995255853679      0.391572334658
 C         4.074237597516      1.103605941322     -0.901108552178
 C         2.837405565322     -0.336923328422      0.619274429867
 C         1.622874892403     -0.676684939826     -0.230872563662
 O         0.523057622449      0.148145001451      0.153088152945
 C        -0.654265309865     -0.056240868269     -0.627105974712
 C        -1.291917312618     -1.421426437999     -0.363197512106
 C        -1.574900990187     -1.836421305249      0.943613541669
 C        -2.164532421346     -3.075711393776      1.180616920091
 C        -2.486736730295     -3.916675010150      0.112510286319
 C        -2.207840429999     -3.511699059955     -1.191213367690
 C        -1.608930890384     -2.271835867588     -1.424933738674
 C        -1.621647602954      1.083061039695     -0.339513716023
 C        -1.613902358968      1.761746820698      0.882925361929
 C        -2.535136484251      2.780064776118      1.131836939302
 C        -3.474856898121      3.132674818009      0.163687630068
 C        -3.484298024284      2.463001558303     -1.060521243323
 C        -2.562964206663      1.446824952420     -1.308823475744
 H         5.184037844037      0.691441652537      1.547435225833
 H         4.680888821036      2.380531495307      1.314453952262
 H         3.781483281066      1.340672404456      2.430073482821
 H         3.379275067420      0.902791288963     -1.717841987174
 H         4.924658426023      0.402794278460     -0.993050243978
 H         4.454831259056      2.119201726800     -1.030463896705
 H         2.541430380405     -0.403798297626      1.669853843808
 H         3.594792734320     -1.126080475961      0.449316248617
 H         1.377462691012     -1.734138794418     -0.072904875514
 H         1.826071519348     -0.543420740151     -1.301208638394
 H        -0.387333693852     -0.013913025034     -1.691700303568
 H        -1.327874289579     -1.189280477533      1.777662171165
 H        -2.375572987108     -3.386314724315      2.197986290417
 H        -2.947783426560     -4.880294207431      0.297813753194
 H        -2.447826309739     -4.160420865267     -2.026298335253
 H        -1.384050522554     -1.967679233371     -2.442242729877
 H        -0.879150190737      1.500955862275      1.633911185764
 H        -2.515515704611      3.299795709121      2.083540149690
 H        -4.188745229972      3.925191762579      0.357950541317
 H        -4.204138974253      2.735151544912     -1.824463120067
 H        -2.575207932692      0.935813945091     -2.266265400974
