# Supplementary material for: Quantum–mechanical property prediction of solvated drug molecules: what have we learned from a decade of SAMPL blind prediction challenges?
Source: J Comput Aided Mol Des. 2020 Oct 20;35(4):453–72. doi: 10.1007/s10822-020-00347-5 (PMC8018924; doi:10.1007/s10822-020-00347-5)
Supplement: Supplementary file 3 — Supplementary file3 (GZ 871 kb) [file 10822_2020_347_MOESM3_ESM.gz › OR_03/wat/SAMPL5_072T1/d-6/mol_opt.xyz]

 C         3.768975167024     -0.584525608817      0.704136260539
 N         3.273186157854      0.638088059022      0.076697045208
 C         4.316241178343      1.660731323367      0.048673430349
 C         2.737940465766      0.401279355088     -1.266243763471
 C         1.412035035251     -0.342939355344     -1.306145952773
 O         0.380051298152      0.488339177156     -0.774510284047
 C        -0.923353504301     -0.086985157487     -0.853976425553
 C        -1.946972026390      1.007514244372     -0.586404073184
 C        -1.632903197788      2.138050788271      0.173652652857
 C        -2.602008317964      3.109674259065      0.428555780041
 C        -3.895297704159      2.963804619704     -0.071896820661
 C        -4.213719853618      1.839893829646     -0.835609439581
 C        -3.245120470831      0.870732058711     -1.090733254135
 C        -1.093302709574     -1.266397401583      0.104682308265
 C        -0.785516129694     -1.130760312983      1.463656781971
 C        -0.952271777680     -2.202470434948      2.337269364880
 C        -1.436054822674     -3.425321608431      1.865368687863
 C        -1.743846050331     -3.569075610086      0.514048525466
 C        -1.568436100595     -2.494583771318     -0.360792506889
 H         4.129713743258     -0.358022973522      1.709914860835
 H         2.972279796519     -1.324175198730      0.795493930483
 H         4.599561256443     -1.042025073148      0.135196929370
 H         3.916853079167      2.590098496958     -0.363712905745
 H         5.190382894784      1.362106220898     -0.558934803716
 H         4.664962791158      1.859049811598      1.064925616387
 H         3.457635871514     -0.163730772914     -1.889177861235
 H         2.594007626910      1.371577081425     -1.749289058810
 H         1.182203668301     -0.587039955202     -2.352629717188
 H         1.462559700825     -1.287183961099     -0.752656695497
 H        -1.086150068595     -0.460837667658     -1.874149829379
 H        -0.627573149572      2.262245026498      0.555176442024
 H        -2.343402426090      3.982892325078      1.017498661986
 H        -4.646385589103      3.720330564594      0.125523434878
 H        -5.213642629909      1.720326838965     -1.237726441780
 H        -3.501076710699      0.002491449384     -1.689535413916
 H        -0.410209159785     -0.184459368691      1.836612880676
 H        -0.707779436883     -2.085002717313      3.387243355277
 H        -1.567750087426     -4.258382508697      2.546635153264
 H        -2.113471463381     -4.516275638578      0.137229480797
 H        -1.800346344230     -2.616030433251     -1.414066335855
