# Supplementary material for: Quantum–mechanical property prediction of solvated drug molecules: what have we learned from a decade of SAMPL blind prediction challenges?
Source: J Comput Aided Mol Des. 2020 Oct 20;35(4):453–72. doi: 10.1007/s10822-020-00347-5 (PMC8018924; doi:10.1007/s10822-020-00347-5)
Supplement: Supplementary file 3 — Supplementary file3 (GZ 871 kb) [file 10822_2020_347_MOESM3_ESM.gz › OR_03/wat/SAMPL5_072T1/d-17/mol_opt.xyz]

 C         4.500479453821      0.261382389683      1.063870807129
 N         3.206930883635      0.727468987217      0.569592342244
 C         3.135453667723      2.185989871521      0.614586397207
 C         2.938299306899      0.194854473687     -0.768312349741
 C         1.490682886258      0.301193529690     -1.222780720219
 O         0.677117010696     -0.567095620641     -0.434131681229
 C        -0.685646688869     -0.623517829649     -0.852939590482
 C        -1.347211864849     -1.809479265069     -0.164998595179
 C        -0.878634596770     -2.305118108301      1.055358954596
 C        -1.523636974759     -3.374777956211      1.678153690914
 C        -2.643608708387     -3.961558885357      1.090161533136
 C        -3.113527628544     -3.474313941761     -0.130274490131
 C        -2.468230889180     -2.406796832101     -0.752140304148
 C        -1.432216842025      0.681372023182     -0.572049087788
 C        -1.413947455453      1.253326858058      0.705662464834
 C        -2.105073358642      2.435026765208      0.961786729804
 C        -2.830940770134      3.059547011786     -0.055588078067
 C        -2.853730297275      2.497321996723     -1.330295645735
 C        -2.153432459277      1.316266082722     -1.585817170269
 H         5.345527481718      0.608943601652      0.441309225721
 H         4.659407061776      0.626730286596      2.081184225742
 H         4.520474504639     -0.830609966150      1.085353982023
 H         2.144679402789      2.534819488377      0.319879382255
 H         3.319153277485      2.528902262397      1.635226910847
 H         3.880020430913      2.664030276044     -0.048668850567
 H         3.565597491115      0.695345310438     -1.530801617181
 H         3.215993846929     -0.862682297449     -0.773376843001
 H         1.121806774819      1.330872342392     -1.158066462673
 H         1.435195970773     -0.002378044037     -2.277436194730
 H        -0.717957413904     -0.798627561970     -1.937058050522
 H        -0.002672509872     -1.861045434527      1.510534787544
 H        -1.147314918741     -3.750727153106      2.623298677377
 H        -3.142348678087     -4.793651633036      1.574241136075
 H        -3.978243595792     -3.928570930734     -0.601199495430
 H        -2.838615038899     -2.038262263000     -1.703423282391
 H        -0.853117877983      0.773998927079      1.500115639773
 H        -2.080573696942      2.869122041608      1.955262036846
 H        -3.370469100593      3.978251216725      0.145357696501
 H        -3.408795873704      2.978251163890     -2.128050849133
 H        -2.166872213306      0.889196816425     -2.583527261952
