# Supplementary material for: Quantum–mechanical property prediction of solvated drug molecules: what have we learned from a decade of SAMPL blind prediction challenges?
Source: J Comput Aided Mol Des. 2020 Oct 20;35(4):453–72. doi: 10.1007/s10822-020-00347-5 (PMC8018924; doi:10.1007/s10822-020-00347-5)
Supplement: Supplementary file 3 — Supplementary file3 (GZ 871 kb) [file 10822_2020_347_MOESM3_ESM.gz › OR_03/wat/SAMPL5_072T1/d-160/mol_opt.xyz]

 C         4.986203925703      0.775971346668      0.634292373990
 N         3.952278739381      0.048658307265     -0.100359823440
 C         4.377365403551     -0.188970205628     -1.479991974380
 C         2.665800821195      0.743703923347     -0.023226794215
 C         1.487104347480     -0.158324645721     -0.376565955989
 O         0.297814115610      0.612226925132     -0.201713037879
 C        -0.900680135373     -0.069374994520     -0.571539542541
 C        -2.026217067409      0.952573039440     -0.648860801125
 C        -1.995309162534      2.137569572471      0.092462180559
 C        -3.057123010964      3.040906727197      0.025471988011
 C        -4.161397329207      2.772230143042     -0.782446804119
 C        -4.195953809447      1.593568093639     -1.528838639735
 C        -3.134655929733      0.692519703828     -1.462427655451
 C        -1.234601241520     -1.209515199645      0.391018426176
 C        -1.292061202113     -0.984302064183      1.771580871295
 C        -1.607015401163     -2.022254604652      2.645077122712
 C        -1.876371196630     -3.300587025441      2.149744299987
 C        -1.820814865818     -3.533285587346      0.777093434841
 C        -1.496593419844     -2.492202073849     -0.095601840585
 H         5.921995617775      0.212927981751      0.604792544150
 H         5.179080098985      1.780153674906      0.215406871060
 H         4.689447220054      0.892662655590      1.678869531816
 H         3.645442056575     -0.797885253929     -2.012278362253
 H         5.325636720070     -0.730909895398     -1.480743656055
 H         4.517983374528      0.751851739305     -2.042553980043
 H         2.525656143792      1.087041191993      1.005019332443
 H         2.647124687402      1.639275590039     -0.670306698563
 H         1.541171154403     -0.509612697761     -1.414560909795
 H         1.481927442426     -1.035687683942      0.280501730387
 H        -0.767304221308     -0.504619330312     -1.571077656443
 H        -1.135881427798      2.357344409649      0.712842518658
 H        -3.018333067570      3.957329726090      0.604166766614
 H        -4.984467926084      3.475962968280     -0.834909676816
 H        -5.045358699534      1.378331305458     -2.167589602686
 H        -3.168941058336     -0.218830297818     -2.050728004150
 H        -1.084868383087      0.005332490310      2.163016216329
 H        -1.645296546072     -1.835344581199      3.712600917801
 H        -2.123867432347     -4.107372958631      2.830399959532
 H        -2.021690586060     -4.523609563404      0.383789487116
 H        -1.444228748977     -2.682452852019     -1.162825157210
