# Supplementary material for: Quantum–mechanical property prediction of solvated drug molecules: what have we learned from a decade of SAMPL blind prediction challenges?
Source: J Comput Aided Mol Des. 2020 Oct 20;35(4):453–72. doi: 10.1007/s10822-020-00347-5 (PMC8018924; doi:10.1007/s10822-020-00347-5)
Supplement: Supplementary file 3 — Supplementary file3 (GZ 871 kb) [file 10822_2020_347_MOESM3_ESM.gz › OR_03/wat/SAMPL5_037T1/d-133/mol_opt.xyz]

 C         3.281245343091      0.940554089341     -0.546205581077
 N         1.986362612281      0.236719949077     -0.549155054826
 C         1.948206174379     -0.941040099275     -1.432253661026
 S         1.272361913137      0.020531998853      0.951042203137
 O         1.567993055357      1.232098327593      1.728507527045
 O         1.609994462822     -1.270568205203      1.567222989805
 N        -0.332985714698     -0.080721948767      0.491329333052
 C        -0.939217794391      1.178130985368      0.001168025910
 C        -2.248326574238      0.846828663673     -0.709719352463
 N        -3.135012826248      0.128232793205      0.208329346769
 C        -2.529127543180     -1.132521164369      0.643147721195
 C        -1.228628877365     -0.848037270470      1.389011415139
 H         3.494804773290      1.224468863760     -1.577476219628
 H         3.213147026990      1.841310796985      0.058178297406
 H         4.098760157265      0.309918439862     -0.177539787986
 H         2.153368331545     -0.598849585300     -2.447573120682
 H         0.955022471834     -1.385797503527     -1.410636762007
 H         2.693838540622     -1.692162415851     -1.149029656679
 H        -0.244925490890      1.651308615402     -0.692587875481
 H        -1.130273022841      1.861221649584      0.837619882119
 H        -2.022799537642      0.263232199355     -1.616978574791
 H        -2.727368515740      1.779130120636     -1.016972224185
 H        -4.027129298237     -0.051375632682     -0.239644807867
 H        -2.312362971729     -1.805972881966     -0.201992379185
 H        -3.215858494083     -1.647017332701      1.319035929601
 H        -1.442488176603     -0.278956008701      2.302884709876
 H        -0.737600024726     -1.780667443884      1.658287676829
