# Supplementary material for: Quantum–mechanical property prediction of solvated drug molecules: what have we learned from a decade of SAMPL blind prediction challenges?
Source: J Comput Aided Mol Des. 2020 Oct 20;35(4):453–72. doi: 10.1007/s10822-020-00347-5 (PMC8018924; doi:10.1007/s10822-020-00347-5)
Supplement: Supplementary file 3 — Supplementary file3 (GZ 871 kb) [file 10822_2020_347_MOESM3_ESM.gz › OR_03/wat/SAMPL5_037T1/d-90/mol_opt.xyz]

 C         2.093640093249     -0.197688320848     -1.581687824882
 N         2.115266765138     -0.185570123422     -0.110109921171
 C         3.480172924066     -0.188182815314      0.449793602516
 S         1.055679962942      0.932294374342      0.590534866678
 O         1.305462388761      0.844032159008      2.031082163416
 O         1.138588576272      2.251933562618     -0.049537493885
 N        -0.457487143695      0.348832449725      0.282074234834
 C        -0.802927853005     -1.008536526685      0.745924672103
 C        -2.289434992165     -1.045634588906      1.095047317881
 N        -3.075739408378     -0.607029821069     -0.060842782446
 C        -2.747585947469      0.771931963009     -0.433157052959
 C        -1.277464536674      0.853162957228     -0.837331846908
 H         1.070232816541     -0.266824138562     -1.947136906437
 H         2.628733427293     -1.088794585830     -1.911898838008
 H         2.572333899410      0.688705096039     -2.013338433543
 H         3.434464506631     -0.247410526484      1.534188723861
 H         4.056341387514      0.696161622182      0.151768384017
 H         3.982846460339     -1.078797860926      0.069932836939
 H        -0.206824969357     -1.245199746224      1.626225924156
 H        -0.580955643847     -1.740989856450     -0.039212869377
 H        -2.567879531542     -2.070464748342      1.350659671828
 H        -2.459468081369     -0.412358337339      1.980890203016
 H        -4.065937771347     -0.685291971184      0.143785816760
 H        -3.364602048299      1.070032021330     -1.283834473442
 H        -2.928989496629      1.482659823332      0.389389405527
 H        -1.113367951381      0.246776192931     -1.736548999603
 H        -0.994097832999      1.882251745841     -1.045660380872
