# Supplementary material for: Quantum–mechanical property prediction of solvated drug molecules: what have we learned from a decade of SAMPL blind prediction challenges?
Source: J Comput Aided Mol Des. 2020 Oct 20;35(4):453–72. doi: 10.1007/s10822-020-00347-5 (PMC8018924; doi:10.1007/s10822-020-00347-5)
Supplement: Supplementary file 3 — Supplementary file3 (GZ 871 kb) [file 10822_2020_347_MOESM3_ESM.gz › OR_03/wat/SAMPL5_037T1/d-172/mol_opt.xyz]

 C         2.190501273469     -1.006610412539     -1.049059029049
 N         2.054943924476      0.330895579699     -0.449959343266
 C         3.332584709550      1.064588152086     -0.374078506608
 S         1.121278004719      0.367956893209      0.960688482798
 O         1.200542357373      1.751496705093      1.434826159333
 O         1.482003999832     -0.708327008900      1.893129131080
 N        -0.425431620066      0.069258483986      0.466235586818
 C        -1.030301864048     -1.274459432246      0.557062923597
 C        -2.528450879461     -1.113114031448      0.803279145956
 N        -3.112489783102     -0.295833390716     -0.263820090604
 C        -2.533514360702      1.050036502632     -0.278701294026
 C        -1.031993219996      0.957931634917     -0.543312539770
 H         2.855331640165     -1.657597605435     -0.469921770645
 H         2.600243045887     -0.879098552588     -2.051705343668
 H         1.215649987775     -1.482398864483     -1.143442605345
 H         3.160993941474      2.066676539957      0.010446032813
 H         3.722142879785      1.139959944077     -1.390333487958
 H         4.073609446115      0.550936861773      0.250369362340
 H        -0.873485476940     -1.829263798652     -0.376170233706
 H        -0.563482740029     -1.816289179086      1.376325353185
 H        -2.678135379589     -0.669468574797      1.800974409541
 H        -2.995919971877     -2.100372400577      0.795227780876
 H        -4.118328058967     -0.239287791781     -0.147130034907
 H        -2.998944943797      1.632268026206     -1.077129848647
 H        -2.691627953017      1.583745021985      0.672511483407
 H        -0.849184281823      0.562218777425     -1.549445390831
 H        -0.578534677205      1.945151920202     -0.465866332713
