# Supplementary material for: Quantum–mechanical property prediction of solvated drug molecules: what have we learned from a decade of SAMPL blind prediction challenges?
Source: J Comput Aided Mol Des. 2020 Oct 20;35(4):453–72. doi: 10.1007/s10822-020-00347-5 (PMC8018924; doi:10.1007/s10822-020-00347-5)
Supplement: Supplementary file 3 — Supplementary file3 (GZ 871 kb) [file 10822_2020_347_MOESM3_ESM.gz › OR_03/wat/SAMPL5_037T1/d-19/mol_opt.xyz]

 C         3.159540642574      1.268866499431      0.027362154165
 N         2.047083177860      0.412298121756     -0.421556896987
 C         2.464481928564     -0.672508701512     -1.324672789201
 S         0.961556625692     -0.046689864576      0.777353605449
 O         1.349647375756     -1.293147104911      1.455050484127
 O         0.776566805734      1.143122041960      1.619633741859
 N        -0.361049848458     -0.403358484144     -0.153415514194
 C        -1.237361440254     -1.538293029603      0.205268915264
 C        -2.479260820815     -1.070205931526      0.960989075245
 N        -3.168788920052     -0.043915222784      0.171259628684
 C        -2.313884630904      1.129915406161     -0.042185869602
 C        -1.066256106255      0.712984720160     -0.819658373434
 H         3.633683098541      1.676336385480     -0.866526130948
 H         3.910214273560      0.712844732950      0.601765270119
 H         2.776081697041      2.090955693408      0.626109138591
 H         3.183726542394     -1.350544295577     -0.851424572245
 H         1.592517464366     -1.236590858310     -1.651712958792
 H         2.928922604056     -0.214098130281     -2.198809039555
 H        -1.534877844193     -2.010731603278     -0.736328436162
 H        -0.666893939492     -2.259153658637      0.786042368589
 H        -3.150977817624     -1.919707919852      1.106795218107
 H        -2.179478152173     -0.700838037875      1.955911571085
 H        -4.024463317299      0.234485992459      0.639119998428
 H        -2.865943467328      1.872363930311     -0.623578244130
 H        -2.004941065344      1.599092968395      0.905146198105
 H        -1.347635816305      0.359353240769     -1.816379671111
 H        -0.379209049644      1.549163109626     -0.941558871457
