# Supplementary material for: Quantum–mechanical property prediction of solvated drug molecules: what have we learned from a decade of SAMPL blind prediction challenges?
Source: J Comput Aided Mol Des. 2020 Oct 20;35(4):453–72. doi: 10.1007/s10822-020-00347-5 (PMC8018924; doi:10.1007/s10822-020-00347-5)
Supplement: Supplementary file 3 — Supplementary file3 (GZ 871 kb) [file 10822_2020_347_MOESM3_ESM.gz › OR_03/wat/SAMPL5_059T2/d-33/mol_opt.xyz]

 C        -3.089755010493      0.642216684581     -0.301905568786
 C        -2.670455348160     -0.646398274553     -0.632510511260
 C        -1.316252504124     -0.968106614568     -0.610547830251
 C        -0.368240691168      0.002953328127     -0.258012895358
 C        -0.794707591351      1.298529298049      0.067092047114
 C        -2.149280320924      1.613050834061      0.046842345385
 C         1.071719383827     -0.310601956677     -0.223533776592
 N         1.997172042908      0.606782015095     -0.335654713043
 C         3.276250552475      0.114291690824     -0.213554033450
 S         3.199252488747     -1.707893107049      0.040298984725
 N         1.482592533028     -1.602983694378     -0.091389130278
 N         4.339776255722      0.813883975031     -0.294644006086
 H        -4.144686510840      0.890282218248     -0.319838226137
 H        -3.396194637291     -1.399686441748     -0.915042884253
 H        -1.002102111378     -1.964812229778     -0.896674195415
 H        -0.059556065051      2.044767635837      0.339173192165
 H        -2.472125730511      2.614922897903      0.304469503875
 H         0.912008195203     -2.303914941770      0.363617544428
 H         5.184585069383      0.262716682766     -0.166185846783
