# Supplementary material for: Quantum–mechanical property prediction of solvated drug molecules: what have we learned from a decade of SAMPL blind prediction challenges?
Source: J Comput Aided Mol Des. 2020 Oct 20;35(4):453–72. doi: 10.1007/s10822-020-00347-5 (PMC8018924; doi:10.1007/s10822-020-00347-5)
Supplement: Supplementary file 3 — Supplementary file3 (GZ 871 kb) [file 10822_2020_347_MOESM3_ESM.gz › OR_03/wat/SAMPL5_059T2/minConf/mol_opt.xyz]

 C        -3.093254412184      0.628778063934     -0.230770625179
 C        -2.686739344689     -0.704039978048     -0.293589063597
 C        -1.331684856200     -1.022943399871     -0.283256464827
 C        -0.370427240405     -0.004924311246     -0.206778451830
 C        -0.784697529831      1.332744001771     -0.136463540503
 C        -2.139807157922      1.645293716169     -0.151177466470
 C         1.070725077047     -0.313754375178     -0.200653479472
 N         1.965846476071      0.496424859957      0.301879603160
 C         3.258578261399      0.050994781621      0.145987413292
 S         3.234875342799     -1.582222892554     -0.705800861863
 N         1.512077763802     -1.495362071402     -0.716588746873
 N         4.297912506227      0.665316982413      0.557327301785
 H        -4.148878768552      0.874392670179     -0.239748805612
 H        -3.423943194143     -1.496531962780     -0.343474619347
 H        -1.029826797233     -2.063408439068     -0.305065985219
 H        -0.039088924113      2.115142504555     -0.078577127406
 H        -2.452776488095      2.681649666267     -0.102726721476
 H         1.002567325180     -1.983611880461     -1.441965370650
 H         5.160541960843      0.176062063741      0.332443012089
