# Supplementary material for: Quantum–mechanical property prediction of solvated drug molecules: what have we learned from a decade of SAMPL blind prediction challenges?
Source: J Comput Aided Mol Des. 2020 Oct 20;35(4):453–72. doi: 10.1007/s10822-020-00347-5 (PMC8018924; doi:10.1007/s10822-020-00347-5)
Supplement: Supplementary file 3 — Supplementary file3 (GZ 871 kb) [file 10822_2020_347_MOESM3_ESM.gz › OR_03/wat/SAMPL5_019T2/d-84/mol_opt.xyz]

 C         6.734478689208     -0.016283580590     -2.236895230698
 C         5.305657751093     -0.017486134735     -1.747158660995
 C         4.766107407764      1.085602392049     -1.074948302886
 C         3.458448974384      1.078693310503     -0.593593984316
 C         2.632215340395     -0.044444817652     -0.768420795103
 C         3.162911794810     -1.143212802604     -1.462875718079
 C         4.473692834041     -1.128406210925     -1.933551296012
 N         1.282851941877     -0.067221607684     -0.376855860672
 C         0.936777212415      0.149287828433      0.850883743335
 C         1.725149496422      0.308974088895      2.043110871720
 C         1.089575344263      0.467363461437      3.241184025895
 N        -0.260822489934      0.515352816940      3.422852681483
 C        -0.991446132772      0.374268938154      2.331059440739
 N        -0.446716105073      0.194712359148      1.098432721309
 N        -2.346295641084      0.400220308336      2.455201934064
 C        -3.320915011736      0.265357622932      1.425972101306
 C        -4.307281303040     -0.718226732029      1.539051356395
 C        -5.295319223005     -0.830405498520      0.565293164223
 C        -5.315025730719      0.011908879952     -0.553409140310
 C        -4.322087129648      0.993115657626     -0.649996747082
 C        -3.342778990601      1.134252065579      0.331028142090
 C        -6.362449419122     -0.145744563352     -1.627998274168
 H         7.415926555142     -0.404936776449     -1.471639196024
 H         6.851987577034     -0.643087982536     -3.124150926880
 H         7.069182156672      0.993410518122     -2.486587082084
 H         5.375797321450      1.972487311389     -0.929815094687
 H         3.064510568400      1.957353914573     -0.094521452352
 H         2.532461202886     -2.009702545080     -1.630877642788
 H         4.854071332299     -1.996979125772     -2.462733051182
 H         2.802307812715      0.280375550443      1.982356862558
 H         1.675607556518      0.568098444871      4.149682026662
 H        -1.045001740179      0.048677913022      0.293638276207
 H        -2.661226283828      0.370514659697      3.415332322757
 H        -4.299565422214     -1.389534425565      2.390272900819
 H        -6.058511885366     -1.593638423005      0.674354770257
 H        -4.323423189734      1.675540907250     -1.493263099145
 H        -2.614515925899      1.933511301060      0.255700213934
 H        -7.301552662809     -0.520974671683     -1.215705832096
 H        -6.032224517756     -0.858613723540     -2.391316722877
 H        -6.561560065269      0.802819371307     -2.131093445316
