# Supplementary material for: Quantum–mechanical property prediction of solvated drug molecules: what have we learned from a decade of SAMPL blind prediction challenges?
Source: J Comput Aided Mol Des. 2020 Oct 20;35(4):453–72. doi: 10.1007/s10822-020-00347-5 (PMC8018924; doi:10.1007/s10822-020-00347-5)
Supplement: Supplementary file 3 — Supplementary file3 (GZ 871 kb) [file 10822_2020_347_MOESM3_ESM.gz › OR_03/wat/SAMPL5_019T2/d-38/mol_opt.xyz]

 C         6.708941381230     -0.919634593287     -2.081160981937
 C         5.285254137804     -0.671022727046     -1.642258455027
 C         4.411799996098      0.107051809882     -2.412163953887
 C         3.105338717844      0.358389689671     -1.999913491465
 C         2.620795840755     -0.150346869781     -0.784299779826
 C         3.488920675411     -0.945265516178     -0.016662509935
 C         4.791892151308     -1.196290030724     -0.442053819579
 N         1.274704854103      0.060196788511     -0.440791113242
 C         0.945428658890      0.579391079795      0.697657012891
 C         1.747202441292      1.153987844617      1.744211323480
 C         1.126102138854      1.694053521509      2.833735612536
 N        -0.220230869390      1.721643141354      3.047113685608
 C        -0.962966586483      1.191506318278      2.091541455748
 N        -0.433713968429      0.648418337283      0.963216755048
 N        -2.314945841342      1.202156129910      2.245998482234
 C        -3.300346759653      0.699162559767      1.349529869546
 C        -4.316964271413      1.546396341172      0.899222207837
 C        -5.309766297157      1.057309091157      0.055605810321
 C        -5.307510209906     -0.274860886915     -0.377234091564
 C        -4.280280344972     -1.108105251588      0.078557032925
 C        -3.294895416275     -0.638678574841      0.944980488951
 C        -6.396402811562     -0.800524234362     -1.280069540206
 H         6.796426136048     -0.915657896744     -3.170293666351
 H         7.382774238111     -0.144975832529     -1.697914226023
 H         7.077036384930     -1.880493920406     -1.713566241788
 H         4.755797925527      0.519466458609     -3.355946793740
 H         2.442184991971      0.952275185759     -2.619601803123
 H         3.131439320160     -1.384154404800      0.908475846986
 H         5.434626691362     -1.821076063676      0.171033414238
 H         2.822070005394      1.171814816447      1.648815726514
 H         1.721609672516      2.148651535111      3.619661971674
 H        -1.042510294699      0.290548635227      0.236405718860
 H        -2.624325549586      1.767332746973      3.024959586585
 H        -4.324530235468      2.585788827590      1.207322398876
 H        -6.091765054371      1.728824842441     -0.282967732882
 H        -4.255320571224     -2.147166656461     -0.231931522464
 H        -2.535574519531     -1.316840619941      1.317089519987
 H        -6.047325782555     -1.649351938801     -1.871483577967
 H        -7.257673953368     -1.139713018597     -0.694440015162
 H        -6.752297022226     -0.027206664387     -1.964380604676
