# Supplementary material for: Quantum–mechanical property prediction of solvated drug molecules: what have we learned from a decade of SAMPL blind prediction challenges?
Source: J Comput Aided Mol Des. 2020 Oct 20;35(4):453–72. doi: 10.1007/s10822-020-00347-5 (PMC8018924; doi:10.1007/s10822-020-00347-5)
Supplement: Supplementary file 3 — Supplementary file3 (GZ 871 kb) [file 10822_2020_347_MOESM3_ESM.gz › OR_03/wat/SAMPL5_019T2/d-70/mol_opt.xyz]

 C         7.806704646472      0.153682536670     -0.728492510415
 C         6.321774886637     -0.113724927650     -0.797701397527
 C         5.564295394906     -0.317304142159      0.361532307393
 C         4.188650238377     -0.533536980321      0.305668348783
 C         3.512318815767     -0.553626027745     -0.925564843480
 C         4.273008748555     -0.373685954957     -2.091807481603
 C         5.646168804454     -0.151640942947     -2.024019118440
 N         2.143053278431     -0.850376432859     -1.037578773216
 C         1.251286119261     -0.143527571460     -0.423059187447
 C         1.371636343548      1.078460664398      0.330599116997
 C         0.247236828083      1.651896013298      0.841775590867
 N        -1.023954605185      1.161484019467      0.718905228192
 C        -1.148075425529      0.047965756500      0.032386719638
 N        -0.072520125943     -0.595122043440     -0.523167351034
 N        -2.353687847836     -0.552582350097     -0.180193837880
 C        -3.655002786859     -0.187362284608      0.235821507239
 C        -4.698568787384     -1.036383545493     -0.167421242213
 C        -6.011246635298     -0.766641109279      0.194353171487
 C        -6.339114195983      0.355486802575      0.967739971156
 C        -5.290389357608      1.188342081371      1.362426788898
 C        -3.962811050017      0.935895395906      1.010329232104
 C        -7.771428565476      0.653636457784      1.339422357822
 H         8.324590463981     -0.243102722114     -1.605098756050
 H         8.013980777838      1.229041638298     -0.688081805072
 H         8.251069734484     -0.296580628389      0.162256449963
 H         6.057912801437     -0.314607206362      1.328764809841
 H         3.633965209377     -0.708019948088      1.221215573868
 H         3.773109048542     -0.412026986054     -3.053597077160
 H         6.203999151442     -0.011460697392     -2.945085815315
 H         2.341792050239      1.531838764640      0.465418240466
 H         0.322522065971      2.580139720339      1.399659798739
 H        -0.196293663132     -1.449180974232     -1.054096069664
 H        -2.326313153362     -1.404054090044     -0.722780900350
 H        -4.478360673058     -1.914417218285     -0.766394913597
 H        -6.794334815321     -1.443834293665     -0.131051555063
 H        -5.505168939373      2.064415321415      1.966127920303
 H        -3.174101699804      1.596907952918      1.331652190027
 H        -8.334707042642      1.024429996588      0.476377429056
 H        -7.827385141535      1.413044329963      2.121853171073
 H        -8.284610896457     -0.242868374490      1.697906711615
