# Supplementary material for: Quantum–mechanical property prediction of solvated drug molecules: what have we learned from a decade of SAMPL blind prediction challenges?
Source: J Comput Aided Mol Des. 2020 Oct 20;35(4):453–72. doi: 10.1007/s10822-020-00347-5 (PMC8018924; doi:10.1007/s10822-020-00347-5)
Supplement: Supplementary file 3 — Supplementary file3 (GZ 871 kb) [file 10822_2020_347_MOESM3_ESM.gz › OR_03/wat/SAMPL5_019T2/d-111/mol_opt.xyz]

 C         7.785362238331      0.248602083032     -1.001619468944
 C         6.314600558164     -0.063687671564     -0.857065231597
 C         5.343985489462      0.664705408951     -1.554516615083
 C         3.987828685265      0.361652656076     -1.448088123841
 C         3.547516287256     -0.690204317376     -0.627549643287
 C         4.519621074230     -1.432011523583      0.062241325647
 C         5.871600743430     -1.116224339230     -0.046128815124
 N         2.200359944074     -1.083489309660     -0.550431485603
 C         1.278976315213     -0.255011136142     -0.180499369672
 C         1.369027377150      1.087611944559      0.334374482087
 C         0.226529728415      1.731811947850      0.700586749336
 N        -1.039677574104      1.221162835740      0.612742754619
 C        -1.135808208184     -0.003058212844      0.145329927911
 N        -0.039242365978     -0.729388967745     -0.240020576423
 N        -2.330889101346     -0.644966420139      0.006780513499
 C        -3.647775738400     -0.221586627161      0.300880982274
 C        -4.675950051678     -1.128544799089     -0.003047770617
 C        -6.002310519600     -0.806883301865      0.250742943260
 C        -6.359146585718      0.425126801098      0.815823389422
 C        -5.325757244963      1.316932073285      1.109447369418
 C        -3.985087848145      1.014036989756      0.862969019077
 C        -7.801683313433      0.758976629739      1.109453348704
 H         8.240555303517     -0.345701535861     -1.801928389683
 H         7.946410192287      1.301078658087     -1.246636400187
 H         8.331795270366      0.025620525304     -0.081917940636
 H         5.651375096547      1.484170711159     -2.197363531090
 H         3.262176639818      0.935677237243     -2.014033936757
 H         4.200237146951     -2.257009136002      0.689808956438
 H         6.596672180290     -1.702701589955      0.510183572222
 H         2.334901172486      1.557588417127      0.440162673516
 H         0.281850964993      2.738480279688      1.103191008544
 H        -0.140357964995     -1.675953782243     -0.586693321040
 H        -2.281536059117     -1.576245876676     -0.381318729794
 H        -4.433627777614     -2.090409609279     -0.443782988043
 H        -6.773524114988     -1.528664315983      0.001823450434
 H        -5.563746957634      2.282907924679      1.543445043446
 H        -3.209526011989      1.724999296053      1.098061135510
 H        -8.452161817585      0.482079850278      0.275443783614
 H        -7.930074177691      1.826131907784      1.301215126588
 H        -8.160498975083      0.218388294908      1.991934781853
