# Supplementary material for: Quantum–mechanical property prediction of solvated drug molecules: what have we learned from a decade of SAMPL blind prediction challenges?
Source: J Comput Aided Mol Des. 2020 Oct 20;35(4):453–72. doi: 10.1007/s10822-020-00347-5 (PMC8018924; doi:10.1007/s10822-020-00347-5)
Supplement: Supplementary file 3 — Supplementary file3 (GZ 871 kb) [file 10822_2020_347_MOESM3_ESM.gz › OR_03/wat/SAMPL5_019T6/d-165/mol_opt.xyz]

 C        -5.940895557786      2.127143366633     -1.260492938254
 C        -5.064052108356      1.189358193506     -0.468091812692
 C        -5.216138066493     -0.199456067059     -0.569797509967
 C        -4.384758011558     -1.071287577811      0.126766269188
 C        -3.388389718462     -0.565033076912      0.965063644554
 C        -3.239351449208      0.817377004024      1.101117729150
 C        -4.062905558789      1.678148181036      0.378280002984
 N        -2.574588160450     -1.470059811452      1.710802226989
 C        -1.222585639812     -1.552230538814      1.701553034670
 C        -0.511748045825     -2.470246646355      2.479072933284
 C         0.877484000058     -2.438164330639      2.372608760685
 N         1.586743095263     -1.625108305514      1.598829748782
 C         0.906361519279     -0.727445921525      0.826986716101
 N        -0.504938261899     -0.724651642446      0.905955205061
 N         1.400492746392      0.169984806841      0.031190821077
 C         2.769919483766      0.245408408829     -0.254646625249
 C         3.374339449328      1.513191126330     -0.295711928427
 C         4.713302186308      1.665294612210     -0.651311360082
 C         5.506087159117      0.565523515609     -0.997614122579
 C         4.896385919472     -0.696114952772     -0.979591679096
 C         3.562720110678     -0.860427875600     -0.615370934714
 C         6.963872093845      0.726329172285     -1.359353871189
 H        -6.948886453500      1.723778818564     -1.379384528382
 H        -5.532120913803      2.285888388343     -2.264207542361
 H        -6.014924146962      3.103960364122     -0.778356937122
 H        -5.990770023458     -0.607918465064     -1.210056566181
 H        -4.507073229150     -2.143685189852      0.025095512558
 H        -2.501379707592      1.221270686193      1.784470711413
 H        -3.934976047266      2.749009095683      0.493995266680
 H        -3.049688443535     -2.211116091440      2.206592403863
 H        -1.022201070419     -3.158917129350      3.135757544063
 H         1.456459677729     -3.133429642553      2.976856583803
 H        -0.974466230294     -0.057962429488      0.305503042250
 H         2.775536131026      2.382802963075     -0.046456717882
 H         5.145732905755      2.661411560002     -0.666373009118
 H         5.475905633240     -1.570973665674     -1.260572800886
 H         3.123346694778     -1.850046222077     -0.618000233153
 H         7.262738843084      0.018852781355     -2.137286901925
 H         7.611168935053      0.546600417297     -0.493328949940
 H         7.175240260444      1.735942120461     -1.719491187957
