# Supplementary material for: Quantum–mechanical property prediction of solvated drug molecules: what have we learned from a decade of SAMPL blind prediction challenges?
Source: J Comput Aided Mol Des. 2020 Oct 20;35(4):453–72. doi: 10.1007/s10822-020-00347-5 (PMC8018924; doi:10.1007/s10822-020-00347-5)
Supplement: Supplementary file 3 — Supplementary file3 (GZ 871 kb) [file 10822_2020_347_MOESM3_ESM.gz › OR_03/wat/SAMPL5_019T6/d-157/mol_opt.xyz]

 C        -5.984804289443      1.865637247626     -1.525160064070
 C        -5.069498350118      1.010556065912     -0.683897792895
 C        -4.166452201041      0.119341405154     -1.272833426852
 C        -3.345406854745     -0.699417981884     -0.499324729905
 C        -3.393676609431     -0.614759394091      0.893973052284
 C        -4.287084888611      0.272564835984      1.499911153073
 C        -5.118119548072      1.065835793511      0.715311391412
 N        -2.576230706531     -1.452559834894      1.710949070332
 C        -1.224765189720     -1.542662588403      1.696281711733
 C        -0.512603282119     -2.415979590545      2.522389060668
 C         0.875300190569     -2.407192077922      2.395162354931
 N         1.582909978383     -1.645108796544      1.569788610278
 C         0.901775573791     -0.780858218478      0.760988256888
 N        -0.508077084749     -0.756415436092      0.858789592654
 N         1.391722244313      0.021326505661     -0.132745356424
 C         2.771209660878      0.207308263835     -0.293099870532
 C         3.655554157539      0.480707623905      0.767201712414
 C         5.000075049349      0.748947608429      0.526068137515
 C         5.529754718754      0.753750376865     -0.771495408594
 C         4.646506660037      0.495412230301     -1.825333472993
 C         3.296325570219      0.235959910159     -1.595666436330
 C         6.997962849178      1.010694375322     -1.017010802935
 H        -6.976966505726      1.409124105534     -1.607318388618
 H        -6.118874736301      2.856018429011     -1.083939640653
 H        -5.594280012372      1.989670786230     -2.536931720524
 H        -4.111605033816      0.047851777740     -2.353722535465
 H        -2.684061056925     -1.411148130664     -0.979871638881
 H        -4.325171958339      0.340847470994      2.581133545384
 H        -5.807002317171      1.749180828509      1.200533143781
 H        -3.034695245022     -1.947892857595      2.462729136537
 H        -1.022650536256     -3.071967393583      3.212006773390
 H         1.453750774375     -3.086945678775      3.017296764375
 H        -0.975568410239     -0.088389963005      0.258248344386
 H         3.279566974731      0.490561398862      1.782762802019
 H         5.652440530315      0.963509807637      1.367830720453
 H         5.016394145554      0.503705343347     -2.846398770748
 H         2.627493056602      0.053585527888     -2.430202888664
 H         7.591270034522      0.100836119954     -0.870816043882
 H         7.175800932575      1.354936339836     -2.038484641073
 H         7.391781715064      1.765427764264     -0.331101704468
