# Supplementary material for: Quantum–mechanical property prediction of solvated drug molecules: what have we learned from a decade of SAMPL blind prediction challenges?
Source: J Comput Aided Mol Des. 2020 Oct 20;35(4):453–72. doi: 10.1007/s10822-020-00347-5 (PMC8018924; doi:10.1007/s10822-020-00347-5)
Supplement: Supplementary file 3 — Supplementary file3 (GZ 871 kb) [file 10822_2020_347_MOESM3_ESM.gz › OR_03/wat/SAMPL5_019T6/d-121/mol_opt.xyz]

 C        -7.696624998914     -0.620626860327      0.269813427658
 C        -6.258083413460     -0.165682090960      0.242111212085
 C        -5.757480082030      0.709787164481      1.212641812312
 C        -4.420603685422      1.099968241375      1.214806253225
 C        -3.555001156652      0.632421408752      0.224072341829
 C        -4.042047885669     -0.220585284052     -0.768461432580
 C        -5.375714061318     -0.619831123877     -0.745704636545
 N        -2.204872765505      1.090149503337      0.210154223961
 C        -1.093912258084      0.315407295588      0.148069911166
 C        -1.061924065310     -1.077869385981      0.157177031549
 C         0.199326974459     -1.676292942344      0.087406968502
 N         1.365309171581     -1.051589133038      0.020651344149
 C         1.353701528005      0.316314169126      0.017313893221
 N         0.101154364892      0.961309393839      0.078302753428
 N         2.371287956396      1.114348507358     -0.073832949783
 C         3.692567644378      0.648299863362     -0.042942290318
 C         4.609958707108      1.171251300312     -0.969199096620
 C         5.954448110768      0.804780374392     -0.940444545446
 C         6.448941897126     -0.081916083813      0.022356798783
 C         5.535877858121     -0.591481663939      0.955359772958
 C         4.189033645465     -0.240177915295      0.929018303678
 C         7.913247644955     -0.449027602801      0.078524001696
 H        -7.803882617199     -1.537160077373      0.860084702419
 H        -8.344134442796      0.135082800155      0.719476596684
 H        -8.064904578186     -0.835445797305     -0.735689912241
 H        -6.418207722889      1.088417806392      1.985279040633
 H        -4.048712233408      1.769189952854      1.982682664593
 H        -3.387974387826     -0.558798209405     -1.562735129300
 H        -5.739045249663     -1.282786115922     -1.523834123701
 H        -2.069175253593      2.072601057721      0.406943726234
 H        -1.962376881700     -1.664661758332      0.230756027688
 H         0.249511167333     -2.763253620790      0.089238725298
 H         0.137546999519      1.972939189694      0.043570774329
 H         4.252008962514      1.869014612671     -1.718849290411
 H         6.631251901651      1.221153613616     -1.680757205306
 H         5.884912109684     -1.278945059436      1.720688002711
 H         3.511546923381     -0.652021113490      1.666730102345
 H         8.395661148540     -0.307567860414     -0.891461876226
 H         8.452014602919      0.170403927595      0.804609518440
 H         8.052368420829     -1.491120483724      0.378072556901
