# Supplementary material for: Quantum–mechanical property prediction of solvated drug molecules: what have we learned from a decade of SAMPL blind prediction challenges?
Source: J Comput Aided Mol Des. 2020 Oct 20;35(4):453–72. doi: 10.1007/s10822-020-00347-5 (PMC8018924; doi:10.1007/s10822-020-00347-5)
Supplement: Supplementary file 3 — Supplementary file3 (GZ 871 kb) [file 10822_2020_347_MOESM3_ESM.gz › OR_03/wat/SAMPL5_019T6/d-97/mol_opt.xyz]

 C        -7.684879953179     -0.369535363984      0.707736841505
 C        -6.251061158490     -0.051249389006      0.361371110020
 C        -5.798715416293     -0.094312252070     -0.962037572380
 C        -4.466537047959      0.159977212178     -1.280380668486
 C        -3.557883455172      0.484591136732     -0.272018240430
 C        -3.996039785102      0.558273461205      1.052112266377
 C        -5.325204066442      0.280856779420      1.358527925312
 N        -2.211356012113      0.797472375947     -0.623146395772
 C        -1.095225984677      0.240394021075     -0.093035920826
 C        -1.057987898464     -0.790907587782      0.843908169754
 C         0.207388033444     -1.216006849566      1.258086489882
 N         1.372734834884     -0.738953824917      0.847204368331
 C         1.355458492340      0.271117607033     -0.075277948816
 N         0.099124490024      0.729248506700     -0.522705651598
 N         2.372927449281      0.899611036104     -0.575142047588
 C         3.692587834507      0.506521404520     -0.312203803502
 C         4.632944260119      1.491214449084      0.030913610582
 C         5.975001995621      1.170155251965      0.229908835636
 C         6.442641143237     -0.139444726231      0.077557657086
 C         5.505881706233     -1.118720130320     -0.280214038308
 C         4.162021958045     -0.810507995855     -0.471448216109
 C         7.902904582693     -0.482206381251      0.257397636228
 H        -7.791459046648     -1.420521102173      0.997412883796
 H        -8.034592892810      0.235823670079      1.547136915815
 H        -8.347462964723     -0.194622303622     -0.142247867444
 H        -6.493776485836     -0.337918968293     -1.758460256182
 H        -4.132212712217      0.109444712765     -2.310537175645
 H        -3.306116093195      0.844769924134      1.836424387054
 H        -5.650519284811      0.342470452212      2.391740918319
 H        -2.089689399900      1.396472871840     -1.428649970117
 H        -1.958687390321     -1.247342444933      1.219466797053
 H         0.261839789610     -2.018903217957      1.990466626630
 H         0.132849210869      1.491902017738     -1.188233835969
 H         4.295973387960      2.516095110816      0.145150470631
 H         6.670830371156      1.956972013865      0.505892765737
 H         5.833884040794     -2.145900021464     -0.412546343975
 H         3.465320940627     -1.591756582224     -0.749893432378
 H         8.417827902134     -0.552840956296     -0.707402295941
 H         8.028285949610     -1.444970156152      0.760189454126
 H         8.418978675162      0.278236238687      0.847975551592
