# Supplementary material for: Quantum–mechanical property prediction of solvated drug molecules: what have we learned from a decade of SAMPL blind prediction challenges?
Source: J Comput Aided Mol Des. 2020 Oct 20;35(4):453–72. doi: 10.1007/s10822-020-00347-5 (PMC8018924; doi:10.1007/s10822-020-00347-5)
Supplement: Supplementary file 3 — Supplementary file3 (GZ 871 kb) [file 10822_2020_347_MOESM3_ESM.gz › OR_03/wat/SAMPL5_019T6/d-179/mol_opt.xyz]

 C        -6.761321433045      1.273886943669     -0.586898611747
 C        -5.295650027475      0.955592940522     -0.420434950432
 C        -4.489810768980      0.654445827912     -1.524112075357
 C        -3.146388119859      0.320349372902     -1.369831481544
 C        -2.573331141375      0.299686829756     -0.096995378041
 C        -3.354820226455      0.623652329565      1.014375308056
 C        -4.701362890248      0.934942397667      0.847532208581
 N        -1.183419812732      0.010592038238      0.033768687290
 C        -0.629551152650     -0.914833982897      0.857143907087
 C        -1.312822994275     -1.794415843453      1.686478404507
 C        -0.530750527578     -2.675120395366      2.446507356280
 N         0.787243007122     -2.748692563283      2.456121925656
 C         1.483338258657     -1.887751504636      1.643708980301
 N         0.735046654986     -0.986421970597      0.860575071772
 N         2.777103407880     -1.931507920385      1.593412304614
 C         3.510452271775     -1.015598210642      0.818357303205
 C         4.291836031616     -1.474857759850     -0.255445518192
 C         5.089203168979     -0.599140874325     -0.987254252454
 C         5.150579346507      0.766658654487     -0.681070725143
 C         4.384018546720      1.219907925540      0.397759353973
 C         3.579093286046      0.352763985387      1.136149519081
 C         5.998329184108      1.713949982628     -1.496552971191
 H        -7.371435768477      0.371490411561     -0.471302313217
 H        -7.099352839317      1.993156379009      0.162506208292
 H        -6.969075886225      1.685050767828     -1.576883717653
 H        -4.917172444769      0.672402791544     -2.521014549886
 H        -2.541463757346      0.078203272994     -2.236556094132
 H        -2.910952923842      0.647519186010      2.002009853622
 H        -5.295057499189      1.184521067562      1.720631509584
 H        -0.578046956134      0.433794906687     -0.656849309983
 H        -2.389000334619     -1.814033506062      1.731085142103
 H        -1.044159270947     -3.379488743805      3.097560574308
 H         1.264746085932     -0.346577919172      0.280012446765
 H         4.270172681176     -2.530365634405     -0.503785196482
 H         5.680631995277     -0.988009802524     -1.810746194292
 H         4.420688739673      2.268849651450      0.675812485549
 H         3.015596200066      0.731626112843      1.982688766840
 H         6.917182341769      1.231922286180     -1.839587028023
 H         5.461168658539      2.058772473188     -2.387251902588
 H         6.273516908708      2.599078096276     -0.918625047109
