# Supplementary material for: Quantum–mechanical property prediction of solvated drug molecules: what have we learned from a decade of SAMPL blind prediction challenges?
Source: J Comput Aided Mol Des. 2020 Oct 20;35(4):453–72. doi: 10.1007/s10822-020-00347-5 (PMC8018924; doi:10.1007/s10822-020-00347-5)
Supplement: Supplementary file 3 — Supplementary file3 (GZ 871 kb) [file 10822_2020_347_MOESM3_ESM.gz › OR_03/wat/SAMPL5_065T1/d-190/mol_opt.xyz]

 C         6.239836418143     -8.604538541196      1.896770228113
 O         5.557195318952     -7.735502227536      0.994601850930
 C         5.196341528746     -6.482624641545      1.430065560120
 C         5.455715037841     -6.005068112066      2.731546814267
 C         5.061552919488     -4.722031737758      3.105630783832
 C         4.403369064658     -3.897007767425      2.186010559451
 C         4.155552365504     -4.406890457729      0.878392377552
 C         4.542196515098     -5.687492305248      0.488481244278
 N         3.502041912482     -3.421499761842      0.168402080426
 C         3.328436431016     -2.310771553411      0.985072649449
 C         3.872207297092     -2.557254718345      2.218672909888
 C         3.852054288950     -1.538549217408      3.320751402983
 C         3.403740463874     -0.167794728265      2.754740493296
 N         2.300126585061     -0.240231529615      1.782943632154
 C         2.714213173738     -0.990433315964      0.577394928627
 H         3.504380303970     -0.392866773251      0.103548941083
 C         1.566628986710     -1.073137353912     -0.444289705940
 C         0.255291360284     -1.593201583614      0.167879442666
 H         0.418832326219     -2.626744019700      0.491642245424
 C        -0.115454419225     -0.768183355704      1.418814777934
 H        -0.936789799038     -1.284988604637      1.929829736972
 C         1.066786953710     -0.755924619317      2.394361022103
 C        -0.607239967628      0.639985718129      1.046749811352
 C        -1.788966968921      0.568080415476      0.082776866075
 H        -2.656350023282      0.119633909427      0.569966509962
 C        -1.475048493600     -0.221773244072     -1.188384034307
 H        -0.730154768957      0.316148570817     -1.782913120855
 C        -0.949770919275     -1.617899750230     -0.816938187405
 H        -1.762325474928     -2.148966736340     -0.311900958479
 C        -0.618932705117     -2.407935428680     -2.071757894480
 O        -0.178623387144     -1.943008757122     -3.101054564705
 O        -0.837704189136     -3.720380448280     -1.889355591844
 C        -0.503334002165     -4.596918385347     -2.989988316070
 O        -2.662426818620     -0.404729901327     -1.963765881191
 C        -2.761268233245      0.409770062657     -3.132294886867
 O        -2.158121192521      1.913366416230     -0.334265796999
 C        -3.135185397927      2.550236949759      0.338011941056
 O        -3.747399165404      2.053938300800      1.264444122566
 C        -3.382079841944      3.925821885478     -0.180369486156
 C        -4.419105702879      4.657516040362      0.403825473132
 C        -4.689571852360      5.950596537907     -0.045163807543
 C        -3.913096087690      6.512437069754     -1.075313230193
 C        -2.867831883536      5.766905719109     -1.650896212925
 C        -2.603787077884      4.470313706794     -1.206061723181
 O        -2.168640183536      6.399842869613     -2.630357306871
 C        -1.094068452334      5.699353311136     -3.264744962311
 O        -4.137693497524      7.805284888244     -1.462764251046
 C        -4.914753817846      7.959472097697     -2.666296495077
 O        -5.676582135415      6.743716315945      0.448639342469
 C        -6.500136284235      6.230318442232      1.500182732997
 H         6.424468514840     -9.522589872271      1.341613704627
 H         5.627273874829     -8.829647545686      2.775222038648
 H         7.194728112301     -8.176707636683      2.217286901864
 H         5.963566966957     -6.630946651561      3.452266359920
 H         5.270388409657     -4.372924045694      4.111201757498
 H         4.352148848997     -6.071858455832     -0.506788541656
 H         3.208594332596     -3.498734918300     -0.792068577173
 H         3.184902082934     -1.857570520730      4.131719732878
 H         4.843054062338     -1.426017408067      3.774759298366
 H         3.101524992919      0.495717120413      3.569589512256
 H         4.250938285675      0.304987622395      2.247639316270
 H         1.876748955164     -1.699342186374     -1.284816418802
 H         1.426990678931     -0.071488050701     -0.857433855820
 H         1.193183516035     -1.779472539581      2.781636330649
 H         0.833120734864     -0.116438065970      3.251194224060
 H        -0.917725923005      1.171828422601      1.950471460317
 H         0.195721695050      1.224649999784      0.591239343687
 H        -1.101540232261     -4.346101433468     -3.865953692059
 H        -0.738956550298     -5.599277807345     -2.642057377786
 H         0.556621275646     -4.514697270301     -3.230455403365
 H        -2.789260840492      1.473368551851     -2.879234934439
 H        -1.924480059160      0.216969043941     -3.812196352121
 H        -3.693895057870      0.133629952069     -3.625193837405
 H        -4.997074553339      4.202235992576      1.194013693148
 H        -1.804775453053      3.887303784076     -1.636194049271
 H        -1.454036047799      4.797339434020     -3.767005558852
 H        -0.689776671667      6.389740623016     -4.001909748905
 H        -0.314889147051      5.436839507780     -2.544018905522
 H        -5.909255738184      7.524158756102     -2.536321981068
 H        -5.003482670130      9.031641321244     -2.835122345946
 H        -4.409085556735      7.493092124986     -3.514650875820
 H        -7.208258361490      7.023430905826      1.730625340719
 H        -7.042899778972      5.338005145770      1.176371637272
 H        -5.906639206446      6.000486449434      2.389297737118
