# Supplementary material for: Quantum–mechanical property prediction of solvated drug molecules: what have we learned from a decade of SAMPL blind prediction challenges?
Source: J Comput Aided Mol Des. 2020 Oct 20;35(4):453–72. doi: 10.1007/s10822-020-00347-5 (PMC8018924; doi:10.1007/s10822-020-00347-5)
Supplement: Supplementary file 4 — Supplementary file4 (GZ 32 kb) [file 10822_2020_347_MOESM4_ESM.gz]

Archive with 11 entries (8 files):
- OR_04
- OR_04/new
- OR_04/new/cyc.csv
- OR_04/new/gcorr_all.csv
- OR_04/new/logPD_all.csv
- OR_04/new/water.csv
- OR_04/orig
- OR_04/orig/cyc.csv
- OR_04/orig/logPD_all.csv
- OR_04/orig/water.csv
- OR_04/OR_INFO.txt
