# Supplementary material for: Quantum–mechanical property prediction of solvated drug molecules: what have we learned from a decade of SAMPL blind prediction challenges?
Source: J Comput Aided Mol Des. 2020 Oct 20;35(4):453–72. doi: 10.1007/s10822-020-00347-5 (PMC8018924; doi:10.1007/s10822-020-00347-5)
Supplement: Supplementary file 4 — Supplementary file4 (GZ 32 kb) [file 10822_2020_347_MOESM4_ESM.gz › OR_04/new/cyc.csv]

Name	Conformation	E_solv / kcal/mol	my_RISM / kcal/mol	Vm / A^3	charge / q
SAMPL5_002	d-127	-728354.139127	-0.609958717017	77.669698719	0
SAMPL5_002	d-170	-728356.426861	-0.829082537524	73.989284616	0
SAMPL5_002	d-176	-728356.408636	-0.832923777964	73.933205428	0
SAMPL5_002	d-177	-728356.577458	-0.667428861377	77.174516885	0
SAMPL5_003	d-122	-527922.319079	-1.17936729756	60.58175924	0
SAMPL5_003	d-56	-527922.886881	-1.14944692304	59.17832397	0
SAMPL5_003	d-70	-527922.912696	-1.14384910325	59.500947138	0
SAMPL5_003	minConf	-527922.331471	-1.18151500191	60.521489647	0
SAMPL5_004	d-10	-551667.150618	-0.760447456501	80.526035559	0
SAMPL5_004	d-124	-551668.455939	-0.700991659178	82.517754896	0
SAMPL5_004	d-127	-551668.42103	-0.707347372371	82.767933115	0
SAMPL5_004	d-158	-551668.343824	-0.759296965583	81.702937324	0
SAMPL5_004	d-163	-551668.338485	-0.765440837237	81.571434533	0
SAMPL5_004	d-121	-551659.625418	-0.737656453155	81.401618342	0
SAMPL5_004	d-134	-551659.689128	-0.565648054493	83.212253494	0
SAMPL5_004	d-16	-551660.923887	-0.708734713671	81.717736511	0
SAMPL5_004	d-27	-551660.921258	-0.702787048279	82.171173128	0
SAMPL5_004	d-29	-551659.683566	-0.567989686902	82.680344493	0
SAMPL5_005	d-154	-808596.472551	-3.32944038671	52.219066759	0
SAMPL5_005	d-174	-808596.450983	-3.26279489651	54.309023471	0
SAMPL5_005	d-20	-808596.455306	-3.25872249379	54.529308499	0
SAMPL5_005	d-22	-808596.464654	-3.31690165392	52.68939859	0
SAMPL5_005	d-47	-808596.481684	-3.31352154637	53.071520431	0
SAMPL5_006	d-10	-1.9963718449e6	0.747203570268	73.976012494	0
SAMPL5_006	d-158	-1.99637184982e6	0.751029218212	74.145860718	0
SAMPL5_006	d-191	-1.99637084606e6	0.980937425191	77.044051151	0
SAMPL5_006	d-47	-1.99637183725e6	0.748833516969	73.97521967	0
SAMPL5_006	d-8	-1.99637183186e6	0.756711650813	74.271421779	0
SAMPL5_007	d-191	-2.10392111313e6	0.0326639550669	92.58751667	0
SAMPL5_007	d-34	-2.10392111526e6	0.0201797762906	92.483656702	0
SAMPL5_007	d-37	-2.10392113386e6	0.0554036584608	92.707110783	0
SAMPL5_007	d-61	-2.1039181066e6	-1.60496801912	77.200813129	0
SAMPL5_007	d-66	-2.10392177024e6	0.302708414197	91.707185766	0
SAMPL5_007	d-124	-2.10390704848e6	-1.71740141563	74.199097987	0
SAMPL5_007	d-135	-2.10390705026e6	-1.71698488647	74.292642021	0
SAMPL5_007	d-43	-2.10391060238e6	-1.70909186114	75.471520899	0
SAMPL5_007	d-48	-2.10390715061e6	-0.304595479207	87.528166709	0
SAMPL5_007	d-54	-2.10390706472e6	-0.308039530115	87.334378096	0
SAMPL5_007	d-109	-2.10389929227e6	-1.56776004708	72.093396751	0
SAMPL5_007	d-53	-2.10389924909e6	-1.6023783033	71.487370506	0
SAMPL5_007	d-65	-2.1038992944e6	-1.56169207959	72.155763559	0
SAMPL5_007	d-78	-2.10389925567e6	-1.58440537333	71.773778244	0
SAMPL5_007	d-79	-2.10390066689e6	-0.235556110899	85.704145542	0
SAMPL5_010	d-10	-477306.506424	-1.37002471033	56.581632464	0
SAMPL5_010	d-34	-477306.78581	-1.34696724857	57.083734641	0
SAMPL5_010	d-42	-477305.938948	-2.03942331381	48.330039938	0
SAMPL5_010	d-67	-477306.758787	-1.35245634178	56.931306728	0
SAMPL5_010	d-75	-477306.516501	-1.36147459369	57.039328606	0
SAMPL5_011	d-150	-511978.363906	-1.991355875	55.649054933	0
SAMPL5_011	d-57	-511981.07207	-2.05512805664	54.953821542	0
SAMPL5_011	d-7	-511981.071837	-2.05448653561	55.004308034	0
SAMPL5_013	d-0	-724406.637101	-3.36254087667	75.03122062	0
SAMPL5_013	d-136	-724406.633752	-3.32053235445	75.693989952	0
SAMPL5_013	d-123	-724388.773332	-2.86116617352	79.635179371	0
SAMPL5_013	d-150	-724385.781044	-2.44990179541	82.269418969	0
SAMPL5_013	d-78	-724384.266591	-2.28331056573	84.981570094	0
SAMPL5_013	d-95	-724389.294463	-2.74474183437	81.333062411	0
SAMPL5_015	d-105	-463532.450864	-2.64723332337	42.738111579	0
SAMPL5_015	d-193	-463532.449369	-2.65402737165	42.227687532	0
SAMPL5_015	d-43	-463528.018206	-2.62145362261	41.267316761	0
SAMPL5_015	d-57	-463532.704746	-2.33655581668	41.992619645	0
SAMPL5_015	minConf	-463532.755563	-2.67845328155	41.688093719	0
SAMPL5_015	d-120	-463524.19567	-2.58161921152	41.529846005	0
SAMPL5_015	d-135	-463523.646514	-2.63264150884	41.835898742	0
SAMPL5_015	d-47	-463524.201963	-2.58021420387	41.543495242	0
SAMPL5_015	d-72	-463523.641569	-2.62524967925	42.39271531	0
SAMPL5_015	minConf	-463523.637939	-2.63230365296	41.733136744	0
SAMPL5_015	d-14	-463521.043425	-2.66119859011	42.499208309	0
SAMPL5_015	d-166	-463519.789693	-2.69349349163	41.912067501	0
SAMPL5_015	d-17	-463521.042408	-2.65875225263	42.819666047	0
SAMPL5_015	d-45	-463519.777355	-2.69548720698	41.980897347	0
SAMPL5_015	minConf	-463521.043019	-2.65963052916	42.654182982	0
SAMPL5_017	d-172	-610190.362293	-1.45482878035	88.388514371	0
SAMPL5_017	minConf	-610190.408373	-1.44670168834	88.449602579	0
SAMPL5_017	d-113	-610184.526241	-0.481056200526	98.277188636	0
SAMPL5_017	d-138	-610185.329777	-0.299442769598	102.934432633	0
SAMPL5_017	d-14	-610184.34006	-0.499949899379	97.654000465	0
SAMPL5_017	d-195	-610184.450802	-0.546803794933	96.732437758	0
SAMPL5_017	minConf	-610184.463	-0.507864222992	97.294612933	0
SAMPL5_017	d-0	-610182.050396	-0.528068748327	98.532088132	0
SAMPL5_017	d-130	-610182.003034	-0.545919940488	97.967407414	0
SAMPL5_017	d-162	-610182.052842	-0.541198244742	97.687635866	0
SAMPL5_017	d-164	-610178.30787	-0.910577607553	96.930383908	0
SAMPL5_017	minConf	-610181.938459	-0.520160825287	98.844956645	0
SAMPL5_019	d-128	-573125.507242	-1.56811789938	79.286261675	0
SAMPL5_019	d-181	-573125.458746	-1.63191241133	79.560726173	0
SAMPL5_019	d-190	-573125.499267	-1.54337233078	79.994930815	0
SAMPL5_019	d-22	-573125.649455	-1.56314410516	79.24708877	0
SAMPL5_019	d-35	-573125.546045	-1.55485721056	79.73573538	0
SAMPL5_019	d-141	-573110.620108	-1.31032523255	83.769784261	0
SAMPL5_019	d-169	-573114.328795	-0.88269227892	83.688547304	0
SAMPL5_019	d-195	-573114.312128	-0.79419233174	85.780596212	0
SAMPL5_019	d-43	-573110.611346	-1.32412356286	83.590409755	0
SAMPL5_019	d-160	-573111.651294	-1.35195325908	80.422963074	0
SAMPL5_019	d-14	-573111.585113	-0.686138360899	83.746562741	0
SAMPL5_019	d-183	-573111.53777	-0.767633798279	85.364529249	0
SAMPL5_019	d-188	-573112.153402	-0.668647772467	87.416173183	0
SAMPL5_019	d-0	-573107.660088	-1.00099288241	82.158806292	0
SAMPL5_019	d-124	-573107.674761	-0.955484654398	82.595296282	0
SAMPL5_019	d-131	-573102.716237	-1.16348835684	83.994880399	0
SAMPL5_019	d-14	-573102.716827	-1.16330031931	84.085267567	0
SAMPL5_019	d-63	-573106.001368	-0.833516207457	84.404661763	0
SAMPL5_019	d-82	-573105.929183	-0.793143440488	85.606318191	0
SAMPL5_019	d-114	-573103.01552	-0.78097807457	84.306042739	0
SAMPL5_019	d-142	-573102.971083	-1.42877337333	81.906478091	0
SAMPL5_019	d-165	-573104.223379	-1.37197986424	79.679398675	0
SAMPL5_019	d-63	-573104.242663	-1.41424468977	77.534444791	0
SAMPL5_019	d-97	-573102.950357	-1.44234387404	81.675057423	0
SAMPL5_020	d-1	-705838.101195	0.982734388384	95.238885514	0
SAMPL5_020	d-146	-705838.235294	0.530372795172	86.546998435	0
SAMPL5_020	d-165	-705842.419638	0.824948495459	91.930840456	0
SAMPL5_020	d-51	-705841.843102	1.23251136711	98.260423006	0
SAMPL5_020	minConf	-705841.765551	0.287748985899	85.828155777	0
SAMPL5_020	d-30	-705833.616654	0.179791554732	86.940562089	0
SAMPL5_020	minConf	-705835.16528	0.518185883365	87.299815177	0
SAMPL5_021	d-0	-689756.458247	-2.53426954589	50.247654737	0
SAMPL5_021	d-198	-689757.313964	-2.61057440177	45.900220501	0
SAMPL5_021	d-3	-689756.457067	-2.53364736616	50.327098476	0
SAMPL5_021	d-6	-689757.158326	-2.61618839149	45.85197915	0
SAMPL5_021	d-74	-689756.63924	-2.54372040798	49.900186407	0
SAMPL5_024	d-123	-872780.233544	-1.03631270531	105.671390224	0
SAMPL5_024	d-188	-872780.202444	-1.04793010014	104.857901527	0
SAMPL5_024	d-198	-872780.137306	-1.16521168045	104.665979346	0
SAMPL5_024	d-3	-872780.186868	-1.16999886711	104.285882876	0
SAMPL5_024	d-52	-872780.114583	-1.11191105091	105.841611703	0
SAMPL5_026	d-137	-444166.841629	0.566350512906	70.657591273	0
SAMPL5_026	d-196	-444167.007129	0.542814736377	70.857129491	0
SAMPL5_026	d-43	-444166.853111	0.564409241157	70.754510857	0
SAMPL5_026	d-6	-444165.088698	0.65948660086	69.378043052	0
SAMPL5_026	d-65	-444166.995442	0.535646195029	70.76769945	0
SAMPL5_027	d-108	-414010.601079	-2.70856122108	36.363541588	0
SAMPL5_027	d-135	-414010.438884	-2.72983256859	36.283436249	0
SAMPL5_027	d-21	-414010.359727	-2.74021373399	36.183080994	0
SAMPL5_027	d-47	-414010.858735	-2.93928146845	31.034741126	0
SAMPL5_027	d-78	-414010.441608	-2.71795460492	36.657406937	0
SAMPL5_027	d-152	-413985.909591	-1.68032968953	43.585328841	0
SAMPL5_027	d-177	-413982.681188	-3.07037769001	31.768058658	0
SAMPL5_027	d-99	-413985.957123	-1.66336691874	43.93738818	0
SAMPL5_027	d-0	-413983.674343	-2.60895592065	36.964015039	0
SAMPL5_027	d-199	-413982.459684	-2.85415732792	34.025605704	0
SAMPL5_027	d-22	-413983.556785	-2.60310087476	37.322513161	0
SAMPL5_027	d-130	-413991.978679	-1.27713573064	47.226643952	0
SAMPL5_027	d-146	-413990.681334	-2.79995654039	31.999408487	0
SAMPL5_027	d-186	-413990.693368	-2.80919546152	31.779824836	0
SAMPL5_027	d-22	-413990.606748	-2.61875970698	37.157241099	0
SAMPL5_027	d-27	-413990.963132	-2.81760210468	34.448655035	0
SAMPL5_027	d-36	-413991.992448	-1.25507533413	47.530062847	0
SAMPL5_027	d-130	-413989.619827	-1.88431955282	41.390114409	0
SAMPL5_027	d-60	-413989.586723	-1.8956953805	41.264439501	0
SAMPL5_027	d-104	-413982.831247	-1.74404588241	43.005321335	0
SAMPL5_027	d-20	-413982.863476	-1.74126116515	42.985951747	0
SAMPL5_027	d-72	-413982.861259	-1.74293996511	42.970892381	0
SAMPL5_027	d-118	-413990.392628	-2.63296553394	36.322486112	0
SAMPL5_027	d-136	-413986.734063	-1.18234408724	48.047143616	0
SAMPL5_027	d-50	-413990.488252	-2.62713740177	36.626388464	0
SAMPL5_027	d-98	-413988.865773	-3.13503162046	32.225169031	0
SAMPL5_027	d-135	-413980.635993	-3.12063815727	31.486615187	0
SAMPL5_027	d-14	-413980.633877	-3.11606900048	31.674852321	0
SAMPL5_027	d-34	-413980.639302	-3.11451556501	31.760631607	0
SAMPL5_027	d-0	-413995.452021	-2.8314381391	32.989730004	0
SAMPL5_027	d-135	-413993.476739	-2.69099877868	36.566337699	0
SAMPL5_027	d-175	-413993.474257	-2.69535510779	36.2033343	0
SAMPL5_027	d-68	-413993.489179	-2.68350403896	36.67790528	0
SAMPL5_033	d-149	-1.0907829422e6	3.86012516898	158.604899361	0
SAMPL5_033	d-42	-1.0907829878e6	3.91743888743	159.151573439	0
SAMPL5_033	d-67	-1.09078106958e6	4.00370928227	157.733209727	0
SAMPL5_033	d-75	-1.09078186297e6	3.73651665057	157.187999942	0
SAMPL5_037	d-151	-595242.514255	-0.705046031549	52.232883031	0
SAMPL5_037	d-172	-595241.495603	-1.17367565416	48.649970949	0
SAMPL5_037	d-19	-595242.523507	-0.704513155593	52.438683947	0
SAMPL5_037	d-197	-595243.133424	-0.637411739962	53.647729292	0
SAMPL5_037	minConf	-595243.133013	-0.635227723709	53.829437369	0
SAMPL5_042	d-129	-607346.471802	-0.0234193871893	92.99504421	0
SAMPL5_042	d-13	-607346.464845	-0.0106038845602	93.237276636	0
SAMPL5_042	d-156	-607345.694955	0.725056704589	95.951342096	0
SAMPL5_042	d-30	-607346.466426	-0.00832273064054	93.283592063	0
SAMPL5_042	d-45	-607346.471045	-0.0180366400574	93.040925661	0
SAMPL5_042	d-133	-607350.066614	-0.31377748327	89.987278445	0
SAMPL5_042	d-156	-607348.746618	0.456456755497	93.230887538	0
SAMPL5_042	d-168	-607350.066003	-0.297210873088	90.182199884	0
SAMPL5_042	d-184	-607350.070575	-0.310007631931	89.869128019	0
SAMPL5_042	d-72	-607350.068887	-0.301530123805	89.954641747	0
SAMPL5_042	d-88	-607348.810521	0.434995939054	93.115631361	0
SAMPL5_044	d-12	-868621.156809	-4.00135671248	57.35915715	0
SAMPL5_044	d-188	-868620.074612	-3.99143071845	59.099480938	0
SAMPL5_044	d-27	-868620.074434	-3.99119924211	59.068054506	0
SAMPL5_044	d-73	-868621.159524	-3.98210585755	58.666876832	0
SAMPL5_045	d-127	-607447.71988	-1.39291262261	47.019625053	0
SAMPL5_045	d-130	-607447.718924	-1.39055355927	47.222937916	0
SAMPL5_045	d-156	-607447.710893	-1.40223632409	46.808664885	0
SAMPL5_045	d-98	-607447.71458	-1.39547063886	47.200448114	0
SAMPL5_045	minConf	-607447.71824	-1.40596354302	46.745120697	0
SAMPL5_046	d-11	-1.01163138599e6	-1.16165841109	83.937189669	0
SAMPL5_046	d-130	-1.01163138047e6	-1.14813779422	84.165137974	0
SAMPL5_046	d-141	-1.01163137734e6	-1.16107157911	84.146034991	0
SAMPL5_046	d-152	-1.01163131251e6	-1.1618869816	83.481271375	0
SAMPL5_046	d-55	-1.01163139171e6	-1.15964904947	83.668288775	0
SAMPL5_046	d-88	-1.01162759997e6	0.00647537523901	97.63461774	0
SAMPL5_046	d-12	-1.01160894001e6	3.7848461673	133.474890305	0
SAMPL5_046	d-49	-1.01160967913e6	2.02445986209	108.892529357	0
SAMPL5_046	d-63	-1.01160985153e6	2.09129482959	108.76507761	0
SAMPL5_046	d-85	-1.01160975749e6	2.11009148614	109.254325899	0
SAMPL5_046	d-88	-1.01160967614e6	2.0070251838	108.235506589	0
SAMPL5_046	d-124	-1.01162512999e6	-1.21098491707	87.289077368	0
SAMPL5_046	d-129	-1.01162513859e6	-1.20113778896	87.189986387	0
SAMPL5_046	d-23	-1.01162516302e6	-1.2024013597	87.28079327	0
SAMPL5_046	d-52	-1.01162515772e6	-1.20495210301	87.226719254	0
SAMPL5_046	d-74	-1.01162514885e6	-1.21078848231	87.038664496	0
SAMPL5_047	d-144	-760723.013216	-2.68951962667	57.426998862	0
SAMPL5_047	d-147	-760719.642646	-2.48996576506	61.603704402	0
SAMPL5_047	d-47	-760723.012216	-2.69680710492	57.11287803	0
SAMPL5_048	d-101	-856127.436532	-3.64487674426	62.193358952	0
SAMPL5_048	d-152	-856127.431079	-2.98020384799	70.19292864	0
SAMPL5_048	d-45	-856127.433528	-3.66056398662	61.100902881	0
SAMPL5_048	d-5	-856127.430101	-2.98017599044	70.183448478	0
SAMPL5_048	d-97	-856127.472847	-2.97763722682	70.023419287	0
SAMPL5_049	d-100	-980351.656087	-1.6524210325	50.995692249	0
SAMPL5_049	d-143	-980352.277141	-0.27574018021	58.708323963	0
SAMPL5_049	d-168	-980355.47995	-1.68029037667	49.321421048	0
SAMPL5_049	d-47	-980351.664057	-1.6622927445	50.45090352	0
SAMPL5_049	d-59	-980355.480258	-1.6695818033	49.919971116	0
SAMPL5_050	d-0	-450298.264665	-3.1057044914	38.125306252	0
SAMPL5_055	minConf	-367218.510995	-2.4173689988	27.157075454	0
SAMPL5_056	d-137	-454196.785167	-1.73315655927	56.411363711	0
SAMPL5_056	d-17	-454196.871584	-1.46884574546	59.16253816	0
SAMPL5_056	d-180	-454197.222962	-1.45482246272	61.171722883	0
SAMPL5_056	d-53	-454196.87105	-1.46430166467	59.468539277	0
SAMPL5_056	d-89	-454196.784958	-1.73640428561	56.290119496	0
SAMPL5_056	d-103	-454194.257148	-1.72502934536	56.14513533	0
SAMPL5_056	d-131	-454194.200373	-1.98225549426	53.743819949	0
SAMPL5_056	d-175	-454194.711407	-1.70307407672	58.650011081	0
SAMPL5_056	d-32	-454194.261783	-1.71503110755	56.569268996	0
SAMPL5_056	d-62	-454194.718869	-1.70243461401	58.447838352	0
SAMPL5_058	d-0	-453278.263773	-1.30721090368	56.257020808	0
SAMPL5_058	minConf	-453278.247526	-1.34608939221	55.811209645	0
SAMPL5_059	minConf	-545785.212605	-1.70878141205	34.110780242	0
SAMPL5_059	d-0	-545763.14154	-1.45154051625	36.023885062	0
SAMPL5_059	minConf	-545763.221759	-1.43933988145	36.124662167	0
SAMPL5_059	d-33	-545773.373546	-1.52598570148	35.37489616	0
SAMPL5_059	minConf	-545773.460518	-1.51413953991	35.350377443	0
SAMPL5_060	d-0	-451984.836461	-2.97278660684	35.188187421	0
SAMPL5_060	d-91	-451980.230941	-3.00363926888	35.127649475	0
SAMPL5_061	d-77	-394031.422647	-0.645509843929	54.327794786	0
SAMPL5_061	d-9	-394027.856454	-0.43377417304	52.579157702	0
SAMPL5_061	minConf	-394032.248594	-0.118343093212	57.551420866	0
SAMPL5_063	d-142	-420134.309079	-0.162393745698	77.707838957	0
SAMPL5_063	d-177	-420134.987251	-0.608021806166	70.5674091	0
SAMPL5_063	d-191	-420135.128866	-0.189688868786	76.724739129	0
SAMPL5_063	d-58	-420136.31919	-0.163542999044	71.050410442	0
SAMPL5_063	d-82	-420135.387065	-0.185575898423	76.78081185	0
SAMPL5_067	d-107	-517914.778442	0.757132755497	92.473736926	0
SAMPL5_067	d-118	-517913.799206	0.892695488528	94.718807308	0
SAMPL5_067	d-135	-517914.912707	1.0124214718	98.191474466	0
SAMPL5_067	d-35	-517914.639527	0.602397913958	86.126971587	0
SAMPL5_067	d-40	-517913.815165	1.2133909577	100.956718678	0
SAMPL5_068	d-121	-619298.348604	0.109575614962	99.346732417	0
SAMPL5_068	d-128	-619299.14136	-0.082878792304	97.069952933	0
SAMPL5_068	d-188	-619298.401741	0.126144868786	99.262577492	0
SAMPL5_068	minConf	-619299.376053	-0.0905729713193	97.119451604	0
SAMPL5_069	d-14	-683688.700831	-0.393943396033	103.198207357	0
SAMPL5_069	d-144	-683691.913173	-0.724135612811	99.471949264	0
SAMPL5_069	d-146	-683687.187875	-1.34100655019	97.289566118	0
SAMPL5_069	d-182	-683689.893154	-0.533606145076	104.186900697	0
SAMPL5_069	d-37	-683688.203291	-0.520592385277	101.932334066	0
SAMPL5_070	d-109	-519822.462948	4.23403514484	139.923728474	0
SAMPL5_070	d-162	-519822.45905	4.20699140272	139.603779921	0
SAMPL5_070	d-36	-519822.473779	4.23836054469	139.785701906	0
SAMPL5_070	d-7	-519822.599394	4.42227025167	140.822694349	0
SAMPL5_070	minConf	-519822.465084	4.23010476147	139.862677601	0
SAMPL5_071	d-127	-551961.103279	0.382021247371	89.663067156	0
SAMPL5_071	d-196	-551961.060218	0.222230168021	90.592698697	0
SAMPL5_071	d-52	-551961.102661	0.383946775574	89.583710927	0
SAMPL5_071	d-58	-551961.10389	0.384229224187	89.608253895	0
SAMPL5_071	d-66	-551961.102751	0.383678520076	89.570046063	0
SAMPL5_072	d-117	-494633.097435	3.4567372782	119.169039252	0
SAMPL5_072	d-170	-494632.814668	2.77429592973	112.580282946	0
SAMPL5_072	d-192	-494633.109458	3.47873521965	119.248867927	0
SAMPL5_072	d-7	-494632.820439	2.763616799	112.491421291	0
SAMPL5_072	d-80	-494633.092476	3.48653319001	119.554398248	0
SAMPL5_074	d-100	-603206.493095	-4.73088925478	36.895586152	0
SAMPL5_074	d-101	-603207.647166	-4.69993448231	38.647228177	0
SAMPL5_074	d-111	-603199.048174	-4.93739464125	30.912521706	0
SAMPL5_074	d-131	-603209.687564	-4.53271104517	38.57905443	0
SAMPL5_074	d-138	-603208.778973	-4.76403451745	36.990282553	0
SAMPL5_074	d-171	-603206.209506	-4.93048346534	31.463172375	0
SAMPL5_074	d-149	-603173.636476	-4.50802118977	39.885863153	0
SAMPL5_074	d-191	-603174.237976	-3.89429924163	48.39130257	0
SAMPL5_074	d-26	-603178.085807	-4.02992818523	45.706003763	0
SAMPL5_074	d-37	-603173.740498	-3.79426225932	46.919906808	0
SAMPL5_074	d-64	-603179.413101	-4.21793575454	42.842603876	0
SAMPL5_074	d-111	-603185.85667	-4.48900930354	39.286791905	0
SAMPL5_074	d-121	-603190.084056	-4.50014897419	38.600748579	0
SAMPL5_074	d-197	-603187.316942	-4.51328037739	40.200552339	0
SAMPL5_074	d-30	-603185.96711	-4.53505193499	38.501814026	0
SAMPL5_074	d-83	-603186.011482	-4.50465467304	38.927182049	0
SAMPL5_075	d-100	-542654.860319	1.69120822897	103.035944025	0
SAMPL5_075	d-127	-542654.832206	1.05321901267	95.15941111	0
SAMPL5_075	d-154	-542655.521387	1.01960080234	98.291050259	0
SAMPL5_075	d-81	-542653.738917	1.19562664675	96.378519222	0
SAMPL5_075	d-82	-542653.59616	0.965467111138	97.888655247	0
SAMPL5_080	minConf	-425897.355731	-4.06141637715	21.550862855	0
SAMPL5_081	d-108	-551995.27348	0.209022890296	83.527480311	0
SAMPL5_081	d-139	-551995.920552	0.21450437978	81.322513621	0
SAMPL5_081	d-189	-551995.355099	0.231099755497	84.114788398	0
SAMPL5_081	d-45	-551996.115581	0.110837659178	81.022066159	0
SAMPL5_081	d-65	-551996.483152	0.721526182122	88.362135006	0
SAMPL5_084	d-114	-988892.859425	1.78821202892	141.764816279	0
SAMPL5_084	d-127	-988892.877308	1.3148563652	136.249579357	0
SAMPL5_084	d-166	-988893.220828	1.59404219694	139.359594916	0
SAMPL5_084	d-22	-988892.490451	1.07802890201	133.604715263	0
SAMPL5_084	d-56	-988893.070231	1.57852000478	138.92915682	0
SAMPL5_085	d-134	-525028.820434	-0.0328213914914	76.522439812	0
SAMPL5_085	d-61	-525028.826181	-0.0413558379541	76.331710052	0
SAMPL5_085	d-167	-524999.288068	0.10531835827	76.16249465	0
SAMPL5_085	d-99	-524999.300366	0.13985273566	76.585285314	0
SAMPL5_085	d-122	-525012.977852	-0.567233710086	69.180167546	0
SAMPL5_085	d-14	-525012.98549	-0.551369376195	69.454515139	0
SAMPL5_085	d-19	-525012.747383	0.330282354685	79.683524681	0
SAMPL5_085	d-24	-525012.74806	0.332516887906	79.68166463	0
SAMPL5_085	d-39	-525011.360518	0.286561203633	78.851478453	0
SAMPL5_085	d-60	-525011.359867	0.277410411807	78.951581636	0
SAMPL5_085	d-61	-525011.368532	0.281511380258	78.785233122	0
SAMPL5_085	d-87	-525011.355829	0.286723899857	78.848621879	0
SAMPL5_086	d-153	-684871.868044	3.6618319608	157.712081012	0
SAMPL5_086	d-48	-684871.548584	4.59263034106	165.590145142	0
SAMPL5_086	d-89	-684870.883598	1.76756345483	139.125796229	0
SAMPL5_086	d-95	-684869.69488	1.30412606429	134.667602636	0
SAMPL5_086	d-99	-684869.881282	2.35546253944	146.154284121	0
SAMPL5_088	d-102	-575685.880999	4.03482223231	130.875105488	0
SAMPL5_088	d-111	-575684.316608	3.67362518069	126.997898556	0
SAMPL5_088	d-20	-575684.755854	3.91309152892	128.947191383	0
SAMPL5_088	d-40	-575685.489098	3.689127951	128.100140911	0
SAMPL5_088	d-86	-575685.507378	3.81756943093	127.84093125	0
SAMPL5_090	d-0	-620077.696523	0.397015878346	107.145339095	0
SAMPL5_090	d-123	-620077.682155	0.398734374761	106.927957563	0
SAMPL5_090	d-35	-620074.249758	0.503103073853	110.47158104	0
SAMPL5_090	d-36	-620074.247443	0.491042207696	110.200826527	0
SAMPL5_065	d-114	-1.29449564298443e6	-1.36220216610899	199.799513496	0
SAMPL5_065	d-129	-1.2945000037658e6	1.69334252987572	232.48789612	0
SAMPL5_065	d-150	-1.29449817474335e6	2.2718066876195	237.098033947	0
SAMPL5_065	d-190	-1.29449959578211e6	1.30321757026769	224.199168342	0
SAMPL5_065	d-36	-1.29449884285008e6	1.5319352041109	227.554408706	0
SAMPL5_082	d-147	-712258.416270098	7.18118001577438	201.793119917	0
SAMPL5_082	d-149	-712258.571421523	6.95375521725621	197.792421625	0
SAMPL5_082	d-173	-712258.54034932	7.5232077583652	207.175319703	0
SAMPL5_082	d-67	-712258.572369062	6.94540186806883	197.294572339	0
SAMPL5_082	d-99	-712258.525249746	7.51244443236138	206.92379371	0
SAMPL5_092	d-109	-1.53294814469164e6	0.933698328154876	180.456206341	0
SAMPL5_092	d-11	-1.53294856152792e6	2.3695912208413	197.431190363	0
SAMPL5_092	d-136	-1.53294810584961e6	0.703685452676864	179.124421521	0
SAMPL5_092	d-140	-1.53294830734331e6	1.24157585874761	184.546418563	0
SAMPL5_092	d-70	-1.53294878512714e6	1.65477483556405	188.381251007	0
