# Supplementary material for: Quantum–mechanical property prediction of solvated drug molecules: what have we learned from a decade of SAMPL blind prediction challenges?
Source: J Comput Aided Mol Des. 2020 Oct 20;35(4):453–72. doi: 10.1007/s10822-020-00347-5 (PMC8018924; doi:10.1007/s10822-020-00347-5)
Supplement: Supplementary file 4 — Supplementary file4 (GZ 32 kb) [file 10822_2020_347_MOESM4_ESM.gz › OR_04/new/gcorr_all.csv]

Name	G_solv_wat / kcal/mol	G_cyc_1par / kcal/mol	G_cyc_2par / kcal/mol	G_cyc_2parI / kcal/mol	G_cyc_3par / kcal/mol
SAMPL5_002	-728364.9526689586	-728369.145814628	-728372.0780609123	-728367.7597672599	-728370.6934977648
SAMPL5_003	-527930.7141359663	-527933.5705306596	-527936.4682482174	-527932.8220556164	-527935.5037117297
SAMPL5_004	-551676.9725001708	-551682.222030143	-551685.325862432	-551680.5705061302	-551683.7385615369
SAMPL5_005	-808610.2892703305	-808608.6863440068	-808613.5755601965	-808608.1907286266	-808612.4509572772
SAMPL5_006	-1.9963833899698993e6	-1.9963830062975178e6	-1.996384361711488e6	-1.9963816735776686e6	-1.9963832694736668e6
SAMPL5_007	-2.103930706663748e6	-2.1039357970233397e6	-2.103938337801898e6	-2.103933738488757e6	-2.1039365735021806e6
SAMPL5_010	-477322.25558070716	-477317.3455456405	-477320.3792788951	-477316.72311424685	-477319.4800566566
SAMPL5_011	-511989.8930608762	-511991.74509753217	-511995.41675717785	-511991.189130127	-511994.4522269486
SAMPL5_013	-724422.2337363238	-724421.6344302272	-724427.2018122154	-724420.2569106424	-724425.3901211487
SAMPL5_015	-463548.79152897146	-463542.29626237816	-463546.16790172015	-463542.2584255667	-463545.50728616014
SAMPL5_017	-610201.0752759586	-610205.4422433038	-610209.4592010032	-610203.5388339544	-610207.557755638
SAMPL5_019	-573134.8268590042	-573139.9328589179	-573143.8199059278	-573138.3865461427	-573142.1728569737
SAMPL5_020	-705850.5289907778	-705855.7566975714	-705857.5137555089	-705853.6417997015	-705855.8637552451
SAMPL5_021	-689767.9510668726	-689767.5652139254	-689771.5690357394	-689767.2904232816	-689770.7305613278
SAMPL5_024	-872790.5531908943	-872797.9162121956	-872802.0621343466	-872795.340807989	-872799.7003926988
SAMPL5_026	-444178.1866694463	-444177.7646575397	-444179.2366389291	-444176.5730630748	-444178.21686227486
SAMPL5_027	-414025.3906026317	-414019.5386276589	-414023.36711467465	-414019.77075214474	-414022.89239696256
SAMPL5_033	-1.090789871952741e6	-1.0908032415637833e6	-1.0908038501701353e6	-1.090798504098154e6	-1.0908006552741318e6
SAMPL5_037	-595257.6923896631	-595252.3556592434	-595254.5632525467	-595251.866330311	-595253.8832416388
SAMPL5_042	-607364.6388987394	-607364.6479108563	-607367.5300183662	-607362.6767931016	-607365.7707342926
SAMPL5_044	-868632.9668129722	-868634.3362762125	-868640.0742980697	-868633.648199261	-868638.6845641506
SAMPL5_045	-607460.1605227645	-607457.081631575	-607459.8548736863	-607456.8470356923	-607459.2474361664
SAMPL5_046	-1.0116435550325591e6	-1.0116460026806704e6	-1.0116495918729656e6	-1.0116442810371299e6	-1.0116478792670809e6
SAMPL5_047	-760732.9408066088	-760734.6652790675	-760739.0528132071	-760734.0164404085	-760737.9103755448
SAMPL5_048	-856138.8381541258	-856141.6696795931	-856146.8349499076	-856140.5867892511	-856145.300940948
SAMPL5_049	-980361.5688783599	-980364.9742425665	-980368.1045537943	-980364.6329802212	-980367.369079134
SAMPL5_050	-450308.42563929746	-450307.05971868214	-450311.3176516591	-450307.1829351453	-450310.7009055331
SAMPL5_055	-367230.3157950087	-367224.98095007474	-367228.2228300752	-367225.5460743707	-367228.06121945684
SAMPL5_056	-454212.3926533383	-454208.27149207465	-454211.53446447663	-454207.5372886371	-454210.52281017904
SAMPL5_058	-453287.715134574	-453288.35522367485	-453291.3155589966	-453287.7566332564	-453290.4397324499
SAMPL5_059	-545794.9672315405	-545792.0116573934	-545794.7316986446	-545792.2966183091	-545794.4724772915
SAMPL5_060	-451998.74647122185	-451993.0605561541	-451997.0987707008	-451993.3021096162	-451996.595328396
SAMPL5_061	-394044.8616920719	-394041.09608666756	-394042.9954595315	-394040.46661091177	-394042.27853437135
SAMPL5_063	-420157.1030414098	-420147.7109286341	-420150.07109847595	-420146.3842397088	-420148.80878735625
SAMPL5_065	-1.2945247244788723e6	-1.2945331260419097e6	-1.2945380853985434e6	-1.2945254638218796e6	-1.2945322717563433e6
SAMPL5_067	-517924.4500427708	-517928.8509715989	-517930.64741326513	-517926.6208869132	-517928.8981889908
SAMPL5_068	-619313.165922193	-619314.4009595839	-619317.2511330374	-619312.130200788	-619315.3018481289
SAMPL5_069	-683704.7842600936	-683707.5313208522	-683711.1212780828	-683705.1700661178	-683708.9908068657
SAMPL5_070	-519828.12289383943	-519840.07235316467	-519839.74896773725	-519836.09018833796	-519837.2003705543
SAMPL5_071	-551976.5197165356	-551975.1084718026	-551977.352832014	-551973.1466093358	-551975.7008936949
SAMPL5_072	-494642.03697639704	-494648.2136332518	-494648.24990446	-494645.13027615444	-494646.2472113347
SAMPL5_074	-603233.5504109474	-603220.1151410781	-603225.8831449439	-603220.2318183163	-603225.015697147
SAMPL5_075	-542667.7603209941	-542669.4267724135	-542671.1119026568	-542667.1024164599	-542669.3230621027
SAMPL5_080	-425911.03241551155	-425904.63313161954	-425909.3881922299	-425905.4241291037	-425909.1263807247
SAMPL5_081	-552015.242020646	-552009.2262066222	-552011.2000762927	-552007.4343976942	-552009.7205078719
SAMPL5_082	-712265.9670130725	-712282.5425879754	-712280.9274417098	-712275.9760416658	-712276.9140348423
SAMPL5_084	-988906.7221800971	-988913.0750301619	-988915.4859066003	-988909.13659276	-988912.5253009434
SAMPL5_085	-525042.374839711	-525040.676149238	-525042.9093995057	-525039.2561615538	-525041.6158468609
SAMPL5_086	-684882.269967757	-684892.1356923791	-684892.918235196	-684887.369650899	-684889.8054438981
SAMPL5_088	-575698.7865394385	-575701.7811022034	-575701.5407831866	-575698.2266892635	-575699.2608405583
SAMPL5_090	-620091.134054737	-620093.678911472	-620096.3486819057	-620091.0248498475	-620094.1772405445
SAMPL5_092	-1.5329720352887437e6	-1.532976010034945e6	-1.5329796857896629e6	-1.5329699783148125e6	-1.5329752078081912e6
