# Supplementary material for: Quantum–mechanical property prediction of solvated drug molecules: what have we learned from a decade of SAMPL blind prediction challenges?
Source: J Comput Aided Mol Des. 2020 Oct 20;35(4):453–72. doi: 10.1007/s10822-020-00347-5 (PMC8018924; doi:10.1007/s10822-020-00347-5)
Supplement: Supplementary file 4 — Supplementary file4 (GZ 32 kb) [file 10822_2020_347_MOESM4_ESM.gz › OR_04/new/logPD_all.csv]

Name	log D_7.4,exp	log P_1par	log P_2par	log P_2parI	log P_3par	log D_7.4,1par	log D_7.4,2par	log D_7.4,2parI	log D_7.4,3par
SAMPL5_002	1.4	3.073043612779314	5.222008000273015	2.0572467988319074	4.207298931584579	3.072763299193518	5.2217276866872195	2.0569664852461114	4.207018617998783
SAMPL5_003	1.9	2.093374797844405	4.217034010873139	1.5448375820573061	3.5101511771903864	2.093374797844405	4.217034010873139	1.5448375820573061	3.5101511771903864
SAMPL5_004	2.2	3.8472392382770755	6.121954390771189	2.636881736060761	4.958664283079147	3.842917864494433	6.117633016988547	2.6325603622781184	4.954342909296505
SAMPL5_005	-0.86	-1.1747415637373975	2.408433400339169	-1.5379647376263585	1.5842421867206848	-1.17635213067315	2.4068228334034165	-1.539575304562111	1.5826316197849324
SAMPL5_006	-1.02	-0.2811831628042536	0.7121632583559749	-1.257897673356533	-0.08830844595641431	-0.2818250568169021	0.7115213643433265	-1.2585395673691815	-0.08895033996906283
SAMPL5_007	1.4	3.730587550219113	5.592655776664137	2.2219429550835317	4.299647995722956	3.7304298960420805	5.592498122487105	2.2217853009064994	4.299490341545924
SAMPL5_010	-1.7	-3.5984325586798596	-1.375091101955749	-4.05459577585959	-2.0341068801788262	-5.771358868702135	-3.5480174119780252	-6.227522085881866	-4.207033190201102
SAMPL5_011	-2.96	1.357307822110315	4.048168362626605	0.9498542733906117	3.3412901155783987	-2.4827549480049096	0.20810559251138017	-2.890208496724613	-0.49877265453682584
SAMPL5_013	-1.5	-0.43921530929717956	3.64096911725901	-1.4487623404335888	2.3132294917292078	-0.439223032197863	3.6409613943583268	-1.4487700633342722	2.3132217688285244
SAMPL5_015	-2.2	-4.760206081895548	-1.9227858039242707	-4.787935662719179	-2.4069331689966167	-7.072327972228249	-4.234907694256971	-7.1000575530518795	-4.7190550593293175
SAMPL5_017	2.5	3.2004328409170433	6.1443530321716135	1.8054753543954898	4.750834896829925	3.2000717606469413	6.143991951901512	1.8051142741253878	4.750473816559824
SAMPL5_019	1.2	3.742049921122878	6.59076206424012	2.6087989034959853	5.3836842121499355	3.7411641095901156	6.589876252707357	2.6079130919632227	5.3827984006171725
SAMPL5_020	1.6	3.831245617978826	5.118946093468757	2.28129388648745	3.9097053058656672	3.831245617978826	5.118946093468757	2.28129388648745	3.9097053058656672
SAMPL5_021	1.2	-0.2827812406583108	2.651512013655359	-0.4841679081989079	2.0370166828719136	-0.2827919011928364	2.651501353120833	-0.48417856873343357	2.037006022337388
SAMPL5_024	1.	5.396160153910115	8.434594920897283	3.5087157216147093	6.703738027750083	5.396154686500935	8.434589453488103	3.5087102542055297	6.703732560340903
SAMPL5_026	-2.6	-0.309281168900914	0.7694943765777895	-1.182568683381586	0.022127511486839925	-2.82062119767709	-1.7418456521983863	-3.6939087121577616	-2.489212517289336
SAMPL5_027	-1.87	-4.288754965878219	-1.4829598664771746	-4.118637177278755	-1.8308677017918848	-4.335957910536342	-1.5301628111352976	-4.165840121936878	-1.8780706464500079
SAMPL5_033	1.8	9.798228122295846	10.24425933851816	6.3262670599270105	7.902806040447915	9.798228122295846	10.24425933851816	6.3262670599270105	7.902806040447915
SAMPL5_037	-1.5	-3.9111460994258307	-2.293260379458145	-4.269762104856998	-2.791622073040495	-4.916331263557327	-3.298445543589641	-5.274947268988494	-3.7968072371719908
SAMPL5_042	-1.1	0.006604737961809481	2.118823767028624	-1.4379744166090995	0.8294918163440179	0.005900965324482032	2.1181199943912965	-1.4386781892464269	0.8287880437066905
SAMPL5_044	1.	1.0036427530100676	5.2088845472414755	0.49936967323147435	4.190385959277331	1.003639303300077	5.208881097531485	0.49936622352148374	4.190382509567341
SAMPL5_045	-2.1	-2.256436491930206	-0.22400198362334628	-2.4283655007871037	-0.6691765942804239	-2.2564397863782597	-0.2240052780714001	-2.4283687952351576	-0.6691798887284777
SAMPL5_046	0.2	1.7938154282402305	4.424237867006659	0.5320692113176221	3.1691151047773536	1.7938154282402305	4.424237867006659	0.5320692113176221	3.1691151047773536
SAMPL5_047	-0.4	1.2638194549972948	4.479325146138823	0.7883030637820304	3.6420633293403775	1.2637849591304127	4.479290650271941	0.7882685679151483	3.6420288334734954
SAMPL5_048	0.9	2.0751488112923866	5.86063641411828	1.2815276230124242	4.736402531711849	2.07514743793482	5.860635040760713	1.2815262496548576	4.736401158354282
SAMPL5_049	1.3	2.495699779939178	4.789820634032957	2.245597791302551	4.2508110490181314	2.495699779939178	4.789820634032957	2.245597791302551	4.2508110490181314
SAMPL5_050	-3.2	-1.0010464585342762	2.119478028334342	-0.9107444287734796	1.6674813908313217	-4.3612359935869645	-1.240711506718346	-4.270933963826168	-1.6927081442213663
SAMPL5_055	-1.5	-3.9097642776856762	-1.5338776726829253	-3.4955998901373855	-1.65231774551431	-3.9097643129864554	-1.5338777079837047	-3.4955999254381647	-1.6523177808150895
SAMPL5_056	-2.5	-3.020288179093754	-0.628943520663077	-3.5583661191903873	-1.3703577291464977	-3.6320428563130127	-1.240698197882336	-4.1701207964096465	-1.9821124063657565
SAMPL5_058	0.8	0.46910407558144973	2.6386541626358135	0.03041326749722647	1.9967844573120708	0.46910407558144973	2.6386541626358135	0.03041326749722647	1.9967844573120708
SAMPL5_059	-1.3	-2.1660607502738687	-0.17261572060522443	-1.9572205642003924	-0.362592073980702	-2.166062646033903	-0.17261761636525882	-1.9572224599604267	-0.3625939697407364
SAMPL5_060	-3.9	-4.167054130543463	-1.2075553680166224	-3.990026098987646	-1.5765146842706403	-6.131790157285582	-3.1722913947587417	-5.954762125729765	-3.5412507110127596
SAMPL5_061	-1.45	-2.7597108587089405	-1.3677116037417378	-3.221036699317044	-1.8931267593116257	-3.3943202325262236	-2.0023209775590205	-3.855646073134327	-2.5277361331289088
SAMPL5_063	-3.	-6.8832266874035355	-5.1535217285526596	-7.855521296165362	-6.078635576143846	-9.414506493725025	-7.684801534874149	-10.386801102486851	-8.609915382465335
SAMPL5_065	0.7	6.157279442454821	9.791858450260994	0.5418445924487731	5.531196541884733	6.157279442454821	9.791858450260994	0.5418445924487731	5.531196541884733
SAMPL5_067	-1.3	3.225322297764219	4.541886048099063	1.5909532489535556	3.259926653544066	3.225322297764219	4.541886048099063	1.5909532489535556	3.259926653544066
SAMPL5_068	1.4	0.905125665800121	2.993941084336208	-0.7590523437563037	1.565362635183001	0.9051253980163967	2.9939408165524837	-0.759052611540028	1.5653623673992767
SAMPL5_069	-1.3	2.013246899539602	4.644229938869781	0.2827468520971616	3.0828649203195506	1.8619170836271395	4.492900122957319	0.13141703618469916	2.931535104407088
SAMPL5_070	1.6	8.757437148777578	8.52043667215879	5.8390157175795565	6.652638386071017	6.395545510259172	6.158545033640383	3.47712407906115	4.29074674755261
SAMPL5_071	-0.1	-1.0342632846094668	0.6105679128357624	-2.4720594877357156	-0.6000932233162334	-1.0380294541420048	0.6068017433032243	-2.4758256572682535	-0.6038593928487714
SAMPL5_072	0.6	4.5267055791213755	4.553287771458731	2.2669961435447337	3.085567877564205	3.0422335901380357	3.068815782475391	0.7825241545613941	1.6010958885808655
SAMPL5_074	-1.9	-9.846347709529153	-5.619132908156945	-9.760838101780731	-6.254862053224196	-9.846498269329171	-5.619283467956961	-9.760988661580749	-6.2550126130242125
SAMPL5_075	-2.8	1.2212973968363787	2.4562840009663964	-0.4821605271644144	1.1452909011015173	-1.0510286623579814	0.18395794177203628	-2.7544865863587744	-1.1270351580928428
SAMPL5_080	-2.2	-4.689862943265268	-1.205006992842392	-4.110162174890131	-1.3968815989738677	-4.689862944461415	-1.2050069940385384	-4.110162176086277	-1.396881600170014
SAMPL5_081	-2.2	-4.4088281970083445	-2.962232237385259	-5.7219967381628765	-4.046568113992759	-6.681154256202705	-5.234558296579619	-7.994322797357237	-6.318894173187119
SAMPL5_082	2.5	12.147792755007499	10.964095524690862	7.335347687335131	8.02277764259356	9.875466695813138	8.691769465496503	5.0630216281407705	5.7504515833992
SAMPL5_084	0.	4.655832840921808	6.422699299718138	1.769458062550036	4.2529510913296305	3.9016870641972243	5.668553522993554	1.0153122858254524	3.498805314605047
SAMPL5_085	-2.2	-1.2449245315215167	0.3917644871578712	-2.2855952897745073	-0.5562454333753767	-1.2449245315215167	0.3917644871578712	-2.2855952897745073	-0.5562454333753767
SAMPL5_086	0.7	7.230324063468353	7.803828633767705	3.737420529121963	5.522547664714694	5.580487201066545	6.153991771365898	2.087583666720155	3.872710802312887
SAMPL5_088	-1.9	2.1946344589981583	2.0185111191478167	-0.41029912628606946	0.3476025260388701	2.194634451790664	2.0185111119403225	-0.4102991334935638	0.3476025188313758
SAMPL5_090	0.8	1.8650570123850483	3.8216599128429714	-0.08003332453593649	2.230268978297542	1.8650570123850483	3.8216599128429714	-0.08003332453593649	2.230268978297542
SAMPL5_092	-0.4	2.91298452037758	5.606846229028016	-1.5075008356784763	2.3250541224255676	2.869735112745094	5.563596821395531	-1.5507502433109621	2.281804714793082
