# Supplementary material for: Quantum–mechanical property prediction of solvated drug molecules: what have we learned from a decade of SAMPL blind prediction challenges?
Source: J Comput Aided Mol Des. 2020 Oct 20;35(4):453–72. doi: 10.1007/s10822-020-00347-5 (PMC8018924; doi:10.1007/s10822-020-00347-5)
Supplement: Supplementary file 4 — Supplementary file4 (GZ 32 kb) [file 10822_2020_347_MOESM4_ESM.gz › OR_04/new/water.csv]

Name	Conformation	E_solv / kcal/mol	my_RISM / kcal/mol	Vm / A^3	charge / q
SAMPL5_002	d-127	-728336.355093	6.66603925884	206.491514642	0
SAMPL5_002	d-176	-728343.116077	12.8116874039	206.331321284	0
SAMPL5_002	d-19	-728343.046295	12.2394640813	206.694476408	0
SAMPL5_002	d-30	-728343.161083	12.8011514312	206.303628947	0
SAMPL5_003	d-178	-527913.11361	11.7669404312	174.942635036	0
SAMPL5_003	d-94	-527913.138308	11.7659649085	174.927887097	0
SAMPL5_003	d-98	-527913.608268	12.286367604	174.871648667	0
SAMPL5_003	minConf	-527913.595744	12.2924648846	174.808292961	0
SAMPL5_004	d-14	-551656.660245	20.3174744054	234.24009591	0
SAMPL5_004	d-195	-551657.470648	21.0098357526	234.109738899	0
SAMPL5_004	d-21	-551657.011024	18.2317155638	233.617667856	0
SAMPL5_004	d-67	-551656.647542	20.3053570294	234.24426536	0
SAMPL5_004	d-88	-551657.438652	20.9900636793	234.110091254	0
SAMPL5_004	d-134	-551645.305031	12.9476282648	231.78537022	0
SAMPL5_004	d-16	-551644.878312	12.4907959892	233.882217913	0
SAMPL5_004	d-36	-551646.0873	12.7786941843	232.555860981	0
SAMPL5_004	d-6	-551643.798532	11.5236024792	233.430290549	0
SAMPL5_004	d-70	-551644.802242	12.3844769876	231.618476653	0
SAMPL5_005	d-122	-808585.160861	8.67945035899	201.441370226	0
SAMPL5_005	d-130	-808585.217332	8.66329103442	201.408979818	0
SAMPL5_005	d-139	-808585.171419	8.70325759895	201.470197645	0
SAMPL5_005	d-22	-808585.223556	8.69945892734	201.396292287	0
SAMPL5_005	d-67	-808585.159094	9.05521423924	201.438478137	0
SAMPL5_006	d-103	-1.99636279709e6	8.01781392208	168.191479331	0
SAMPL5_006	d-138	-1.99636280121e6	8.017150962	168.192106261	0
SAMPL5_006	d-164	-1.99636283863e6	8.07131953227	168.195773209	0
SAMPL5_006	d-53	-1.99636285071e6	8.07229241133	168.21242541	0
SAMPL5_006	d-82	-1.99636127101e6	5.91157452294	168.565770581	0
SAMPL5_007	d-107	-2.10390557879e6	13.0402154606	219.38455545	0
SAMPL5_007	d-151	-2.10390994103e6	17.194325771	221.255321754	0
SAMPL5_007	d-168	-2.10390997577e6	17.1597074312	221.280073225	0
SAMPL5_007	d-17	-2.10391036152e6	16.2005726279	220.808377912	0
SAMPL5_007	d-4	-2.10391039028e6	16.2015715129	220.741592583	0
SAMPL5_007	d-123	-2.10389656283e6	10.2410684935	219.676306126	0
SAMPL5_007	d-135	-2.10389494796e6	12.4073036761	215.584136891	0
SAMPL5_007	d-182	-2.10389404605e6	11.2952702804	216.629367476	0
SAMPL5_007	d-51	-2.10389488948e6	12.3363820727	215.677717991	0
SAMPL5_007	d-8	-2.10389637059e6	11.127269075	218.002710357	0
SAMPL5_007	d-101	-2.10388932391e6	5.55292574833	218.752272546	0
SAMPL5_007	d-109	-2.10387265109e6	-7.6286056881	215.180195579	0
SAMPL5_007	d-38	-2.10387262696e6	-7.66813957075	215.138498038	0
SAMPL5_007	d-4	-2.10386882063e6	-11.3320310012	216.556443078	0
SAMPL5_007	d-51	-2.10387491089e6	-7.17811017137	214.626056314	0
SAMPL5_007	d-55	-2.10387483339e6	-7.22627660636	214.616043562	0
SAMPL5_010	d-119	-477292.048185	-1.85686608748	168.621732583	0
SAMPL5_010	d-176	-477292.694947	-0.871179361377	168.669929074	0
SAMPL5_010	d-180	-477291.803283	-1.70592004326	168.667371894	0
SAMPL5_010	d-191	-477292.267575	-1.88027036998	168.187023708	0
SAMPL5_010	d-67	-477292.706773	-0.833674539436	168.678690388	0
SAMPL5_011	d-150	-511966.643897	9.30373556716	184.335528304	0
SAMPL5_011	d-180	-511960.100068	4.49958367065	185.596146983	0
SAMPL5_011	d-2	-511960.062144	4.60880158341	185.693877659	0
SAMPL5_011	d-6	-511969.399115	10.0538766001	184.507229114	0
SAMPL5_011	d-66	-511969.413706	10.0712322655	184.522513746	0
SAMPL5_011	d-180	-511923.71126	-25.4238358991	181.958009182	0
SAMPL5_011	d-189	-511939.061215	-14.9073219783	185.052474477	0
SAMPL5_011	d-26	-511912.255644	-36.5072382345	182.187056746	0
SAMPL5_011	d-7	-511923.004363	-26.0030252784	181.972344641	0
SAMPL5_013	d-0	-724389.726246	7.77794974283	244.241735139	0
SAMPL5_013	d-60	-724389.601995	7.69055544694	244.403648998	0
SAMPL5_013	d-145	-724359.329058	-8.01419634608	244.789834937	0
SAMPL5_013	d-150	-724364.917693	-1.84453689316	244.69571087	0
SAMPL5_013	d-80	-724367.485679	-2.57381940774	243.640212775	0
SAMPL5_013	d-90	-724367.878097	-1.47667505354	243.983505862	0
SAMPL5_015	d-160	-463515.654041	-7.14736486472	156.208015917	0
SAMPL5_015	d-174	-463510.029244	-11.610854549	154.407894372	0
SAMPL5_015	d-57	-463510.011602	-11.6447765581	154.437442293	0
SAMPL5_015	d-99	-463519.36143	-2.32656076554	152.997705201	0
SAMPL5_015	minConf	-463515.632778	-7.19861550382	156.121816651	0
SAMPL5_015	d-104	-463500.943502	-13.9720163662	150.43324211	0
SAMPL5_015	d-116	-463506.658368	-8.50351527796	154.937201361	0
SAMPL5_015	d-123	-463502.679465	-12.5740827562	149.914893333	0
SAMPL5_015	d-87	-463506.673113	-8.49357142902	154.968532464	0
SAMPL5_015	minConf	-463506.669538	-8.50671155402	154.902232666	0
SAMPL5_015	d-118	-463503.793867	-10.54046924	155.44307232	0
SAMPL5_015	d-166	-463498.004318	-16.6299059211	155.008804838	0
SAMPL5_015	d-17	-463503.857774	-10.4666421269	155.455033043	0
SAMPL5_015	d-194	-463497.930844	-16.6866079094	154.975148095	0
SAMPL5_015	minConf	-463503.803495	-10.5370165461	155.424841792	0
SAMPL5_017	d-172	-610183.065777	24.4575022275	244.294525369	0
SAMPL5_017	minConf	-610187.130474	26.2250175026	245.969981146	0
SAMPL5_017	d-172	-610158.113239	6.75655054708	242.046250349	0
SAMPL5_017	d-18	-610175.770122	25.0301919857	249.968930765	0
SAMPL5_017	d-195	-610174.175251	23.523894114	248.408887008	0
SAMPL5_017	d-39	-610174.222906	23.4523509276	248.408652973	0
SAMPL5_017	d-4	-610174.393352	23.5767670038	248.4013307	0
SAMPL5_017	minConf	-610174.205849	23.5236471649	248.396280753	0
SAMPL5_017	d-104	-610167.403555	16.1936819042	245.559743777	0
SAMPL5_017	d-26	-610167.625607	16.1830225758	245.556132611	0
SAMPL5_017	d-3	-610167.752634	16.2392858033	245.570166055	0
SAMPL5_017	d-96	-610169.105679	17.7532406604	247.166106371	0
SAMPL5_017	minConf	-610167.874978	16.1704315313	245.551607412	0
SAMPL5_019	d-120	-573114.500559	22.2066958478	239.185209942	0
SAMPL5_019	d-128	-573116.020341	20.5461545136	238.403285089	0
SAMPL5_019	d-22	-573116.033729	20.5381698289	238.397327203	0
SAMPL5_019	d-54	-573114.500372	22.2060764269	239.213246635	0
SAMPL5_019	d-65	-573114.507498	22.2113866721	239.191765338	0
SAMPL5_019	d-111	-573096.602168	11.459485831	236.088301857	0
SAMPL5_019	d-38	-573100.530386	12.8815960803	238.036563134	0
SAMPL5_019	d-70	-573096.817091	11.7098726652	235.992064446	0
SAMPL5_019	d-84	-573100.56064	12.87659624	238.103450076	0
SAMPL5_019	d-160	-573092.615143	3.32177097108	237.223594057	0
SAMPL5_019	d-141	-573095.240406	9.55181683102	237.754420323	0
SAMPL5_019	d-145	-573093.247348	8.29798584011	239.153199196	0
SAMPL5_019	d-18	-573091.544827	7.25722283007	238.87677602	0
SAMPL5_019	d-68	-573096.096129	11.5119286678	244.24447187	0
SAMPL5_019	d-146	-573077.323836	-9.97717828203	236.415397305	0
SAMPL5_019	d-169	-573084.333152	-2.46295064866	238.981488881	0
SAMPL5_019	d-198	-573084.058723	-2.90447825311	238.45860891	0
SAMPL5_019	d-21	-573077.285406	-10.1228638215	236.471243784	0
SAMPL5_019	d-67	-573072.972588	-12.2270728573	235.616476815	0
SAMPL5_019	d-121	-573083.63453	-1.14513204541	235.967925478	0
SAMPL5_019	d-157	-573085.151231	1.13452042256	238.28245476	0
SAMPL5_019	d-165	-573085.362342	1.4256087316	238.237731203	0
SAMPL5_019	d-179	-573074.050549	-10.6725704032	236.724307973	0
SAMPL5_019	d-97	-573083.417554	-1.36486177725	236.051403476	0
SAMPL5_020	d-127	-705829.472795	16.1878835024	221.574771831	0
SAMPL5_020	d-157	-705812.888135	2.51179654995	222.872508153	0
SAMPL5_020	d-165	-705829.414079	15.9404564414	221.488754684	0
SAMPL5_020	d-51	-705829.939793	16.277274097	221.864198064	0
SAMPL5_020	minConf	-705829.809213	16.2271483478	221.537977226	0
SAMPL5_020	d-144	-705820.925002	13.4513054269	221.201130638	0
SAMPL5_020	d-156	-705821.137551	13.8737638241	220.867018166	0
SAMPL5_020	d-30	-705821.161053	13.8973311656	220.918907091	0
SAMPL5_020	d-67	-705821.109777	13.7213897067	220.798613449	0
SAMPL5_020	d-90	-705821.085896	13.3003365483	221.036243913	0
SAMPL5_020	minConf	-705821.117183	13.7047081711	220.764592983	0
SAMPL5_021	d-11	-689748.519455	11.0295916967	182.020674463	0
SAMPL5_021	d-125	-689747.250525	10.2131572897	182.071327614	0
SAMPL5_021	d-26	-689746.392791	9.24963537859	182.193936024	0
SAMPL5_021	d-32	-689746.374169	9.24682676171	182.174327783	0
SAMPL5_021	d-54	-689748.499869	11.0903345177	182.001768543	0
SAMPL5_024	d-14	-872761.229444	15.6814598442	270.602709451	0
SAMPL5_024	d-193	-872761.773179	16.2064249027	270.351660325	0
SAMPL5_024	d-198	-872766.539497	22.0928127961	270.946250831	0
SAMPL5_024	d-61	-872761.147635	15.6770399477	270.657512642	0
SAMPL5_024	d-99	-872761.687723	16.1381520731	270.491041151	0
SAMPL5_026	d-149	-444152.701289	5.97351787237	183.849223932	0
SAMPL5_026	d-175	-444152.705109	5.97554212548	183.905891554	0
SAMPL5_026	d-198	-444156.194942	7.87247879278	181.326985033	0
SAMPL5_026	d-4	-444152.700346	5.9848936642	183.8347646	0
SAMPL5_026	d-48	-444152.696624	5.96504836902	183.842010637	0
SAMPL5_027	d-135	-414000.195818	-0.431845440488	144.700094401	0
SAMPL5_027	d-141	-414000.115974	-0.484462726816	144.792465673	0
SAMPL5_027	d-151	-414000.176238	-0.628725685707	144.967403856	0
SAMPL5_027	d-21	-414000.134592	-0.57535066587	144.66207636	0
SAMPL5_027	d-49	-414000.217667	-0.787931571463	145.306491853	0
SAMPL5_027	d-32	-413964.38876	-15.8669117194	141.647412702	0
SAMPL5_027	d-58	-413959.502237	-21.5898077151	140.72034568	0
SAMPL5_027	d-99	-413964.361015	-15.8532394739	141.706465774	0
SAMPL5_027	d-196	-413960.504898	-20.7671074013	141.086246791	0
SAMPL5_027	d-198	-413960.816357	-20.3175122452	140.671504771	0
SAMPL5_027	d-40	-413953.131855	-28.9614952565	140.484266386	0
SAMPL5_027	d-98	-413961.068456	-19.93737105	140.653383574	0
SAMPL5_027	d-136	-413974.593064	-13.245158647	143.363720434	0
SAMPL5_027	d-151	-413972.500426	-15.4735720112	141.706284673	0
SAMPL5_027	d-186	-413972.492526	-15.560827369	141.54103877	0
SAMPL5_027	d-27	-413972.449365	-15.4586065311	141.563286274	0
SAMPL5_027	d-28	-413973.711365	-14.1649127911	142.095987606	0
SAMPL5_027	d-99	-413973.709857	-14.1908818119	142.047895202	0
SAMPL5_027	d-130	-413965.337002	-22.2761519579	141.479757568	0
SAMPL5_027	d-43	-413959.500999	-28.9070025227	141.378610726	0
SAMPL5_027	d-56	-413965.151852	-22.535969066	141.63260087	0
SAMPL5_027	d-20	-413950.419056	-34.08225793	142.177794235	0
SAMPL5_027	d-34	-413950.347537	-34.1024594687	142.387826188	0
SAMPL5_027	d-5	-413947.851132	-38.0000487968	141.17573188	0
SAMPL5_027	d-72	-413950.248163	-34.2828943322	142.170270274	0
SAMPL5_027	d-137	-413970.902959	-17.7257703783	141.579615551	0
SAMPL5_027	d-160	-413960.331514	-26.8050762287	141.26884577	0
SAMPL5_027	d-39	-413972.176685	-15.5080221264	141.695067288	0
SAMPL5_027	d-50	-413970.902248	-17.7061013905	141.591722236	0
SAMPL5_027	d-80	-413960.841974	-26.2129601209	141.646695877	0
SAMPL5_027	d-131	-413945.931392	-40.1254774001	140.443952555	0
SAMPL5_027	d-138	-413947.227999	-38.2556874986	140.311822773	0
SAMPL5_027	d-67	-413944.664392	-41.810961353	140.74459614	0
SAMPL5_027	d-0	-413978.437874	-12.1073843865	143.108260925	0
SAMPL5_027	d-132	-413975.707201	-13.4824494288	141.893320546	0
SAMPL5_027	d-63	-413975.641526	-13.534390325	141.951137433	0
SAMPL5_027	d-67	-413975.761988	-13.398561668	141.907178976	0
SAMPL5_027	d-69	-413977.827074	-11.9837856331	142.411161983	0
SAMPL5_033	d-149	-1.09077230501e6	28.6133737584	279.502838681	0
SAMPL5_033	d-42	-1.09077227794e6	28.5471339665	279.503292217	0
SAMPL5_033	d-75	-1.0907704208e6	26.7373844214	276.504425837	0
SAMPL5_037	d-133	-595227.987441	-5.7828620435	143.19550124	0
SAMPL5_037	d-172	-595227.686114	-5.47822942495	140.898900455	0
SAMPL5_037	d-19	-595229.06701	-3.62116189125	142.86603911	0
SAMPL5_037	d-90	-595227.550697	-5.63107070674	140.883858986	0
SAMPL5_037	minConf	-595228.021077	-5.72051418929	143.216970493	0
SAMPL5_042	d-112	-607331.425246	7.07184258652	215.219340486	0
SAMPL5_042	d-129	-607336.44989	14.2648302359	217.033968548	0
SAMPL5_042	d-130	-607336.455797	14.2245260342	217.004198984	0
SAMPL5_042	d-136	-607336.452526	14.2349148282	217.007755707	0
SAMPL5_042	d-47	-607336.438474	14.2348190361	217.007996825	0
SAMPL5_042	d-115	-607328.472776	-1.06528381597	214.529636532	0
SAMPL5_042	d-133	-607334.571659	7.40742733437	216.662725107	0
SAMPL5_042	d-136	-607334.551767	7.38137549163	216.694182325	0
SAMPL5_042	d-184	-607334.598453	7.47108658365	216.798220865	0
SAMPL5_042	d-6	-607334.598478	7.47748951625	216.783021374	0
SAMPL5_044	d-188	-868603.92872	7.40107542591	213.796963386	0
SAMPL5_044	d-197	-868587.586887	-9.8333983425	211.288978999	0
SAMPL5_044	d-27	-868603.899024	7.34938046463	213.804127312	0
SAMPL5_044	d-91	-868605.421721	8.0160604381	213.817235891	0
SAMPL5_044	d-98	-868605.416601	8.00177136233	213.827552589	0
SAMPL5_045	d-143	-607431.950277	-2.13336560158	153.905902827	0
SAMPL5_045	d-152	-607431.9394	-2.148126625	153.883086746	0
SAMPL5_045	d-185	-607431.977923	-2.09719541061	153.879066101	0
SAMPL5_045	d-27	-607431.989914	-2.08779131764	153.930142806	0
SAMPL5_045	minConf	-607431.998617	-2.07196536377	153.874271621	0
SAMPL5_046	d-111	-1.01161775635e6	11.625184876	223.246349814	0
SAMPL5_046	d-130	-1.0116178394e6	11.7224454637	223.2002594	0
SAMPL5_046	d-152	-1.01161787287e6	11.6921475822	223.3828146	0
SAMPL5_046	d-161	-1.01161786308e6	11.7475410581	223.199415924	0
SAMPL5_046	d-88	-1.01161781761e6	11.6329129677	223.276939529	0
SAMPL5_046	d-101	-1.01157864804e6	-12.9369565053	222.10799687	0
SAMPL5_046	d-115	-1.01157827842e6	-13.3343742572	222.095577199	0
SAMPL5_046	d-182	-1.01157839145e6	-13.265558385	222.109538597	0
SAMPL5_046	d-67	-1.01157826835e6	-13.3580232352	222.050439033	0
SAMPL5_046	d-74	-1.01157880033e6	-12.6960806386	222.211323246	0
SAMPL5_046	d-84	-1.0115781878e6	-13.4612101948	222.128532027	0
SAMPL5_046	d-86	-1.01157857401e6	-12.9550736078	222.037164349	0
SAMPL5_046	d-88	-1.01157833667e6	-13.2625937048	222.057348494	0
SAMPL5_046	d-98	-1.01157839463e6	-13.167201315	222.028854669	0
SAMPL5_046	d-101	-1.01161191643e6	12.1482385538	225.109416858	0
SAMPL5_046	d-124	-1.01160857674e6	8.30648488599	223.346785218	0
SAMPL5_046	d-152	-1.01160864992e6	8.38991330115	223.291744637	0
SAMPL5_046	d-157	-1.01160861131e6	8.31064887476	223.284001047	0
SAMPL5_046	d-161	-1.01159683847e6	-0.722067611616	221.423508035	0
SAMPL5_046	d-67	-1.01160865973e6	8.39737413886	223.332839311	0
SAMPL5_046	d-74	-1.01159888501e6	1.65991558198	221.064505826	0
SAMPL5_046	d-84	-1.01160862149e6	8.33297952796	223.349039195	0
SAMPL5_046	d-86	-1.01160863011e6	8.34534454756	223.383376556	0
SAMPL5_047	d-134	-760703.499466	3.72383290942	192.473866664	0
SAMPL5_047	d-40	-760703.50335	3.71127125908	192.523095982	0
SAMPL5_047	d-44	-760711.265427	10.5109323346	194.172611862	0
SAMPL5_047	d-53	-760711.273471	10.5127777593	194.169230148	0
SAMPL5_048	d-105	-856115.032909	13.2029221709	221.81741488	0
SAMPL5_048	d-176	-856115.697513	14.4395475292	221.99954545	0
SAMPL5_048	d-5	-856114.986996	13.1868322185	221.808292221	0
SAMPL5_048	d-6	-856115.864935	14.416887528	222.040913279	0
SAMPL5_048	d-97	-856114.961409	13.2047173138	221.821377679	0
SAMPL5_049	d-4	-980347.191244	13.1788825045	165.971625447	0
SAMPL5_049	d-82	-980347.236688	13.2099058475	165.938895368	0
SAMPL5_049	d-84	-450989.658798	-18.7289399199	140.444973959	0
SAMPL5_049	d-90	-980338.739406	5.58487796272	164.233492132	0
SAMPL5_050	d-0	-450282.772428	-0.332914007648	155.072253637	0
SAMPL5_055	d-65	-367195.996877	-13.7457552947	119.039822037	0
SAMPL5_055	minConf	-367207.651815	-2.83995752605	120.834090658	0
SAMPL5_056	d-0	-454185.522542	5.41649812667	171.786408754	0
SAMPL5_056	d-138	-454185.494629	5.36361547156	171.792877522	0
SAMPL5_056	d-173	-454185.896298	5.2222818989	171.84422235	0
SAMPL5_056	d-18	-454185.444659	5.02398219622	171.442356111	0
SAMPL5_056	d-76	-454185.447855	5.0273121238	171.440658511	0
SAMPL5_056	d-131	-454172.14309	-11.8510860294	169.404872984	0
SAMPL5_056	d-184	-454172.58709	-11.5961805882	169.981484415	0
SAMPL5_056	d-32	-454166.622297	-13.4055216948	169.226860374	0
SAMPL5_056	d-53	-454172.154342	-11.4946958093	169.894274378	0
SAMPL5_056	d-6	-454170.677902	-12.5656077416	168.166280843	0
SAMPL5_058	minConf	-453265.032183	5.77291954254	174.275839369	0
SAMPL5_059	minConf	-545775.394744	0.606834770793	123.58673928	0
SAMPL5_059	d-33	-545744.496511	-14.0114986052	122.350832537	0
SAMPL5_059	minConf	-545744.70007	-13.7947833186	122.444130031	0
SAMPL5_059	d-33	-545762.676194	-2.15380414651	122.566571544	0
SAMPL5_059	minConf	-545762.537614	-2.43776764316	122.630026611	0
SAMPL5_060	d-126	-451973.882328	-1.22526822897	144.774509424	0
SAMPL5_061	d-12	-394004.616787	-11.9661230923	157.826458556	0
SAMPL5_061	d-128	-394013.92345	-4.46190394527	159.803963825	0
SAMPL5_061	d-66	-394016.405987	2.30571028418	159.63964813	0
SAMPL5_061	d-77	-394021.504397	5.7725479271	159.991212117	0
SAMPL5_061	minConf	-394020.93897	2.66613954302	159.987056283	0
SAMPL5_063	d-142	-420114.320094	-12.4872660889	173.21656841	0
SAMPL5_063	d-177	-420111.534677	-16.651302963	172.109964422	0
SAMPL5_063	d-191	-420112.607103	-15.4017924969	173.632967182	0
SAMPL5_063	d-58	-420115.19282	-12.2025785246	173.226671961	0
SAMPL5_063	d-82	-420112.677221	-15.4793552541	173.344276437	0
SAMPL5_067	d-131	-517905.147459	19.0835726119	230.010434641	0
SAMPL5_067	d-188	-517904.764424	19.1952539441	230.457795603	0
SAMPL5_067	d-29	-517905.222785	19.1460377392	229.933664598	0
SAMPL5_067	d-34	-517905.226789	19.4248860674	230.800688848	0
SAMPL5_067	d-87	-517905.250512	19.4661949039	230.763649233	0
SAMPL5_068	d-188	-619283.872179	12.2519947247	248.601898758	0
SAMPL5_068	d-35	-619287.328287	15.2334457498	248.149711505	0
SAMPL5_068	d-8	-619283.941245	12.314019539	248.604432268	0
SAMPL5_068	minConf	-619287.956248	16.2684461804	248.269582987	0
SAMPL5_069	d-103	-683676.523218	14.0937367237	239.722589604	0
SAMPL5_069	d-14	-683679.915141	18.9671893119	243.592306522	0
SAMPL5_069	d-144	-683681.975134	16.7558553155	242.131950689	0
SAMPL5_069	d-182	-683679.930029	16.5252204414	241.978647007	0
SAMPL5_069	d-37	-683679.685312	19.2831711613	244.070645819	0
SAMPL5_070	d-1	-519814.619518	30.0790455461	260.645774935	0
SAMPL5_070	d-133	-519814.662148	30.0867198521	260.626141975	0
SAMPL5_070	d-162	-519814.595699	30.0219001336	260.631021994	0
SAMPL5_070	d-170	-519814.423224	29.9165944379	262.340516896	0
SAMPL5_070	minConf	-519814.637298	30.0877341463	260.64746773	0
SAMPL5_071	d-127	-551951.205891	13.9852787051	223.429519163	0
SAMPL5_071	d-128	-551946.567453	6.93691475813	218.682571296	0
SAMPL5_071	d-196	-551947.823556	7.46323924211	220.815390082	0
SAMPL5_071	d-58	-551951.17964	13.9627452156	223.425044172	0
SAMPL5_071	d-66	-551951.149245	13.9289859833	223.465686287	0
SAMPL5_072	d-0	-494620.317779	18.383599093	241.207379932	0
SAMPL5_072	d-160	-494624.781702	24.5949876953	240.887170789	0
SAMPL5_072	d-17	-494622.101705	20.4631885103	242.278270429	0
SAMPL5_072	d-6	-494622.129564	20.5428487115	242.270686833	0
SAMPL5_072	d-95	-494620.429276	18.695427309	241.400939536	0
SAMPL5_074	d-101	-603192.135778	-13.7640119073	151.663035658	0
SAMPL5_074	d-117	-603190.029008	-16.2779343365	151.373772437	0
SAMPL5_074	d-131	-603195.812669	-11.1071950103	152.341548376	0
SAMPL5_074	d-135	-603185.320401	-24.1012217725	146.924692288	0
SAMPL5_074	d-158	-603181.452408	-25.3509244653	147.47152175	0
SAMPL5_074	d-171	-603189.381842	-18.3157814852	148.715896446	0
SAMPL5_074	d-26	-603176.219413	-31.3131454051	147.033405893	0
SAMPL5_074	d-96	-603179.024988	-28.1880630949	147.153155715	0
SAMPL5_074	d-191	-603135.139606	-56.4328019759	146.833958467	0
SAMPL5_074	d-199	-603131.555044	-57.1768521601	145.857710735	0
SAMPL5_074	d-26	-603141.402169	-51.4339732576	148.141313277	0
SAMPL5_074	d-37	-603137.794644	-51.8857426176	145.438415683	0
SAMPL5_074	d-64	-603141.457744	-53.8115149625	146.663724523	0
SAMPL5_074	d-145	-603153.415394	-46.1804131083	144.834252856	0
SAMPL5_074	d-158	-603154.014413	-43.8933765191	145.474781802	0
SAMPL5_074	d-197	-603156.303722	-39.8864307639	149.29795466	0
SAMPL5_074	d-6	-603152.728248	-46.2716305402	146.090103317	0
SAMPL5_074	d-96	-603153.355354	-43.1813753963	149.100698568	0
SAMPL5_075	d-118	-542639.195838	12.8476677101	245.90498391	0
SAMPL5_075	d-154	-542646.943594	21.166334174	246.772976061	0
SAMPL5_075	d-63	-542644.984996	20.3803283155	248.655981036	0
SAMPL5_075	d-76	-542639.962271	13.7493516797	244.55500783	0
SAMPL5_075	d-81	-542641.156548	13.1940391417	242.667670393	0
SAMPL5_080	minConf	-425883.113777	-6.04116888217	133.986914943	0
SAMPL5_081	d-105	-551969.052523	-8.79317631214	222.008165534	0
SAMPL5_081	d-114	-551970.654732	-7.25099135014	221.814478554	0
SAMPL5_081	d-153	-551972.589438	-5.69100020793	223.013775236	0
SAMPL5_081	d-156	-551970.583958	-7.31239061042	221.765263083	0
SAMPL5_081	d-96	-551969.040874	-8.85433916922	222.086355363	0
SAMPL5_084	d-115	-988877.54784	19.4510385954	291.033762502	0
SAMPL5_084	d-191	-988876.278375	19.2296634123	290.888230916	0
SAMPL5_084	d-194	-988886.69304	29.206484402	300.141770682	0
SAMPL5_084	d-28	-988877.667871	20.1550408621	291.488639919	0
SAMPL5_084	d-56	-988877.003106	19.3928190944	291.33640593	0
SAMPL5_085	d-37	-525014.501588	2.52863190201	183.707778713	0
SAMPL5_085	d-81	-525014.494465	2.53358048255	183.723665076	0
SAMPL5_085	d-52	-524984.741457	2.41581565153	183.883966678	0
SAMPL5_085	d-63	-524989.76959	3.40174614077	181.674683272	0
SAMPL5_085	d-73	-524989.690856	3.41063341181	181.612377746	0
SAMPL5_085	d-82	-524984.848485	2.61458156047	183.897357418	0
SAMPL5_085	d-122	-525000.590348	3.49641499761	183.108587409	0
SAMPL5_085	d-14	-525000.573939	3.42545502892	183.010165424	0
SAMPL5_085	d-120	-524996.052711	-2.93207832792	182.263729925	0
SAMPL5_085	d-189	-524996.043171	-2.97306387978	182.252057965	0
SAMPL5_085	d-159	-524993.225294	-5.03831522228	182.124427351	0
SAMPL5_085	d-39	-524993.210595	-5.05063669479	182.082742794	0
SAMPL5_085	d-61	-524993.198428	-5.06249491444	182.075559509	0
SAMPL5_085	d-71	-524993.197302	-5.06766906047	182.072150621	0
SAMPL5_086	d-137	-684860.405702	30.9800184536	316.3411395	0
SAMPL5_086	d-177	-684859.074752	29.6753019223	312.560638326	0
SAMPL5_086	d-186	-684854.012252	22.3133942113	308.340572731	0
SAMPL5_086	d-30	-684860.673922	30.8310591013	313.090304168	0
SAMPL5_086	d-89	-684858.722328	29.4246621453	311.28016854	0
SAMPL5_088	d-108	-575669.188717	10.8204047976	242.429651097	0
SAMPL5_088	d-138	-575667.272073	9.44889828872	241.534648487	0
SAMPL5_088	d-143	-575669.173048	10.7903911687	242.545485142	0
SAMPL5_088	d-157	-575667.821294	9.78299611209	242.95461416	0
SAMPL5_088	d-53	-575668.409822	9.65374879971	240.252984451	0
SAMPL5_090	d-0	-620067.292027	18.7887997311	254.991266351	0
SAMPL5_090	d-145	-620059.881221	11.519303935	255.25511883	0
SAMPL5_090	d-154	-620067.401399	18.9593560234	254.973908196	0
SAMPL5_090	d-52	-620059.916118	11.5965276116	255.259420554	0
SAMPL5_090	d-86	-620058.125599	9.15646879087	254.338356278	0
SAMPL5_065	d-106	-1.29447283790027e6	24.5352828267208	462.061857211	0
SAMPL5_065	d-114	-1.29447317824728e6	29.0432782349426	458.195252965	0
SAMPL5_065	d-150	-1.29447581363527e6	27.6379826809273	457.78968509	0
SAMPL5_065	d-161	-1.29447880414583e6	31.2778924445507	457.980578047	0
SAMPL5_065	d-190	-1.29447656486078e6	26.5883414902008	456.70869455	0
SAMPL5_082	d-16	-712245.790520103	37.411791293021	346.831710598	0
SAMPL5_082	d-18	-712245.770951575	37.3703288496654	346.729344469	0
SAMPL5_082	d-180	-712245.693839561	37.3475961505736	346.860511833	0
SAMPL5_082	d-198	-712245.736219505	37.3480509452677	346.781932911	0
SAMPL5_082	d-81	-712245.709137767	37.2880497691205	346.807891571	0
SAMPL5_092	d-109	-1.53292163563915e6	13.2094587473709	381.110354891	0
SAMPL5_092	d-141	-1.53292338901623e6	15.2519536902486	382.701634378	0
SAMPL5_092	d-19	-1.5329214685094e6	12.6359839945029	383.151476864	0
SAMPL5_092	d-3	-1.53291974802102e6	11.3350995893881	382.472522356	0
SAMPL5_092	d-35	-1.53292227758518e6	13.4500460874761	383.124761462	0
