# Supplementary material for: Quantum–mechanical property prediction of solvated drug molecules: what have we learned from a decade of SAMPL blind prediction challenges?
Source: J Comput Aided Mol Des. 2020 Oct 20;35(4):453–72. doi: 10.1007/s10822-020-00347-5 (PMC8018924; doi:10.1007/s10822-020-00347-5)
Supplement: Supplementary file 4 — Supplementary file4 (GZ 32 kb) [file 10822_2020_347_MOESM4_ESM.gz › OR_04/orig/cyc.csv]

Name	my_RISM / kcal/mol	Vm / A^3	dG_corr_2parI(5) / kcal/mol	dG_corr_3par(5) / kcal/mol
SAMPL5_002	-0.635443946552	78.3173493786	-10.758501001125554	-13.734491107409172
SAMPL5_003	-1.08582612386	63.0437520714	-9.557730941538699	-12.31957535114497
SAMPL5_004	-0.682306852798	83.5521728999	-11.37127450414169	-14.590574979908427
SAMPL5_005	-3.29980706098	53.4105711566	-10.730316855864244	-14.986723367570626
SAMPL5_006	0.747172261067	74.0588509708	-8.915519823131335	-10.558288045669894
SAMPL5_007	0.319052225529	92.0900546769	-11.292903135317276	-13.998950364105532
SAMPL5_010	-1.32166251593	58.082540235	-9.257235528034675	-12.025129822432167
SAMPL5_011	-2.03243480672	55.8558485338	-9.72729131246645	-13.008698888196312
SAMPL5_013	-3.3190289935	76.9174322603	-13.290748007999733	-18.478272553682007
SAMPL5_015	-2.66057900052	42.4153485971	-8.902450260609497	-12.191158536047714
SAMPL5_017	-1.41057415241	90.3680164854	-12.836368574564169	-16.93589059047094
SAMPL5_019	-1.54431426313	80.2762088797	-11.879133824069969	-15.698812837454863
SAMPL5_020	0.323408067617	87.637803831	-10.807236715533255	-13.336324268339979
SAMPL5_021	-2.5593888945	48.0734439967	-9.412928557763255	-12.836404980630618
SAMPL5_024	-1.13930472348	106.44976711	-14.303616796906551	-18.799980641334262
SAMPL5_026	0.588151417669	72.4461348592	-8.900197991284816	-10.614476502925175
SAMPL5_027	-2.67269140129	37.4761629764	-8.380611999853722	-11.487314882144485
SAMPL5_033	3.92305575267	158.841351495	-14.905048550696977	-17.165835673327827
SAMPL5_037	-0.612259373922	54.2557259272	-8.134134625281956	-10.154069293708314
SAMPL5_042	0.00235247397777	93.8117563887	-11.795727450422646	-14.836204580044017
SAMPL5_044	-3.90427911879	60.9638657572	-12.151337826472107	-17.212134769648603
SAMPL5_045	-1.32947239978	49.072073736	-8.290968931010282	-10.714770535189631
SAMPL5_046	-1.14557773555	84.5321595203	-11.940486840492033	-15.589114328920527
SAMPL5_047	-2.61897396833	60.069037469	-10.769297263916247	-14.709955821067577
SAMPL5_048	-3.6230406694	63.154940735	-12.106965537557175	-17.015561372204733
SAMPL5_049	-1.59291271076	51.4863967956	-8.815409636348338	-11.555625692598834
SAMPL5_050	-3.034049641	40.9261439347	-9.114930431060744	-12.661037469859668
SAMPL5_055	-2.3773176254	27.8671292642	-7.046453634506341	-9.529759308356764
SAMPL5_056	-1.40338016418	62.9135304511	-9.861207373596168	-12.88612618938657
SAMPL5_058	-1.27620504739	57.5511425255	-9.154331310109178	-11.863159319217752
SAMPL5_059	-1.64915191533	35.1330810843	-7.103773645948252	-9.255007039053858
SAMPL5_060	-2.89202052702	37.1446436749	-8.564102231495065	-11.843103896337862
SAMPL5_061	-0.107659447086	57.7453366915	-8.006779070120608	-9.736445211273205
SAMPL5_063	-0.145553340014	77.9581970705	-10.229784234320405	-12.778132504612083
SAMPL5_065	1.56309156079	231.152825745	-25.082244666373228	-32.15014813043755
SAMPL5_067	0.811065476403	95.0151039549	-11.117102336641466	-13.521536494291478
SAMPL5_068	-0.0765165023742	97.2380438071	-12.244995228140747	-15.48542042771785
SAMPL5_069	-0.722548207284	99.5788941336	-13.144084557596829	-17.02112482350715
SAMPL5_070	4.23989835888	140.07905998	-12.559908420257903	-13.822925260441231
SAMPL5_071	0.247538965793	91.4625232474	-11.296577109867178	-14.038586611940374
SAMPL5_072	3.48697109933	119.666765521	-11.106164587317705	-12.210506705120771
SAMPL5_074	-4.72235964404	38.1882490393	-10.507260306433528	-15.372417442470457
SAMPL5_075	1.03794579811	98.7287548658	-11.29168624665731	-13.64907795411016
SAMPL5_080	-4.00478278999	23.6443943613	-8.217420042418338	-11.910608458827689
SAMPL5_081	0.158678464037	83.0722874404	-10.478411169707444	-12.968906501854965
SAMPL5_082	6.91428895837	197.140142298	-16.05410612475529	-17.279684866545818
SAMPL5_084	1.0805095576	134.618254632	-15.128956859392362	-18.84722705923236
SAMPL5_085	-0.0260667949853	76.5469702612	-9.957737015072329	-12.350265899323817
SAMPL5_086	1.77292177432	139.416746316	-14.95528558617118	-18.27564020655409
SAMPL5_088	3.82442167387	128.09087896	-11.679402796100801	-12.826668143808169
SAMPL5_090	0.452930723405	110.11140864	-13.1072231076222	-16.401614429047818
SAMPL5_092	0.593509205292	176.783266437	-20.174205812879883	-25.944761369659357
