# Supplementary material for: Quantum–mechanical property prediction of solvated drug molecules: what have we learned from a decade of SAMPL blind prediction challenges?
Source: J Comput Aided Mol Des. 2020 Oct 20;35(4):453–72. doi: 10.1007/s10822-020-00347-5 (PMC8018924; doi:10.1007/s10822-020-00347-5)
Supplement: Supplementary file 4 — Supplementary file4 (GZ 32 kb) [file 10822_2020_347_MOESM4_ESM.gz › OR_04/orig/logPD_all.csv]

Name	log P_2parI(5)	log P_3par(5)	log D_7.4,2parI(5)	log D_7.4,3par(5)
SAMPL5_002T1	2.16558867306093	4.346611730408218	2.1655536489825944	4.346576706329882
SAMPL5_003T1	1.1692784319645235	3.1933598714284614	1.1692784319597398	3.1933598714236777
SAMPL5_004T1	2.6023190340034703	4.961657713037101	2.6023190147783235	4.961657693811954
SAMPL5_005T1	-1.4353964965013466	1.684009285081597	-1.435514915181481	1.6838908664014627
SAMPL5_006T1	0.20335749459872038	1.4072981137791785	0.20255355765087743	1.4064941768313355
SAMPL5_007T1	2.912764433259214	4.8959536205472745	2.9126903836643163	4.895879570952377
SAMPL5_010T1	-3.4547258444582907	-1.4262106072488274	-5.875292147363028	-3.8467769101535647
SAMPL5_011T1	1.0261527764757439	3.43100807761055	-1.6660519663290447	0.7388033348057612
SAMPL5_013T1	-2.526728003369486	1.2750691265332688	-2.5267280033704047	1.2750691265323497
SAMPL5_015T1	-5.2848306272685575	-2.874624839798104	-8.083358050599085	-5.673152263128632
SAMPL5_017T1	3.3860920515453956	6.390521408322092	3.386092042021265	6.390521398797961
SAMPL5_019T1	2.812969786512889	5.612309738036252	2.769208909872341	5.568548861395705
SAMPL5_020T1	1.9766311514040165	3.830131354605231	1.976631071436987	3.8301312746382017
SAMPL5_021T1	1.2150552814681477	3.7240290172319526	1.2150356440569363	3.724009379820741
SAMPL5_024T1	3.4561912221318787	6.7514552749972925	3.456190347323011	6.751454400188425
SAMPL5_026T1	-2.0763171892457075	-0.8199686037083435	-5.018585178932399	-3.7622365933950355
SAMPL5_027T1	-3.4391373494954713	-1.162318416429541	-3.4391404910470698	-1.1623215579811395
SAMPL5_033T1	5.059161106276089	6.716031144856047	5.059161106273877	6.716031144853836
SAMPL5_037T1	-3.791573075118798	-2.3112173182662983	-3.953255014575639	-2.4728992577231397
SAMPL5_042T1	0.403127001354336	2.6314108625942043	0.40312700133229706	2.6314108625721655
SAMPL5_044T1	-0.7356180568620306	2.973303823729965	-0.7356180964110529	2.973303784180943
SAMPL5_045T1	-2.420848405952711	-0.644509440984827	-2.4208485472227954	-0.6445095822549114
SAMPL5_046T1	0.7018960545054411	3.375876946824738	0.70189605401989	3.375876946339187
SAMPL5_047T1	-0.3541926310973383	2.5338099721817655	-0.3541926310973384	2.5338099721817655
SAMPL5_048T1	1.4693324988042062	5.066710283078633	1.4693323877653885	5.066710172039815
SAMPL5_049T1	1.8004571089962507	3.808687710360358	1.8004571089962504	3.808687710360358
SAMPL5_050T1	-0.11239969662448124	2.4864467172502853	-5.577671345576445	-2.9788249317016784
SAMPL5_055T1	-3.130827393811507	-1.310879497589252	-3.130827394798047	-1.3108794985757921
SAMPL5_056T1	-1.0964198954313704	1.120461696316022	-1.096419895476677	1.1204616962707155
SAMPL5_058T1	-0.827734139670061	1.1574930066768099	-0.8277341396700857	1.1574930066767852
SAMPL5_059T1	-0.2535807617203116	1.3230002968632286	-0.2535808184094119	1.3230002401741283
SAMPL5_060T1	-4.193354488310725	-1.7902624145157993	-6.857335905469191	-4.454243831674265
SAMPL5_061T1	-1.18607526128797	0.08155050379822658	-1.9142199686096915	-0.646594203523495
SAMPL5_063T1	-6.926318777006697	-5.058702912316206	-8.767996305162054	-6.9003804404715625
SAMPL5_065T1	1.8804018588545452	7.060278092206494	1.8804018588545452	7.060278092206494
SAMPL5_067T1	1.3899541526352999	3.1520992372696317	0.17297837494694646	1.9351234595812783
SAMPL5_068T1	0.9502623877190878	3.3250828083126858	0.9502428950709095	3.3250633156645075
SAMPL5_069T1	2.3403236138486188	5.18170208360903	0.9496876324972592	3.7910661022576706
SAMPL5_070T1	7.321363679258234	8.24699473039696	3.555083353558817	4.480714404697542
SAMPL5_071T1	-0.9932015561955253	1.0163434133457996	-1.0154158982166908	0.994129071324634
SAMPL5_072T1	3.4934706905947803	4.3028133080459	-0.05109568591397373	0.7582469315371463
SAMPL5_074T1	-6.607327026050564	-3.0417842949407636	-6.607329551421601	-3.0417868203118004
SAMPL5_075T1	1.3466911225609677	3.0743600614791267	-0.3588962460094045	1.3687726929087545
SAMPL5_080T1	-3.417347911167973	-0.7107095139806883	-3.417347913117703	-0.7107095159304183
SAMPL5_081T1	-6.024746186394986	-4.199529183098984	-7.68628517029195	-5.861068166995948
SAMPL5_082T1	8.165930002878978	9.06412367926114	4.943634153974132	5.841827830356294
SAMPL5_084T1	3.794331581628527	6.519351742876831	1.2470602256214707	3.9720803868697745
SAMPL5_085T1	-2.32561736281925	-0.572197332657169	-8.141483220484075	-6.3880631903219935
SAMPL5_086T1	4.152000564360913	6.585399106356794	2.886357021303139	5.3197555632990206
SAMPL5_088T1	-1.4622673757336735	-0.6214674782602052	-1.462649195504944	-0.6218492980314757
SAMPL5_090T1	2.0447971483240037	4.459167887253239	2.0447913165156932	4.459162055444929
SAMPL5_092T1	-0.7078045678303013	3.5212802992415324	-0.7096381640666862	3.5194467030051473
