# Supplementary material for: Quantum–mechanical property prediction of solvated drug molecules: what have we learned from a decade of SAMPL blind prediction challenges?
Source: J Comput Aided Mol Des. 2020 Oct 20;35(4):453–72. doi: 10.1007/s10822-020-00347-5 (PMC8018924; doi:10.1007/s10822-020-00347-5)
Supplement: Supplementary file 4 — Supplementary file4 (GZ 32 kb) [file 10822_2020_347_MOESM4_ESM.gz › OR_04/orig/water.csv]

Name	E_solv / kcal/mol	my_RISM / kcal/mol	Vm / A^3	charge / q	G_corr_P3NI / kcal/mol
SAMPL5_002	-728342.339867984	11.798061014415	206.09671310799573	0	-728364.5884832161
SAMPL5_003	-527912.142055441	10.1454202655686	174.3585409374384	0	-527930.8078461784
SAMPL5_004	-551656.928349437	21.6352407233775	234.3027885705035	0	-551674.3800790033
SAMPL5_005	-808583.958347204	8.1061283423377	202.43626891550667	0	-808609.1329570196
SAMPL5_006	-1.99636370970015e6	11.5218050795273	170.8816975077356	0	-1.996380497684974e6
SAMPL5_007	-2.10390986508144e6	17.4440314681656	221.86132104908876	0	-2.1039292916356693e6
SAMPL5_010	-477290.5089685	-2.78972240036406	169.40845557946034	0	-477320.7063574029
SAMPL5_011	-511968.147570488	9.3493584347	185.12339843614762	0	-511989.3223590931
SAMPL5_013	-724386.376310311	2.42700958685422	241.99534926325282	0	-724423.3972941587
SAMPL5_015	-463512.718444977	-11.088521533829	155.58205329486785	0	-463548.5829418037
SAMPL5_017	-610186.539461836	25.5749275352646	244.78494160710682	0	-610201.937762499
SAMPL5_019	-573114.678442756	23.6070089983265	238.87277184532192	0	-573130.9925379334
SAMPL5_020	-705828.900365862	15.7471797011889	221.35101360091087	0	-705849.862255283
SAMPL5_021	-689750.034742771	15.5535060573895	184.07974597949791	0	-689765.1230056207
SAMPL5_024	-872760.144695159	15.3597798260409	271.0655166098841	0	-872789.5569903868
SAMPL5_026	-444151.694000073	5.0876184680555	184.00795498385494	0	-444176.75188957405
SAMPL5_027	-413999.139868429	-0.825213890586573	145.66223125556192	0	-414023.6038319699
SAMPL5_033	-1.09077095611482e6	26.5462881274835	278.3705801558787	0	-1.0907908872756178e6
SAMPL5_037	-595227.429738814	-6.09045542770172	143.43947912942932	0	-595256.5538509885
SAMPL5_042	-607335.042116615	13.3104268573311	217.76096536428184	0	-607357.7443807791
SAMPL5_044	-868602.098359196	2.43020393983144	212.06502225938945	0	-868634.2512117322
SAMPL5_045	-607430.576004727	-3.56091776284511	153.81699784872558	0	-607458.974536425
SAMPL5_046	-1.01161693287328e6	11.2859592674881	224.06939867503172	0	-1.0116425912850449e6
SAMPL5_047	-760708.515742214	6.05131639434214	193.45611556996045	0	-760734.190325089
SAMPL5_048	-856114.852288278	14.049699852623	223.10293126393626	0	-856137.7178297961
SAMPL5_049	-980345.935794456	11.5929871261238	165.97848222169654	0	-980361.8588901694
SAMPL5_050	-450281.762388569	-0.402647318314346	156.4775491823575	0	-450307.5813486981
SAMPL5_055	-367205.901759304	-4.4239984619545	121.30107530530313	0	-367229.8380436768
SAMPL5_056	-454184.613726146	4.15793283491283	171.71565439377264	0	-454208.560178392
SAMPL5_058	-453262.522513372	2.36926660152135	173.0955803347719	0	-453288.39911584934
SAMPL5_059	-545777.415448763	5.34094098261525	126.17857707768066	0	-545792.8317531979
SAMPL5_060	-451972.345683918	-3.19043078350093	145.192641168038	0	-451998.9890196193
SAMPL5_061	-394022.238409882	6.77351057322838	160.52722018014106	0	-394041.87174445397
SAMPL5_063	-420111.875887804	-15.7798391481331	172.3741211476673	0	-420154.9439851101
SAMPL5_065	-1.29030393837701e6	31.3114598181208	458.47059743102324	0	-1.290348599720605e6
SAMPL5_067	-517905.354064738	20.88360559605	231.13290999120744	0	-517923.0073729686
SAMPL5_068	-619288.798365243	20.0449999903367	248.01257853627214	0	-619309.9951894456
SAMPL5_069	-683684.758901207	23.8587763248526	245.51642565769433	0	-683701.912792385
SAMPL5_070	-519817.603639821	36.8304118832573	261.63253055527144	0	-519825.00613261294
SAMPL5_071	-551949.885847288	12.9876085625398	221.92831519405595	0	-551973.5733728269
SAMPL5_072	-494623.313175078	25.3569377760036	242.63948969182002	0	-494638.57063536585
SAMPL5_074	-603195.44348811	-9.21701954636141	153.99058367249418	0	-603229.2644486215
SAMPL5_075	-542647.606639227	23.8532854706596	246.75995986421415	0	-542664.9678997763
SAMPL5_080	-425882.303824308	-6.46290755514212	134.13313140770714	0	-425910.27042442845
SAMPL5_081	-551969.369171515	-10.0070979055074	222.0241239091161	0	-552015.0022760424
SAMPL5_082	-712248.712044035	44.5091828165306	347.61093278823597	0	-712262.7668396932
SAMPL5_084	-988878.638670936	24.1097146275196	292.7618127343873	0	-988903.2328386897
SAMPL5_085	-525012.591286969	0.584876859921307	184.3001055319052	0	-525041.9909203313
SAMPL5_086	-684858.404771845	28.7885730276347	314.91752426450137	0	-684882.1380661422
SAMPL5_088	-575666.894938148	8.14903655965855	239.30065027608646	0	-575698.0208210795
SAMPL5_090	-620066.862082428	21.3677947039698	255.09231730899612	0	-620087.9481502561
SAMPL5_092	-1.53292041139984e6	13.3760294254494	381.46944256049557	0	-1.5329696614208089e6
