# Supplementary material for: Quantum–mechanical property prediction of solvated drug molecules: what have we learned from a decade of SAMPL blind prediction challenges?
Source: J Comput Aided Mol Des. 2020 Oct 20;35(4):453–72. doi: 10.1007/s10822-020-00347-5 (PMC8018924; doi:10.1007/s10822-020-00347-5)
Supplement: Supplementary file 5 — Supplementary file5 (GZ 15 kb) [file 10822_2020_347_MOESM5_ESM.gz]

Archive with 6 entries (5 files):
- OR_05
- OR_05/pka_orig_calc.csv
- OR_05/pka_new.csv
- OR_05/pka_orig.csv
- OR_05/OR_INFO.txt
- OR_05/pka_sampl6_chemicalize.csv
