# Supplementary material for: Quantum–mechanical property prediction of solvated drug molecules: what have we learned from a decade of SAMPL blind prediction challenges?
Source: J Comput Aided Mol Des. 2020 Oct 20;35(4):453–72. doi: 10.1007/s10822-020-00347-5 (PMC8018924; doi:10.1007/s10822-020-00347-5)
Supplement: Supplementary file 5 — Supplementary file5 (GZ 15 kb) [file 10822_2020_347_MOESM5_ESM.gz › OR_05/pka_orig_calc.csv]

Name	pKa_calc
SAMPL5_002T1	3.3065999164335267
SAMPL5_003T1	-3.558004785860817
SAMPL5_004T1	0.04608535776480949
SAMPL5_005T1	3.8356951156175967
SAMPL5_006T1	10.132160292116907
SAMPL5_007T1	3.63177540099565
SAMPL5_010T1	4.981085825548462
SAMPL5_011T1	4.708678379909259
SAMPL5_013T1	-4.274482585815036
SAMPL5_015T1	4.602163774618987
SAMPL5_017T1	-0.2589589517820059
SAMPL5_019T1	6.425365853377997
SAMPL5_020T1	0.6651266921776653
SAMPL5_021T1	3.055309741874936
SAMPL5_024T1	1.7041293026908306
SAMPL5_026T1	4.458228333379935
SAMPL5_027T1	2.259361456677283
SAMPL5_033T1	-3.8930358260019773
SAMPL5_037T1	7.0542232778493315
SAMPL5_042T1	-2.8945939893046955
SAMPL5_044T1	0.35935146044104727
SAMPL5_045T1	0.9122659640869131
SAMPL5_046T1	-1.5515493841205625
SAMPL5_047T1	-8.413079023286485
SAMPL5_048T1	0.8076905732141881
SAMPL5_049T1	-8.054609817961989
SAMPL5_050T1	1.9347298387413332
SAMPL5_055T1	-1.2436695073891144
SAMPL5_056T1	-2.5816230667459763
SAMPL5_058T1	-5.844953189399632
SAMPL5_059T1	0.5157152815696975
SAMPL5_060T1	4.7369610669821895
SAMPL5_061T1	8.038232104873828
SAMPL5_063T1	9.235378807659828
SAMPL5_067T1	8.58979072628037
SAMPL5_068T1	3.0520962793628144
SAMPL5_069T1	8.772600197847026
SAMPL5_070T1	11.166205931138933
SAMPL5_071T1	6.120003657536216
SAMPL5_072T1	10.94444241698099
SAMPL5_074T1	2.164542146641679
SAMPL5_075T1	9.096947448174319
SAMPL5_080T1	-0.9478098402640569
SAMPL5_081T1	9.051966541594055
SAMPL5_082T1	10.622035462293837
SAMPL5_084T1	9.946037883296185
SAMPL5_085T1	1.584134805954136
SAMPL5_086T1	8.641422375833969
SAMPL5_088T1	4.34426502571128
SAMPL5_090T1	2.5280218450286043
SAMPL5_092T1	5.026436518239791
