# Supplementary material for: Quantum–mechanical property prediction of solvated drug molecules: what have we learned from a decade of SAMPL blind prediction challenges?
Source: J Comput Aided Mol Des. 2020 Oct 20;35(4):453–72. doi: 10.1007/s10822-020-00347-5 (PMC8018924; doi:10.1007/s10822-020-00347-5)
Supplement: Supplementary file 5 — Supplementary file5 (GZ 15 kb) [file 10822_2020_347_MOESM5_ESM.gz › OR_05/pka_new.csv]

Name	Tautomer	Protomer	E_solv / kcal/mol	my_RISM / kcal/mol	Vm / A^3	charge / e
SAMPL5_002	T1	kat1	-728580.057469076	-13.4588606546367	355.320609745	1
SAMPL5_002	T1	kat2	-728567.920642911	-22.758687333174	348.085088047	1
SAMPL5_003	T1	A	-528133.903094703	-19.6310972260994	302.340472381	1
SAMPL5_004	T1	A	-551909.12643907	2.60856171988528	407.331003407	1
SAMPL5_004	T1	B	-551888.646630856	-6.46605491132887	400.058770605	1
SAMPL5_004	T2	A	-551864.740444279	-9.53712504660612	396.321174384	1
SAMPL5_004	T2	B	-551904.68688282	-1.67361700645315	405.215291486	1
SAMPL5_005	T1	A	-808809.703842147	-31.5233222304015	341.716075635	1
SAMPL5_005	T1	B	-808810.960359026	-31.7579658221797	344.618441424	1
SAMPL5_006	T1	kat1	-1.99659529195419e6	-22.0382812576482	295.142859246	1
SAMPL5_006	T1	an1	-1.99597120227356e6	-103.045340171606	218.69049399	-1
SAMPL5_007	T1	A	-2.10415087129159e6	-8.66600781739962	379.436480753	1
SAMPL5_007	T1	B	-2.10414038696954e6	-15.2679315470841	376.131306324	1
SAMPL5_007	T1	C	-2.104127326848e6	-17.4667670889101	370.831930936	1
SAMPL5_007	T2	B	-2.10412290108577e6	-25.0684332129541	373.410528669	1
SAMPL5_007	T3	A	-2.10412289436474e6	-24.482023917304	372.369765682	1
SAMPL5_007	T3	B	-2.10414654814448e6	-11.0603766689771	377.344799187	1
SAMPL5_010	T1	A	-477531.161405793	-29.3118923871893	294.293220378	1
SAMPL5_010	T1	B	-477509.154247914	-48.17785387739	286.697703911	1
SAMPL5_010	T1	anion	-476927.185227139	-101.18550030282	225.255749988	-1
SAMPL5_011	T1	A	-512206.025406272	-15.2707120074092	321.786603207	1
SAMPL5_011	T1	B	-512208.408643735	-13.0199366998088	320.328743052	1
SAMPL5_011	T1	C	-512203.761223599	-11.0824121821224	321.96389123	1
SAMPL5_011	T2	A	-512186.957877966	-31.1434234239962	322.757339632	1
SAMPL5_011	T2	B	-512172.925540384	-42.6343628032983	319.80201478	1
SAMPL5_011	T2	C	-512123.991849825	-52.7296641720841	313.29225645	1
SAMPL5_011	T1	anion	-511608.204000459	-85.9984363876673	252.404319551	-1
SAMPL5_011	T2	anion	-511555.200997849	-131.584942603967	249.916387972	-1
SAMPL5_013	T1	kat1	-724607.785573071	-25.8718666448375	409.971224874	1
SAMPL5_013	T1	kat2	-724611.507760736	-21.0044114302103	412.128631335	1
SAMPL5_013	T1	kat3	-724591.383474986	-34.8099673307839	408.452137297	1
SAMPL5_013	T2	kat1	-724619.813603028	-5.16638316132887	417.452285792	1
SAMPL5_013	T2	kat2	-724593.718803508	-26.5512565461281	410.340953388	1
SAMPL5_013	T2	kat3	-724580.431329685	-41.4688913859943	407.631089219	1
SAMPL5_013	T2	kat4	-724586.815701879	-26.6028044089388	409.528608593	1
SAMPL5_013	T2	an1	-724043.545819277	-67.0936272554971	349.04125053	-1
SAMPL5_015	T1	B	-463746.045212123	-39.7189160499522	274.88517733	1
SAMPL5_015	T1	C	-463710.745579536	-56.1817635726577	258.360768223	1
SAMPL5_015	T1	D	-463729.070344403	-49.7920468649618	265.045962302	1
SAMPL5_015	T1	A	-463158.021345128	-101.479451935707	199.803773596	-1
SAMPL5_015	T2	B	-463132.250015712	-119.662654547084	197.720483701	-1
SAMPL5_017	T1	A	-610419.455688083	2.24203018499044	424.771372279	1
SAMPL5_017	T1	B	-610401.91784721	-14.6270343628107	412.406684325	1
SAMPL5_017	T2	A	-610372.101217528	-10.5534514271032	416.070282129	1
SAMPL5_017	T2	B	-610420.693321404	0.946319112332696	425.662396056	1
SAMPL5_017	T3	A	-610368.043193909	-18.0108884887667	411.719600437	1
SAMPL5_017	T3	B	-610429.36284276	3.42615514746654	423.35525314	1
SAMPL5_019	T1	kat1	-573361.518263095	-0.257087065965583	413.136619271	1
SAMPL5_019	T1	kat2	-573350.869424634	-5.30631504278203	412.126946703	1
SAMPL5_019	T2	kat1	-573336.864859422	-15.7569964739484	408.426721216	1
SAMPL5_019	T3	kat1	-573342.774831855	-11.1692693914914	408.580602737	1
SAMPL5_019	T5	kat1	-573336.492583646	-15.0361404294933	410.788919348	1
SAMPL5_019	T6	kat1	-573346.005889012	-7.69911731309751	411.41004693	1
SAMPL5_020	T1	A	-706057.795913824	-14.6203419899618	378.247797228	1
SAMPL5_020	T2	A	-706019.662355791	-18.9595108427342	373.403760284	1
SAMPL5_020	T2	B	-706057.835581609	-14.5757679796845	378.168127048	1
SAMPL5_021	T1	A	-689983.137084508	-16.1202501780593	318.485233423	1
SAMPL5_021	T1	B	-689945.75651414	-34.2658493546845	307.887771339	1
SAMPL5_024	T1	kat1	-872996.547141565	-9.14637647394837	456.841559342	1
SAMPL5_026	T1	A	-444348.793603015	-42.132207332457	310.047550465	1
SAMPL5_026	T1	anion	-443783.171779022	-100.300258945985	246.736402481	-1
SAMPL5_027	T1	A	-414233.010376949	-30.2858555382409	258.084782038	1
SAMPL5_027	T1	B	-414224.151539645	-35.3726969526769	255.686126199	1
SAMPL5_027	T1	C	-414232.76453855	-31.1637312887189	258.049970588	1
SAMPL5_027	T1	D	-414222.984664817	-31.7165252992352	248.451753996	1
SAMPL5_027	T1	E	-414211.453445066	-42.4221606293021	249.038557935	1
SAMPL5_033	T1	kat1	-1.09099032099393e6	-6.52749086472275	460.786762319	1
SAMPL5_033	T1	kat2	-1.09098857597774e6	-8.16279863527725	457.197264004	1
SAMPL5_037	T1	A	-595453.333615343	-53.6560782282505	238.148894063	1
SAMPL5_042	T1	A	-607547.761302932	-28.9678107973231	366.379583347	1
SAMPL5_042	T1	B	-607554.518597094	-21.8468599746654	361.384905979	1
SAMPL5_042	T2	A	-607525.593905619	-41.4503116123327	353.479666701	1
SAMPL5_042	T1	anion	-606979.66116783	-75.2916648836042	304.125837951	-1
SAMPL5_044	T1	A	-868835.597956368	-21.3321688262428	364.380527806	1
SAMPL5_045	T1	A	-607664.25014342	-29.9075212645793	269.188924077	1
SAMPL5_046	T1	A	-1.01183947449642e6	-23.5524529194551	377.509721004	1
SAMPL5_046	T1	B	-1.01184512325256e6	-16.1906269763384	380.737621812	1
SAMPL5_046	T2	A	-1.01182233261212e6	-30.8513911880975	376.196429246	1
SAMPL5_046	T2	B	-1.01183219521577e6	-29.1803893472753	378.512072291	1
SAMPL5_046	T2	C	-1.01176289403726e6	-54.813323124283	369.493334912	1
SAMPL5_046	T3	A	-1.01182245024066e6	-30.7485119624761	376.484570414	1
SAMPL5_046	T3	B	-1.01184517579447e6	-20.3101723525335	381.401252422	1
SAMPL5_046	T3	C	-1.01178949607459e6	-27.6799628291109	373.503636249	1
SAMPL5_047	T1	A	-760910.6991744	-34.615810918499	327.001481038	1
SAMPL5_047	T1	anion	-760366.369768129	-65.3882724373805	268.544382445	-1
SAMPL5_048	T1	A	-856343.653125052	-17.3003928840822	379.455301153	1
SAMPL5_048	T1	anion	-855756.470628232	-68.145356918499	311.743774457	-1
SAMPL5_049	T1	kat1	-980547.485543111	-31.2016966990918	283.432169059	1
SAMPL5_050	T1	kat1	-450506.321305966	-33.9178214010516	270.644056462	1
SAMPL5_050	T1	kat2	-450517.240150477	-23.2848038867113	270.141501093	1
SAMPL5_050	T1	kat3	-450530.163947323	-15.8149362232314	275.841418182	1
SAMPL5_050	T1	an1	-449929.321506133	-95.3164466345602	202.437547302	-1
SAMPL5_055	T1	A	-367418.938532771	-43.6391800026291	212.270957735	1
SAMPL5_055	T1	B	-367427.177876907	-39.1512948556405	215.184830654	1
SAMPL5_055	T1	C	-367413.163481839	-42.7543191890535	213.493626131	1
SAMPL5_056	T1	A	-454391.457719694	-43.6142291861855	292.755579854	1
SAMPL5_056	T2	A	-454352.400638894	-49.8358372050669	288.702985141	1
SAMPL5_056	T1	anion	-453824.836097035	-87.807439459608	231.898847856	-1
SAMPL5_058	T1	A	-453480.863914674	-26.409851957935	301.760142916	1
SAMPL5_059	T1	A	-546004.9163806	-25.2069275996654	224.526820187	1
SAMPL5_059	T1	B	-545998.314548718	-35.4953774682122	221.557821454	1
SAMPL5_059	T1	C	-545973.103476278	-53.7385513248088	210.375994683	1
SAMPL5_059	T2	A	-545947.859721514	-49.0404552722275	213.640227462	1
SAMPL5_059	T2	B	-545985.397915228	-32.212698207935	220.92273557	1
SAMPL5_059	T2	C	-546004.970497105	-25.3244018228967	224.542709426	1
SAMPL5_059	T3	A	-545985.514334235	-32.2166028678298	220.890655933	1
SAMPL5_059	T3	B	-545955.647718904	-38.4542033391491	214.290998465	1
SAMPL5_059	T3	C	-545998.268723842	-35.5330284330784	221.471718335	1
SAMPL5_060	T1	A	-452186.581835378	-45.8320777318356	245.175131654	1
SAMPL5_060	T1	B	-452163.687000365	-51.7800855590344	248.643508077	1
SAMPL5_060	T1	anion	-451594.693672235	-117.103203858031	181.233694856	-1
SAMPL5_061	T1	A	-394261.03580679	-29.7111558130975	273.433254836	1
SAMPL5_061	T1	B	-394246.335148192	-31.9152625585564	279.263177586	1
SAMPL5_061	T1	C	-394244.295702871	-29.5038201551147	277.915117032	1
SAMPL5_063	T1	A	-420355.664479108	-47.7158461302581	289.169476963	1
SAMPL5_063	T1	B	-420353.185647769	-51.1443865097992	291.656386659	1
SAMPL5_067	T1	kat1	-518145.946158319	-16.1835119639101	379.609679649	1
SAMPL5_067	T1	an1	-517477.553029451	-130.712834636472	309.189273369	-1
SAMPL5_068	T1	A	-619532.116162672	-1.44949444000956	422.639358081	1
SAMPL5_068	T1	B	-619528.152500568	7.6657687456979	424.088060871	1
SAMPL5_068	T1	C	-619521.438470219	-4.2097167043499	418.724588478	1
SAMPL5_068	T1	D	-619522.36340094	-0.40962932456979	419.031379081	1
SAMPL5_069	T1	kat1	-683922.688079004	-16.7705316085086	398.808638711	1
SAMPL5_069	T1	an1	-683295.956980284	-97.1953182533461	335.728673364	-1
SAMPL5_069	T1	an2	-683300.290129813	-89.8391776957457	336.53193267	-1
SAMPL5_070	T1	A	-520055.568451179	-7.86524612189293	424.858049183	1
SAMPL5_071	T1	A	-552177.847228824	-26.7267454106119	373.294933508	1
SAMPL5_071	T1	B	-552198.22438399	-9.55298820673996	373.136879635	1
SAMPL5_072	T1	A	-494873.602077141	-6.07030983962715	396.130878363	1
SAMPL5_074	T1	kat1	-603422.25713466	-43.5744990542543	268.765720878	1
SAMPL5_074	T1	kat2	-603424.351056224	-44.9990299271032	268.179253099	1
SAMPL5_074	T1	kat3	-603435.239842745	-30.9317054032027	267.986100474	1
SAMPL5_074	T1	kat4	-603408.158194501	-51.7951628217017	258.651812792	1
SAMPL5_074	T2	kat1	-603397.831952773	-56.2435193836042	258.346173969	1
SAMPL5_074	T2	kat2	-603387.689944942	-70.5679550038241	258.005397402	1
SAMPL5_074	T3	kat1	-603402.567147987	-53.0530317641013	263.491978051	1
SAMPL5_074	T1	an1	-602813.028512468	-118.482442861616	190.656250017	-1
SAMPL5_074	T1	an2	-602813.115015273	-116.865779190966	189.803134961	-1
SAMPL5_074	T1	an3	-602803.407220896	-122.429767127151	193.377690858	-1
SAMPL5_074	T2	an1	-602787.238376896	-130.558877770076	191.589861664	-1
SAMPL5_074	T2	an2	-602787.664878858	-128.803040184512	191.118601163	-1
SAMPL5_074	T2	an3	-602816.729902542	-112.173970068595	195.674002562	-1
SAMPL5_074	T3	an1	-602760.822441299	-156.201994400574	187.314907716	-1
SAMPL5_074	T3	an2	-602748.109531417	-170.702737049235	186.80229526	-1
SAMPL5_074	T3	an3	-602780.067146743	-139.736408582696	188.288113512	-1
SAMPL5_075	T1	kat1	-542883.964288277	-19.3585095779159	402.915069826	1
SAMPL5_075	T1	an1	-542225.427377041	-122.944022169216	333.391591233	-1
SAMPL5_080	T1	A	-426100.713755164	-44.7446724261472	236.299471872	1
SAMPL5_081	T1	A	-552211.694912861	-43.5911501823614	365.814449377	1
SAMPL5_081	T1	B	-552177.994608996	-47.8143960489962	371.977168763	1
SAMPL5_081	T1	anion	-551543.504047112	-156.74994430043	297.722744973	-1
SAMPL5_082	T1	kat1	-712494.99854095	9.18737438575526	563.044196588	1
SAMPL5_084	T1	kat1	-989119.778139464	-13.9778026869025	477.137790188	1
SAMPL5_084	T1	an1	-988477.615480181	-97.6984102793977	415.934102452	-1
SAMPL5_085	T2	kat1	-525205.356574386	-33.1730197753346	310.026899962	1
SAMPL5_085	T2	kat2	-525221.085594871	-25.708344417782	313.127250708	1
SAMPL5_085	T2	an1	-524622.146456688	-99.6800478040153	247.852002711	-1
SAMPL5_085	T2	an2	-524647.541529334	-79.4019259684512	251.410553817	-1
SAMPL5_086	T1	kat1	-685093.282036191	5.01497740368069	530.074049241	1
SAMPL5_086	T1	kat2	-685096.885002123	-9.28851641467495	512.511463625	1
SAMPL5_088	T1	kat1	-575903.531943067	-20.6268190688337	409.650490334	1
SAMPL5_088	T1	an1	-575248.118548731	-123.978425391013	331.067257905	-1
SAMPL5_092	T1	kat1	-1.53316470026385e6	-10.379541666826	635.599929203	1
SAMPL5_092	T1	kat2	-1.53315014827318e6	-26.1746971190249	622.562073634	1
