# Supplementary material for: Quantum–mechanical property prediction of solvated drug molecules: what have we learned from a decade of SAMPL blind prediction challenges?
Source: J Comput Aided Mol Des. 2020 Oct 20;35(4):453–72. doi: 10.1007/s10822-020-00347-5 (PMC8018924; doi:10.1007/s10822-020-00347-5)
Supplement: Supplementary file 5 — Supplementary file5 (GZ 15 kb) [file 10822_2020_347_MOESM5_ESM.gz › OR_05/pka_orig.csv]

Name	Tautomer	Protonation	E_solv / kcal/mol	my_RISM / kcal/mol	Vm / A^3	charge / q	dG_corr_P3NI / kcal/mol
SAMPL5_002	T1	kat1	-728578.423523262	-16.1948675440086	219.84001025994277	1	-728647.3689191968
SAMPL5_002	T1	kat2	-728568.435689149	-21.3312796744572	216.55711964482697	1	-728641.7460470388
SAMPL5_003	T1	A	-528133.115279146	-20.3332546200498	188.36143267334165	1	-528200.8906982073
SAMPL5_004	T1	A	-551909.839557362	5.05412483508644	255.3976840661737	1	-551964.2996249669
SAMPL5_004	T1	B	-551889.579816107	-3.06162874334753	251.39650620599178	1	-551951.1294822106
SAMPL5_004	T2	A	-551865.529031398	-6.34982036208217	248.93483498710407	1	-551929.8145020003
SAMPL5_004	T2	B	-551905.416602181	0.366034904995092	253.25317736218076	1	-551963.9991086449
SAMPL5_005	T1	A	-808809.198693993	-30.6013115227172	214.32820913371333	1	-808890.9875599997
SAMPL5_005	T1	B	-808809.775174603	-31.7299172619186	215.8765640495319	1	-808892.8920700925
SAMPL5_006	T1	an1	-1.99596328833983e6	-122.634463137702	139.11891430594787	-1	-1.9960850918952194e6
SAMPL5_006	T1	kat1	-1.99659683275846e6	-17.5340784097218	186.10522481647854	1	-1.9966615718689493e6
SAMPL5_007	T1	A	-2.1041530210148e6	-3.18746985524408	238.9869490168398	1	-2.1042126735590277e6
SAMPL5_007	T1	B	-2.10414148898707e6	-11.9185511865579	235.13687771630157	1	-2.1042088425285616e6
SAMPL5_007	T1	C	-2.10412866203433e6	-12.7483443859796	233.56133445405354	1	-2.104196550848106e6
SAMPL5_007	T2	B	-2.10412561971657e6	-18.1937551870655	235.62912735551896	1	-2.1041990379212685e6
SAMPL5_007	T3	A	-2.10412573285749e6	-17.2332559190551	235.21614184697842	1	-2.104198167906402e6
SAMPL5_007	T3	B	-2.10414880764285e6	-5.22735440755654	237.39915069492412	1	-2.104210147529042e6
SAMPL5_010	T1	A	-477530.373809492	-29.4350843939851	184.51428887339787	1	-477606.20428372186
SAMPL5_010	T1	anion	-476922.391576461	-111.898870489892	144.4833901562304	-1	-477034.8285980692
SAMPL5_010	T1	B	-477508.476360833	-46.3597263169661	180.48904305927724	1	-477599.79354058416
SAMPL5_011	T1	A	-512205.144661338	-15.6120509741782	200.9372983668333	1	-512270.46164716565
SAMPL5_011	T1	anion	-511603.166982466	-96.9410939265874	160.53828246894105	-1	-511703.9484770621
SAMPL5_011	T1	B	-512208.073942096	-13.1201182339987	199.5251976580759	1	-512270.7848439192
SAMPL5_011	T1	C	-512203.623877958	-10.0596319360287	201.46881422455272	1	-512263.7319291618
SAMPL5_011	T2	A	-512185.868441288	-31.8891348913113	201.63990346742557	1	-512266.8230558445
SAMPL5_011	T2	anion	-511544.003865266	-151.576071742601	158.45494537531505	-1	-511696.5519887407
SAMPL5_011	T2	B	-512171.023024411	-45.0466683948576	199.20642216072667	1	-512264.1303972688
SAMPL5_011	T2	C	-512122.418423927	-54.4548385754359	194.97501301460164	1	-512223.81054700713
SAMPL5_013	T1	kat1	-724604.819507517	-29.5113106585459	254.8458504563867	1	-724692.1548629235
SAMPL5_013	T1	kat2	-724608.474264391	-24.872232544201	256.621031697237	1	-724691.6738906632
SAMPL5_013	T1	kat3	-724589.40669615	-36.5557127196569	253.8371185799956	1	-724683.2963173732
SAMPL5_013	T2	an1	-724038.953704301	-75.6428360416353	221.12741781355683	-1	-724129.2716751316
SAMPL5_013	T2	kat1	-724618.880023777	-6.01503506119377	259.45329397835627	1	-724684.5559542611
SAMPL5_013	T2	kat2	-724592.714568898	-26.9041799779572	256.0330785017329	1	-724677.7564893458
SAMPL5_013	T2	kat3	-724578.704575551	-42.8972676099719	253.37095167387517	1	-724678.5663509577
SAMPL5_013	T2	kat4	-724586.886746643	-24.851399965867	254.9673393772814	1	-724669.7977022014
SAMPL5_015	T1	A	-463152.634820913	-113.069281372046	127.36846730519872	-1	-463263.40608167404
SAMPL5_015	T1	B	-463744.70050692	-41.4305631079398	170.95237887527495	1	-463829.76659742394
SAMPL5_015	T1	C	-463709.481686079	-56.8822931549083	160.3393330554871	1	-463807.55894186645
SAMPL5_015	T1	D	-463727.701615774	-50.8881048698762	164.74433159295018	1	-463820.7782454796
SAMPL5_015	T2	B	-463127.513987272	-129.786897158636	126.11034657300645	-1	-463254.02430102276
SAMPL5_017	T1	A	-610419.191242178	1.81379913045713	263.89564266491885	1	-610478.1229196031
SAMPL5_017	T1	B	-610402.055330263	-13.3617387225475	257.2005090169115	1	-610474.3716138983
SAMPL5_017	T2	A	-610372.487677233	-9.06722840636654	259.44078035679615	1	-610441.0724443543
SAMPL5_017	T2	B	-610420.407268885	0.439920970971252	264.2925472015388	1	-610480.7137268048
SAMPL5_017	T3	A	-610368.147059496	-16.1114702320501	257.35222834762146	1	-610443.1104180947
SAMPL5_017	T3	B	-610429.584175343	4.23665619098304	263.76519907009333	1	-610486.1839756203
SAMPL5_019	T1	kat1	-573362.291164816	2.71089842194268	258.8173096564813	1	-573419.5418126455
SAMPL5_019	T1	kat2	-573351.847642029	-1.91943695099443	258.33673545251537	1	-573413.436115548
SAMPL5_019	T2	kat1	-573336.763033816	-13.4229429178806	256.71001523637966	1	-573409.0579594775
SAMPL5_019	T3	kat1	-573342.208139645	-9.58506422290403	256.41156649316713	1	-573410.794376123
SAMPL5_019	T5	kat1	-573335.709585601	-13.425649690223	257.9407248230369	1	-573408.207140857
SAMPL5_019	T6	kat1	-573346.304719548	-4.69712416649607	259.05617185146326	1	-573410.6592100372
SAMPL5_020	T1	A	-706057.240268341	-15.2816126830977	234.8634446489773	1	-706127.7567091311
SAMPL5_020	T2	A	-706018.769884102	-19.1726506703964	232.7090024287268	1	-706092.6470019189
SAMPL5_020	T2	B	-706057.331138373	-15.2247502955245	234.71428939617482	1	-706127.7691048788
SAMPL5_021	T1	A	-689984.060812821	-13.8253550887565	199.49030211255547	1	-690047.4386254561
SAMPL5_021	T1	B	-689947.238384146	-30.7158914741691	193.16238129224325	1	-690025.696083005
SAMPL5_024	T1	kat1	-872995.4456845	-10.3380005828409	284.8544857406984	1	-873069.3733060736
SAMPL5_026	T1	A	-444347.989879316	-42.5939991721076	193.46607435220093	1	-444437.8250701262
SAMPL5_026	T1	anion	-443779.440590453	-109.875206016291	156.1330821669416	-1	-443891.8412697873
SAMPL5_027	T1	A	-414233.241421503	-28.0271812512584	161.41610597936133	1	-414303.9746409866
SAMPL5_027	T1	B	-414223.875263905	-33.8396050126282	159.4005834543535	1	-414299.82416316506
SAMPL5_027	T1	C	-414233.050588727	-28.6815772708997	161.65768210689268	1	-414304.4471718605
SAMPL5_027	T1	D	-414223.560949889	-27.0829108177598	157.68453624462467	1	-414292.78706508304
SAMPL5_027	T1	E	-414211.414670667	-39.4312014718573	156.62111769001052	1	-414292.24447046546
SAMPL5_033	T1	kat1	-1.09099061429645e6	-4.68157974783618	287.6699812515996	1	-1.091059605051135e6
SAMPL5_033	T1	kat2	-1.09098795014553e6	-8.8841723498844	283.987994507932	1	-1.091060350408475e6
SAMPL5_037	T1	A	-595452.045464598	-55.0154597522063	147.56768924650632	1	-595546.2663327167
SAMPL5_042	T1	A	-607547.294804338	-28.0407762551668	229.17106734987016	1	-607629.0543550554
SAMPL5_042	T1	anion	-606972.571454945	-89.0728296146807	193.0521051235568	-1	-607071.1340259344
SAMPL5_042	T1	B	-607553.9468561	-20.4860434321921	226.9750422339022	1	-607628.1445159392
SAMPL5_042	T2	A	-607523.14313787	-43.4573778427357	220.27989209638707	1	-607618.1602368244
SAMPL5_044	T1	A	-868832.902191704	-25.3115493324736	226.22535376820468	1	-868911.5800672582
SAMPL5_045	T1	A	-607663.398053956	-30.3029584133753	167.7185969057361	1	-607737.3261285601
SAMPL5_046	T1	A	-1.01183940737509e6	-21.7664432779011	236.56838964133217	1	-1.0119163855195423e6
SAMPL5_046	T1	B	-1.01184488084978e6	-15.0817962727677	238.72329888443127	1	-1.0119158341337856e6
SAMPL5_046	T2	A	-1.01182142399205e6	-30.5886004917625	233.6600197264441	1	-1.0119063430633883e6
SAMPL5_046	T2	B	-1.01183073846199e6	-29.9037387488324	235.72019039343618	1	-1.0119153392566153e6
SAMPL5_046	T2	C	-1.01176204293208e6	-53.1003138319246	231.81840618198206	1	-1.0118681320306506e6
SAMPL5_046	T3	A	-1.01182154843022e6	-30.5053457809877	233.84507159883688	1	-1.0119064181813338e6
SAMPL5_046	T3	B	-1.01184496254006e6	-19.7049939050414	236.4757037160404	1	-1.0119199596185492e6
SAMPL5_046	T3	C	-1.01178960113037e6	-25.6576313405397	232.46179500058474	1	-1.0118696227784563e6
SAMPL5_047	T1	A	-760908.609843853	-37.6602758192461	203.01964676068954	1	-760995.2926571033
SAMPL5_047	T1	anion	-760102.090533619	-29.8256102663705	205.93457965531115	1	-760181.7752555981
SAMPL5_048	T1	A	-856342.533953452	-17.629366772214	238.471911744898	1	-856415.8759881224
SAMPL5_048	T1	anion	-855753.436435128	-74.1915064229377	198.81339980319385	-1	-855838.7431991183
SAMPL5_049	T1	kat1	-980546.610061343	-32.0918347715246	176.20910004757357	1	-980623.6242895663
SAMPL5_050	T1	an1	-449921.640945049	-107.053499221632	131.45050808279942	-1	-450027.338489887
SAMPL5_050	T1	kat1	-450505.332913295	-34.5334187134527	169.0353586683387	1	-450583.50960510067
SAMPL5_050	T1	kat2	-450517.876456631	-20.7819315841075	169.36940018916	1	-450582.99268011143
SAMPL5_050	T1	kat3	-450530.688215145	-14.0957956105577	172.96825022874216	1	-450590.01286639716
SAMPL5_055	T1	A	-367417.87765757	-44.2078568454921	132.14345802503124	1	-367499.2841738994
SAMPL5_055	T1	B	-367425.59364619	-41.0307073315103	133.56853366817043	1	-367504.2017631528
SAMPL5_055	T1	C	-367413.52198805	-40.4331331816888	133.17045372896018	1	-367491.4954930414
SAMPL5_056	T1	A	-454390.244655314	-45.1219819261025	180.90528861313945	1	-454480.44906018116
SAMPL5_056	T1	anion	-453818.45275739	-100.22630973464	147.18407677886916	-1	-453920.19666965946
SAMPL5_056	T2	A	-454350.769320953	-51.2901061070183	178.5387978886594	1	-454446.47158754745
SAMPL5_058	T1	A	-453478.617960101	-28.7048351662718	187.58884406318356	1	-453554.2517568253
SAMPL5_059	T1	A	-546005.75518263	-23.1187584163296	140.20930388430443	1	-546068.3601470126
SAMPL5_059	T1	B	-545999.736723189	-31.7624506435844	139.376799139923	1	-546070.4498384127
SAMPL5_059	T1	C	-545974.961154822	-48.1148621197392	133.79470074440772	1	-546060.3621788179
SAMPL5_059	T2	A	-545946.857479529	-48.4060664118798	133.32146762364667	1	-546032.4593018517
SAMPL5_059	T2	B	-545984.905391336	-31.2330224957194	138.01774396301346	1	-546054.892681652
SAMPL5_059	T2	C	-546005.827322164	-23.0832688944475	140.35587830365765	1	-546068.4222654927
SAMPL5_059	T3	A	-545985.067161156	-31.1975130082261	137.94439381994073	1	-546055.0086632991
SAMPL5_059	T3	B	-545956.762701142	-34.3878179078768	135.35339248736753	1	-546029.3256311937
SAMPL5_059	T3	C	-545999.701805585	-31.823770932489	139.31317319889038	1	-546070.4630596397
SAMPL5_060	T1	A	-452185.93461711	-45.5796584907377	153.42148263597915	1	-452272.1080969913
SAMPL5_060	T1	anion	-451590.182567244	-128.262309698645	115.79910032304352	-1	-451713.5628228392
SAMPL5_060	T1	B	-452162.792775061	-51.8097886839898	155.7975991525169	1	-452255.29414825875
SAMPL5_061	T1	A	-394261.337412424	-27.9782830014901	169.9082188960475	1	-394333.4043652228
SAMPL5_061	T1	B	-394248.21285319	-27.7796939616785	174.34326819312463	1	-394320.8113159769
SAMPL5_061	T1	C	-394245.835855205	-25.81660117749	172.89802181813846	1	-394316.3271998673
SAMPL5_063	T1	A	-420353.942388129	-50.109132374784	177.75471574080817	1	-420448.39091223606
SAMPL5_063	T1	B	-420352.050882984	-51.8328684308492	181.12395086108327	1	-420448.6909897814
SAMPL5_067	T1	an1	-517468.426770609	-149.975684726412	195.32668327686653	-1	-517625.4419985678
SAMPL5_067	T1	kat1	-518146.578252168	-13.3049900696265	237.02053326323437	1	-518215.5602202078
SAMPL5_068	T1	A	-619532.872212943	1.44077066812355	264.7890347417298	1	-619592.3048650686
SAMPL5_068	T1	B	-619529.053584789	10.3150507336206	266.42030386080694	1	-619580.2880116662
SAMPL5_068	T1	C	-619522.824565164	0.274886189143396	262.3975810330712	1	-619582.9803953595
SAMPL5_068	T1	D	-619523.815741834	4.1495933978119	262.6182236623215	1	-619580.3121363113
SAMPL5_069	T1	an1	-683290.067446266	-106.495260382086	215.80067885304172	-1	-683408.9434670473
SAMPL5_069	T1	an2	-683295.846796743	-97.451824764884	217.15900014928354	-1	-683406.3189021149
SAMPL5_069	T1	kat1	-683923.403201901	-13.3983639914991	251.3521823205321	1	-683994.8037870227
SAMPL5_070	T1	A	-520056.145020673	-5.60927427278096	264.9325964572359	1	-520122.32462208474
SAMPL5_071	T1	A	-552179.671257025	-20.9601080944771	235.5280024210381	1	-552255.711289404
SAMPL5_071	T1	B	-552198.837389108	-7.41802845595692	233.0391505966151	1	-552261.5578118225
SAMPL5_072	T1	A	-494873.944734569	-3.64195886638886	247.8963786682215	1	-494935.4789251193
SAMPL5_074	T1	an1	-602806.981268915	-129.447473045432	121.77744244803301	-1	-602932.4635740011
SAMPL5_074	T1	an2	-602806.832297348	-128.118998567316	121.2408121361687	-1	-602930.9604113338
SAMPL5_074	T1	an3	-602796.055934579	-136.994999094146	123.4671595963863	-1	-602929.0109586159
SAMPL5_074	T1	kat1	-603422.221950238	-41.3889748772169	168.4998439710552	1	-603506.8497259384
SAMPL5_074	T1	kat2	-603424.654306953	-42.0584660954123	168.57259043598248	1	-603509.9323998088
SAMPL5_074	T1	kat3	-603435.809342336	-27.4303846041572	168.46661526679856	1	-603507.1194371841
SAMPL5_074	T1	kat4	-603408.875537385	-47.0231689005772	163.53907196263128	1	-603498.0702740495
SAMPL5_074	T2	an1	-602775.574490429	-151.638866802337	119.26871000887303	-1	-602921.8128964265
SAMPL5_074	T2	an2	-602776.672114733	-148.587607331824	119.12939817569426	-1	-602919.9778959554
SAMPL5_074	T2	an3	-602809.716055201	-123.489934491948	125.46164225188427	-1	-602930.1155233093
SAMPL5_074	T2	kat1	-603395.703017512	-56.5739390594136	161.0676420745519	1	-603493.6045810613
SAMPL5_074	T2	kat2	-603385.226868495	-72.4609030030411	159.6144496042458	1	-603498.0435857071
SAMPL5_074	T3	an1	-602749.569552734	-178.965804430979	116.86092240635534	-1	-602921.4782258426
SAMPL5_074	T3	an2	-602734.604900326	-196.701161277784	116.93592192573564	-1	-602923.4399387356
SAMPL5_074	T3	an3	-602771.493846833	-156.798300522105	117.9160972964729	-1	-602922.4329313115
SAMPL5_074	T3	kat1	-603400.805844148	-53.8778931786662	163.71590916773434	1	-603496.5666620042
SAMPL5_075	T1	an1	-542217.318687936	-139.830098342004	210.2829834963466	-1	-542367.0891921829
SAMPL5_075	T1	kat1	-542885.141046342	-15.3174683229923	251.8872103856154	1	-542958.4588446333
SAMPL5_080	T1	A	-426099.624755364	-46.1569467965948	146.23960401880672	1	-426185.1814011245
SAMPL5_081	T1	A	-552208.849617818	-47.1251585972275	226.71093286880847	1	-552308.4100183268
SAMPL5_081	T1	anion	-551530.937774828	-181.63489715683	186.77398836195528	-1	-551716.756115463
SAMPL5_081	T1	B	-552177.143189131	-47.2234774378739	231.90387798784977	1	-552277.6414537719
SAMPL5_082	T1	kat1	-712495.809776686	12.2483890493041	351.80105275842055	1	-712559.0787672692
SAMPL5_084	T1	an1	-988469.215609365	-111.937705893619	264.1493852899239	-1	-988601.1410167312
SAMPL5_084	T1	kat1	-989119.045360462	-13.7137580092412	297.78567669547687	1	-989198.2943614378
SAMPL5_085	T2	an1	-524615.713418328	-112.271388904568	158.3737931494823	-1	-524730.7635533386
SAMPL5_085	T2	an2	-524644.625179791	-85.6443682822083	162.51960449654763	-1	-524734.9550676851
SAMPL5_085	T2	kat1	-525205.888688361	-30.0606433183794	194.88956347123235	1	-525284.0022266461
SAMPL5_085	T2	kat2	-525221.887130844	-22.4533947878113	196.61503964231218	1	-525293.0261223952
SAMPL5_086	T1	kat1	-685091.2533075	2.22840454363255	329.91426516544493	1	-685160.5207056034
SAMPL5_086	T1	kat2	-685095.70543222	-10.0824153082918	318.05790046168767	1	-685174.786418081
SAMPL5_088	T1	an1	-575237.276007139	-145.064723101878	207.71577536309286	-1	-575391.6214705697
SAMPL5_088	T1	kat1	-575902.557348453	-22.035653840978	254.58413961143143	1	-575982.7206445913
SAMPL5_090	T1	A	-620305.345514578	2.22380013807095	269.72585272983855	1	-620364.8338580177
SAMPL5_090	T1	B	-620313.102293152	5.6886728739541	269.73963639045076	1	-620369.2884348858
SAMPL5_092	T1	kat1	-1.53316373785058e6	-9.82348497230591	398.34964278466094	1	-1.5332556230769367e6
SAMPL5_092	T1	kat2	-1.53314843412538e6	-27.0977027480779	389.1825997983519	1	-1.5332553036633448e6
