# Supplementary material for: Quantum–mechanical property prediction of solvated drug molecules: what have we learned from a decade of SAMPL blind prediction challenges?
Source: J Comput Aided Mol Des. 2020 Oct 20;35(4):453–72. doi: 10.1007/s10822-020-00347-5 (PMC8018924; doi:10.1007/s10822-020-00347-5)
Supplement: Supplementary file 5 — Supplementary file5 (GZ 15 kb) [file 10822_2020_347_MOESM5_ESM.gz › OR_05/pka_sampl6_chemicalize.csv]

compound	pKa_chemicalize	pKa_calc	protonation state (EC-RISM)
SAMPL5_002	4.21	3.7661022527831847	1->0
SAMPL5_004	5.4	8.64731822909178	1->0
SAMPL5_005	4.97	5.4589959598291955	1->0
SAMPL5_006	4.57	3.7719534981087577	1->0
SAMPL5_007	3.96	5.371608358602884	1->0
SAMPL5_010	4.6	5.665134693488227	1->0
SAMPL5_010	5.23	6.746450114784153	0->-1
SAMPL5_011	3.56	7.800345585678826	0->-1
SAMPL5_013	12.15	9.421532500060238	0->-1
SAMPL5_015	3.73	3.4854122672047367	1->0
SAMPL5_015	5.09	6.276636578219467	0->-1
SAMPL5_017	4.32	5.5286836979242935	1->0
SAMPL5_019	4.71	8.006700880350564	1->0
SAMPL5_021	2.79	3.5131938615255933	1->0
SAMPL5_024	2.5	2.3877706890582715	1->0
SAMPL5_026	4.89	5.581556261487947	0->-1
SAMPL5_027	6.46	4.170397889241883	1->0
SAMPL5_037	8.36	8.075913523885276	1->0
SAMPL5_042	10.19	10.224350102805772	0->-1
SAMPL5_044	2.3	1.817844258980415	1->0
SAMPL5_045	2.28	2.146025103916827	1->0
SAMPL5_047	11.5	8.237656835274123	0->-1
SAMPL5_048	2.01	1.9916273230405466	1->0
SAMPL5_048	12.9	12.61378577447391	0->-1
SAMPL5_050	10.76	4.090552646414807	1->0
SAMPL5_055	0.31	-0.30285230989051115	1->0
SAMPL5_056	6.91	9.691743706348944	0->-1
SAMPL5_059	2.04	1.8333900259757172	1->0
SAMPL5_060	5.44	7.0868410690576695	0->-1
SAMPL5_061	7.92	8.420688400465195	1->0
SAMPL5_063	9.93	10.202079511626494	1->0
SAMPL5_067	9.67	14.468088443582246	0->-1
SAMPL5_068	1.19	3.417143099198853	1->0
SAMPL5_069	7.02	8.912301126143404	1->0
SAMPL5_069	9.87	10.720588845273227	0->-1
SAMPL5_070	9.76	11.144855476398163	1->0
SAMPL5_071	5.34	5.923328836560103	1->0
SAMPL5_072	8.87	10.797013726832148	1->0
SAMPL5_074	3.94	3.555085294496706	1->0
SAMPL5_075	9.67	10.425364484680188	1->0
SAMPL5_080	-1.16	-0.03157433233695883	1->0
SAMPL5_081	9.67	10.19247050177961	1->0
SAMPL5_082	9.67	10.449302628880474	1->0
SAMPL5_084	8.07	9.989817438526899	1->0
SAMPL5_086	9.04	9.894489552607439	1->0
SAMPL5_088	15.18	18.839273330642783	0->-1
SAMPL5_092	6.42	6.2366466587254195	1->0
