# Supplementary material for: Quantum–mechanical property prediction of solvated drug molecules: what have we learned from a decade of SAMPL blind prediction challenges?
Source: J Comput Aided Mol Des. 2020 Oct 20;35(4):453–72. doi: 10.1007/s10822-020-00347-5 (PMC8018924; doi:10.1007/s10822-020-00347-5)
Supplement: Supplementary file 6 — Supplementary file6 (GZ 68 kb) [file 10822_2020_347_MOESM6_ESM.gz]

Archive with 158 entries (154 files):
- OR_06
- OR_06/SAMPL2
- OR_06/SAMPL2/10B_4.xyz
- OR_06/SAMPL2/10B_5.xyz
- OR_06/SAMPL2/10C_1.xyz
- OR_06/SAMPL2/10D_1.xyz
- OR_06/SAMPL2/10D_4.xyz
- OR_06/SAMPL2/11C_1.xyz
- OR_06/SAMPL2/11D_1.xyz
- OR_06/SAMPL2/11D_4.xyz
- OR_06/SAMPL2/12C_1.xyz
- OR_06/SAMPL2/12D_1.xyz
- OR_06/SAMPL2/12D_2.xyz
- OR_06/SAMPL2/13C_1.xyz
- OR_06/SAMPL2/13D_1.xyz
- OR_06/SAMPL2/13D_2.xyz
- OR_06/SAMPL2/14C_1.xyz
- OR_06/SAMPL2/14D_1.xyz
- OR_06/SAMPL2/14D_2.xyz
- OR_06/SAMPL2/15A_1.xyz
- OR_06/SAMPL2/15B_2.xyz
- OR_06/SAMPL2/15B_4.xyz
- OR_06/SAMPL2/15C_1.xyz
- OR_06/SAMPL2/16A_1.xyz
- OR_06/SAMPL2/16C_1.xyz
- OR_06/SAMPL2/1A_1.xyz
- OR_06/SAMPL2/1A_3.xyz
- OR_06/SAMPL2/1B_1.xyz
- OR_06/SAMPL2/2A_1.xyz
- OR_06/SAMPL2/2A_2.xyz
- OR_06/SAMPL2/2B_1.xyz
- OR_06/SAMPL2/3A_1.xyz
- OR_06/SAMPL2/3A_4.xyz
- OR_06/SAMPL2/3B_1.xyz
- OR_06/SAMPL2/4A_1.xyz
- OR_06/SAMPL2/4A_3.xyz
- OR_06/SAMPL2/4B_1.xyz
- OR_06/SAMPL2/5A_1.xyz
- OR_06/SAMPL2/5A_2.xyz
- OR_06/SAMPL2/5B_1.xyz
- OR_06/SAMPL2/5C_1.xyz
- OR_06/SAMPL2/6A_1.xyz
- OR_06/SAMPL2/6A_2.xyz
- OR_06/SAMPL2/6B_1.xyz
- OR_06/SAMPL2/6Z_1.xyz
- OR_06/SAMPL2/7A_g1_1.xyz
- OR_06/SAMPL2/7B_cis_1.xyz
- OR_06/SAMPL2/7B_cis_3.xyz
- OR_06/SAMPL2/7B_trans_1.xyz
- OR_06/SAMPL2/7B_trans_2.xyz
- OR_06/SAMPL2/8A_1.xyz
- OR_06/SAMPL2/8B_1.xyz
- OR_06/SAMPL2/8B_3.xyz
- OR_06/PCMOpt
- OR_06/PCMOpt/10B_4_PCMOpt.xyz
- OR_06/PCMOpt/10B_5_PCMOpt.xyz
- OR_06/PCMOpt/10C_1_PCMOpt.xyz
- OR_06/PCMOpt/10D_1_PCMOpt.xyz
- OR_06/PCMOpt/10D_4_PCMOpt.xyz
- OR_06/PCMOpt/11C_1_PCMOpt.xyz
- OR_06/PCMOpt/11D_1_PCMOpt.xyz
- OR_06/PCMOpt/11D_4_PCMOpt.xyz
- OR_06/PCMOpt/12C_1_PCMOpt.xyz
- OR_06/PCMOpt/12D_1_PCMOpt.xyz
- OR_06/PCMOpt/12D_2_PCMOpt.xyz
- OR_06/PCMOpt/13C_1_PCMOpt.xyz
- OR_06/PCMOpt/13D_1_PCMOpt.xyz
- OR_06/PCMOpt/13D_2_PCMOpt.xyz
- OR_06/PCMOpt/14C_1_PCMOpt.xyz
- OR_06/PCMOpt/14D_1_PCMOpt.xyz
- OR_06/PCMOpt/14D_2_PCMOpt.xyz
- OR_06/PCMOpt/15A_1_PCMOpt.xyz
- OR_06/PCMOpt/15B_2_PCMOpt.xyz
- OR_06/PCMOpt/15B_4_PCMOpt.xyz
- OR_06/PCMOpt/15C_1_PCMOpt.xyz
- OR_06/PCMOpt/16A_1_PCMOpt.xyz
- OR_06/PCMOpt/16C_1_PCMOpt.xyz
- OR_06/PCMOpt/1A_1_PCMOpt.xyz
- OR_06/PCMOpt/1A_3_PCMOpt.xyz
- OR_06/PCMOpt/1B_1_PCMOpt.xyz
- OR_06/PCMOpt/2A_1_PCMOpt.xyz
- OR_06/PCMOpt/2A_2_PCMOpt.xyz
- OR_06/PCMOpt/2B_1_PCMOpt.xyz
- OR_06/PCMOpt/3A_1_PCMOpt.xyz
- OR_06/PCMOpt/3A_4_PCMOpt.xyz
- OR_06/PCMOpt/3B_1_PCMOpt.xyz
- OR_06/PCMOpt/4A_1_PCMOpt.xyz
- OR_06/PCMOpt/4A_3_PCMOpt.xyz
- OR_06/PCMOpt/4B_1_PCMOpt.xyz
- OR_06/PCMOpt/5A_1_PCMOpt.xyz
- OR_06/PCMOpt/5A_2_PCMOpt.xyz
- OR_06/PCMOpt/5B_1_PCMOpt.xyz
- OR_06/PCMOpt/5C_1_PCMOpt.xyz
- OR_06/PCMOpt/6A_1_PCMOpt.xyz
- OR_06/PCMOpt/6A_2_PCMOpt.xyz
- OR_06/PCMOpt/6B_1_PCMOpt.xyz
- OR_06/PCMOpt/6Z_1_PCMOpt.xyz
- OR_06/PCMOpt/7A_g1_1_PCMOpt.xyz
- OR_06/PCMOpt/7B_cis_1_PCMOpt.xyz
- OR_06/PCMOpt/7B_cis_3_PCMOpt.xyz
- OR_06/PCMOpt/7B_trans_1_PCMOpt.xyz
- OR_06/PCMOpt/7B_trans_2_PCMOpt.xyz
- OR_06/PCMOpt/8A_1_PCMOpt.xyz
- OR_06/PCMOpt/8B_1_PCMOpt.xyz
- OR_06/PCMOpt/8B_3_PCMOpt.xyz
- OR_06/VacOpt
- OR_06/VacOpt/10B_4_VacOpt.xyz
- OR_06/VacOpt/10B_5_VacOpt.xyz
- OR_06/VacOpt/10C_1_VacOpt.xyz
- OR_06/VacOpt/10D_1_VacOpt.xyz
- OR_06/VacOpt/10D_4_VacOpt.xyz
- OR_06/VacOpt/11C_1_VacOpt.xyz
- OR_06/VacOpt/11D_1_VacOpt.xyz
- OR_06/VacOpt/11D_4_VacOpt.xyz
- OR_06/VacOpt/12C_1_VacOpt.xyz
- OR_06/VacOpt/12D_1_VacOpt.xyz
- OR_06/VacOpt/12D_2_VacOpt.xyz
- OR_06/VacOpt/13C_1_VacOpt.xyz
- OR_06/VacOpt/13D_1_VacOpt.xyz
- OR_06/VacOpt/13D_2_VacOpt.xyz
- OR_06/VacOpt/14C_1_VacOpt.xyz
- OR_06/VacOpt/14D_1_VacOpt.xyz
- OR_06/VacOpt/14D_2_VacOpt.xyz
- OR_06/VacOpt/15A_1_VacOpt.xyz
- OR_06/VacOpt/15B_2_VacOpt.xyz
- OR_06/VacOpt/15B_4_VacOpt.xyz
- OR_06/VacOpt/15C_1_VacOpt.xyz
- OR_06/VacOpt/16A_1_VacOpt.xyz
- OR_06/VacOpt/16C_1_VacOpt.xyz
- OR_06/VacOpt/1A_1_VacOpt.xyz
- OR_06/VacOpt/1A_3_VacOpt.xyz
- OR_06/VacOpt/1B_1_VacOpt.xyz
- OR_06/VacOpt/2A_1_VacOpt.xyz
- OR_06/VacOpt/2A_2_VacOpt.xyz
- OR_06/VacOpt/2B_1_VacOpt.xyz
- OR_06/VacOpt/3A_1_VacOpt.xyz
- OR_06/VacOpt/3A_4_VacOpt.xyz
- OR_06/VacOpt/3B_1_VacOpt.xyz
- OR_06/VacOpt/4A_1_VacOpt.xyz
- OR_06/VacOpt/4A_3_VacOpt.xyz
- OR_06/VacOpt/4B_1_VacOpt.xyz
- OR_06/VacOpt/5A_1_VacOpt.xyz
- OR_06/VacOpt/5A_2_VacOpt.xyz
- OR_06/VacOpt/5B_1_VacOpt.xyz
- OR_06/VacOpt/5C_1_VacOpt.xyz
- OR_06/VacOpt/6A_1_VacOpt.xyz
- OR_06/VacOpt/6A_2_VacOpt.xyz
- OR_06/VacOpt/6B_1_VacOpt.xyz
- OR_06/VacOpt/6Z_1_VacOpt.xyz
- OR_06/VacOpt/7A_g1_1_VacOpt.xyz
- OR_06/VacOpt/7B_cis_1_VacOpt.xyz
- OR_06/VacOpt/7B_cis_3_VacOpt.xyz
- OR_06/VacOpt/7B_trans_1_VacOpt.xyz
- OR_06/VacOpt/7B_trans_2_VacOpt.xyz
- OR_06/VacOpt/8A_1_VacOpt.xyz
- OR_06/VacOpt/8B_1_VacOpt.xyz
- OR_06/VacOpt/8B_3_VacOpt.xyz
- OR_06/OR_INFO.txt
