# Supplementary material for: Quantum–mechanical property prediction of solvated drug molecules: what have we learned from a decade of SAMPL blind prediction challenges?
Source: J Comput Aided Mol Des. 2020 Oct 20;35(4):453–72. doi: 10.1007/s10822-020-00347-5 (PMC8018924; doi:10.1007/s10822-020-00347-5)
Supplement: Supplementary file 6 — Supplementary file6 (GZ 68 kb) [file 10822_2020_347_MOESM6_ESM.gz › OR_06/SAMPL2/10B_4.xyz]

 C        -0.413843164761     -1.502879754606     -1.639189805643
 C         0.098650333806     -0.990451664118     -0.420250533234
 C        -0.028365863362     -2.832779740588     -1.640404394017
 C        -0.022138251174      0.405794667236      0.107768300391
 N         0.746855424220     -1.928591067509      0.270939008944
 N         0.656047008267     -3.055882342542     -0.499027737043
 O        -0.203263340499     -3.849760692587     -2.504899992522
 H        -0.978459816505     -0.985681967229     -2.402745476397
 H        -1.070298700165      0.688417287870      0.244820433562
 H         0.485179111162      0.489622955211      1.070662194068
 H         0.423568705982      1.129966711011     -0.580784025441
 H         1.079678807738     -3.935528352489     -0.191426404774
 H        -0.726710250306     -3.538846040445     -3.280661572850
