# Supplementary material for: Quantum–mechanical property prediction of solvated drug molecules: what have we learned from a decade of SAMPL blind prediction challenges?
Source: J Comput Aided Mol Des. 2020 Oct 20;35(4):453–72. doi: 10.1007/s10822-020-00347-5 (PMC8018924; doi:10.1007/s10822-020-00347-5)
Supplement: Supplementary file 6 — Supplementary file6 (GZ 68 kb) [file 10822_2020_347_MOESM6_ESM.gz › OR_06/SAMPL2/10B_5.xyz]

 C        -0.398646853740     -1.521259035617     -1.623452713158
 C         0.104460794385     -0.991791458048     -0.409524149965
 C        -0.005534408832     -2.847415270622     -1.610911072839
 C        -0.027783793630      0.409705752888      0.101512696280
 N         0.756532070794     -1.917250736737      0.296097153159
 N         0.676382852760     -3.054983282709     -0.462200359928
 O        -0.234819892842     -3.793653782033     -2.539795813957
 H        -0.962920000740     -1.017719417999     -2.395765862394
 H        -1.078388404544      0.685277439209      0.234174044676
 H         0.478172117020      0.510480908355      1.063458202622
 H         0.412034854269      1.128544419865     -0.596346765384
 H         1.107787914105     -3.925731104059     -0.137321820635
 H         0.175304750993     -4.654156432494     -2.283004538477
