# Supplementary material for: Quantum–mechanical property prediction of solvated drug molecules: what have we learned from a decade of SAMPL blind prediction challenges?
Source: J Comput Aided Mol Des. 2020 Oct 20;35(4):453–72. doi: 10.1007/s10822-020-00347-5 (PMC8018924; doi:10.1007/s10822-020-00347-5)
Supplement: Supplementary file 6 — Supplementary file6 (GZ 68 kb) [file 10822_2020_347_MOESM6_ESM.gz › OR_06/SAMPL2/10C_1.xyz]

 C         3.229536464599     -0.397728823112      0.019740359910
 C         1.942876475289     -0.818938447121     -0.183025229243
 C         3.996042227835     -1.526607281209      0.490743622018
 C         0.763026667905     -0.080777356885     -0.720928549472
 N         1.827394208353     -2.133016834569      0.190910236181
 N         3.116013340445     -2.603572450589      0.450536960254
 O         5.176938636962     -1.617705684953      0.876123032327
 H         3.612578347596      0.605104301961     -0.110394840881
 H         0.462556751519     -0.483296908281     -1.693752373809
 H         1.005618882669      0.974356734610     -0.847476657058
 H        -0.093396341724     -0.166132182440     -0.046501389060
 H         1.216553353744     -2.783361790446     -0.322508974301
 H         3.196960972350     -3.389623282723      1.107133802402
