# Supplementary material for: Quantum–mechanical property prediction of solvated drug molecules: what have we learned from a decade of SAMPL blind prediction challenges?
Source: J Comput Aided Mol Des. 2020 Oct 20;35(4):453–72. doi: 10.1007/s10822-020-00347-5 (PMC8018924; doi:10.1007/s10822-020-00347-5)
Supplement: Supplementary file 6 — Supplementary file6 (GZ 68 kb) [file 10822_2020_347_MOESM6_ESM.gz › OR_06/SAMPL2/10D_1.xyz]

 C        -0.326162777573     -1.410047898640     -1.719509525416
 C         0.093967593502     -2.731067740123     -1.784006486710
 C         0.083262083539     -0.971348657049     -0.439506137308
 C        -0.052440623808     -3.754511190053     -2.863167248526
 N         0.706013842852     -1.921423294868      0.244826383198
 N         0.700313422032     -2.991603586211     -0.602997527142
 O        -0.070262567704      0.245054507993      0.141570270446
 H        -0.847672323098     -0.847036924057     -2.481723865455
 H         0.888575450182     -4.282464013497     -3.041112857443
 H        -0.809608909602     -4.501064747323     -2.602908253042
 H        -0.357651803065     -3.276205305742     -3.794648075395
 H         1.132811680970     -3.867967968170     -0.299975046582
 H        -0.578145069601      0.838886818568     -0.454641626522
