# Supplementary material for: Quantum–mechanical property prediction of solvated drug molecules: what have we learned from a decade of SAMPL blind prediction challenges?
Source: J Comput Aided Mol Des. 2020 Oct 20;35(4):453–72. doi: 10.1007/s10822-020-00347-5 (PMC8018924; doi:10.1007/s10822-020-00347-5)
Supplement: Supplementary file 6 — Supplementary file6 (GZ 68 kb) [file 10822_2020_347_MOESM6_ESM.gz › OR_06/SAMPL2/10D_4.xyz]

 C        -0.271376757101     -1.384919592793     -1.835674819567
 C         0.093107225654     -2.723317262627     -1.821061992698
 C         0.184775718283     -0.882415241174     -0.597590243332
 C        -0.097658688191     -3.800988279869     -2.838643458480
 N         0.782709723726     -1.810396382982      0.137556741740
 N         0.713866537504     -2.935137696633     -0.636797614948
 O         0.044033217859      0.396465071019     -0.175871076117
 H        -0.788773868450     -0.851202090689     -2.620440437444
 H         0.861916971174     -4.164818847758     -3.218796088971
 H        -0.635125107853     -4.656123587071     -2.418135760699
 H        -0.673370770135     -3.419238952136     -3.682553257518
 H         1.115113111111     -3.807538605535     -0.284274807388
 H         0.446282688284      0.486631463895      0.719582810778
