# Supplementary material for: Quantum–mechanical property prediction of solvated drug molecules: what have we learned from a decade of SAMPL blind prediction challenges?
Source: J Comput Aided Mol Des. 2020 Oct 20;35(4):453–72. doi: 10.1007/s10822-020-00347-5 (PMC8018924; doi:10.1007/s10822-020-00347-5)
Supplement: Supplementary file 6 — Supplementary file6 (GZ 68 kb) [file 10822_2020_347_MOESM6_ESM.gz › OR_06/SAMPL2/11C_1.xyz]

 C         2.335160337050      0.162502407209      1.387558309628
 C         1.151267736523     -0.414437559400      1.770914830705
 C         3.270665851376      0.016161443978      2.470869405834
 C        -0.143871497716     -0.479245775022      1.031653589719
 C         0.211331929531     -1.088410103868      3.999303596243
 N         2.538945835021     -0.570895851421      3.502608677984
 N         1.286760416615     -0.962047279848      3.020259806859
 O         4.479073560620      0.302222514994      2.565813855907
 H         2.555128388586      0.606814298004      0.426571492765
 H        -0.528698042342     -1.501778242390      0.988193778119
 H        -0.002259956765     -0.118565857980      0.012848289619
 H        -0.905467499583      0.144847301889      1.510473373832
 H         0.534111340687     -1.762532256055      4.793764223498
 H        -0.657518255006     -1.526317218450      3.510045723565
 H        -0.056311246716     -0.117893418644      4.431634417696
 H         2.990781101474     -1.202924409185      4.177286629641
