# Supplementary material for: Quantum–mechanical property prediction of solvated drug molecules: what have we learned from a decade of SAMPL blind prediction challenges?
Source: J Comput Aided Mol Des. 2020 Oct 20;35(4):453–72. doi: 10.1007/s10822-020-00347-5 (PMC8018924; doi:10.1007/s10822-020-00347-5)
Supplement: Supplementary file 6 — Supplementary file6 (GZ 68 kb) [file 10822_2020_347_MOESM6_ESM.gz › OR_06/SAMPL2/11D_1.xyz]

 C        -0.285453508289     -1.392029928698     -1.744097204408
 C         0.032590062560     -2.743340548221     -1.771486624441
 C         0.066469201801     -0.974719327077     -0.443623171209
 C        -0.101033185691     -3.735358535783     -2.881678175546
 C         1.083064133795     -4.310222788781     -0.084420476440
 N         0.560831795955     -1.965406928525      0.286724845913
 N         0.524321790071     -3.051409111023     -0.543988030308
 O        -0.036228461113      0.253079691832      0.124797346522
 H        -0.714183291356     -0.802404963519     -2.543157790854
 H         0.867806462500     -4.155109447792     -3.169697568888
 H        -0.755702629984     -4.568076817010     -2.606074255536
 H        -0.529847840770     -3.247097580844     -3.757427964308
 H         2.174457175196     -4.308735762475     -0.161906287865
 H         0.798714390054     -4.463954613975      0.956708643629
 H         0.683266477601     -5.126479662307     -0.684742110259
 H        -0.456272569846      0.878966330975     -0.505731182219
