# Supplementary material for: Quantum–mechanical property prediction of solvated drug molecules: what have we learned from a decade of SAMPL blind prediction challenges?
Source: J Comput Aided Mol Des. 2020 Oct 20;35(4):453–72. doi: 10.1007/s10822-020-00347-5 (PMC8018924; doi:10.1007/s10822-020-00347-5)
Supplement: Supplementary file 6 — Supplementary file6 (GZ 68 kb) [file 10822_2020_347_MOESM6_ESM.gz › OR_06/SAMPL2/11D_4.xyz]

 C        -0.231309876066     -1.380629927473     -1.861040849702
 C         0.042724274903     -2.740877287374     -1.821831400635
 C         0.181415730005     -0.904319627442     -0.601372118249
 C        -0.164536385061     -3.788777498127     -2.867457989803
 C         1.113529957901     -4.245964706471     -0.089917739088
 N         0.671602233727     -1.867234113915      0.168348845249
 N         0.568835238009     -2.999169370580     -0.596039640437
 O         0.095802812507      0.380961160875     -0.184412622974
 H        -0.671669423523     -0.822050159260     -2.675016947191
 H         0.779954344043     -4.249153424991     -3.173871305208
 H        -0.825234637331     -4.587469399698     -2.516164121882
 H        -0.621232392718     -3.338612260570     -3.749487290468
 H         2.200831617145     -4.278820589154     -0.208592416111
 H         0.866435273588     -4.336948841883      0.968030076130
 H         0.670119482265     -5.081873326563     -0.629584357893
 H         0.447931754376      0.445939370025      0.734009874498
