# Supplementary material for: Quantum–mechanical property prediction of solvated drug molecules: what have we learned from a decade of SAMPL blind prediction challenges?
Source: J Comput Aided Mol Des. 2020 Oct 20;35(4):453–72. doi: 10.1007/s10822-020-00347-5 (PMC8018924; doi:10.1007/s10822-020-00347-5)
Supplement: Supplementary file 6 — Supplementary file6 (GZ 68 kb) [file 10822_2020_347_MOESM6_ESM.gz › OR_06/SAMPL2/12C_1.xyz]

 C         0.863655812576     -1.320585445490     -1.470137655710
 C         0.819359945568     -1.452238995339     -2.834521301980
 C         0.764349412806     -2.653799342293     -0.913339053847
 C         0.928667428516     -0.082133737018     -0.634329857188
 C         0.935871550067     -0.408005662148     -3.895549332036
 C         1.258830927569     -3.379082604173     -4.368323055105
 N         0.766738872909     -3.516463519558     -2.000166704439
 N         0.647676836829     -2.778574239706     -3.182923190176
 O         0.673382452908     -3.029942456208      0.269677096153
 H         0.075527601064     -0.023987909982      0.049626199083
 H         0.929074352506      0.820891398614     -1.247162618329
 H         1.832965431078     -0.067362237017     -0.017300508621
 H         1.887843511523     -0.489969695737     -4.430688912293
 H         0.886797216799      0.586913888671     -3.454219397928
 H         0.131214291718     -0.496273411541     -4.630623044302
 H         0.849311348238     -4.380756517830     -4.504598032152
 H         2.349276289809     -3.441702743749     -4.275533812208
 H         0.996565293167     -2.781031818567     -5.239858988517
 H         0.264291432063     -4.413094954772     -1.965327833670
