# Supplementary material for: Quantum–mechanical property prediction of solvated drug molecules: what have we learned from a decade of SAMPL blind prediction challenges?
Source: J Comput Aided Mol Des. 2020 Oct 20;35(4):453–72. doi: 10.1007/s10822-020-00347-5 (PMC8018924; doi:10.1007/s10822-020-00347-5)
Supplement: Supplementary file 6 — Supplementary file6 (GZ 68 kb) [file 10822_2020_347_MOESM6_ESM.gz › OR_06/SAMPL2/12D_1.xyz]

 C        -0.309347713826     -1.392733241663     -1.762796925186
 C         0.063124055482     -2.733418559641     -1.791669402307
 C        -0.057818842313     -1.005874369137     -0.424218093629
 C        -0.884128689867     -0.554307949214     -2.864543503950
 C         0.053139923024     -3.720579246800     -2.913786614629
 C         1.050758085898     -4.311258827675     -0.078441270266
 N         0.416457602691     -1.998410695291      0.316070291016
 N         0.468785171258     -3.060745807791     -0.533596061589
 O        -0.313731548069      0.188859702545      0.182601542280
 H        -1.830097406484     -0.092795152445     -2.562560546657
 H        -0.208808972821      0.256242276865     -3.160522697795
 H        -1.081668041081     -1.152934727139     -3.755723116058
 H         1.057941592676     -4.097877932282     -3.129274285100
 H        -0.583808614535     -4.582377010315     -2.690282832109
 H        -0.327440746949     -3.253825190402     -3.822606361451
 H         2.128324169552     -4.342199143521     -0.268286388399
 H         0.874159277478     -4.400093248341      0.992643395922
 H         0.573942874985     -5.149155483221     -0.587531063520
 H        -0.046182168022      0.941884611504     -0.385876060255
