# Supplementary material for: Quantum–mechanical property prediction of solvated drug molecules: what have we learned from a decade of SAMPL blind prediction challenges?
Source: J Comput Aided Mol Des. 2020 Oct 20;35(4):453–72. doi: 10.1007/s10822-020-00347-5 (PMC8018924; doi:10.1007/s10822-020-00347-5)
Supplement: Supplementary file 6 — Supplementary file6 (GZ 68 kb) [file 10822_2020_347_MOESM6_ESM.gz › OR_06/SAMPL2/12D_2.xyz]

 C        -0.343103228411     -1.399497943593     -1.788724655123
 C         0.031983877184     -2.739352017379     -1.797589249436
 C        -0.123873797427     -1.002907602126     -0.450160346018
 C        -0.877252013462     -0.551509661171     -2.902547111971
 C         0.049220867110     -3.731712633457     -2.915107800677
 C         1.023785236416     -4.288331003000     -0.058421397607
 N         0.341136715475     -1.982573708579      0.312090236219
 N         0.417882456637     -3.056961081357     -0.530445531256
 O        -0.366118106739      0.241478300909      0.029429796056
 H        -1.910195227099     -0.238995688254     -2.715136831446
 H        -0.284350298710      0.359556684559     -3.030302785169
 H        -0.864196304611     -1.088759879884     -3.853123145105
 H         1.057012536985     -4.117038596104     -3.099627077273
 H        -0.600467103032     -4.587898280675     -2.707056906612
 H        -0.302437816383     -3.265809455117     -3.835993370924
 H         2.112361580159     -4.269532064274     -0.175121196608
 H         0.780682564310     -4.411504425680      0.996626398275
 H         0.619947460380     -5.134247385831     -0.614658365215
 H        -0.138719397867      0.267996439283      0.987969343277
