# Supplementary material for: Quantum–mechanical property prediction of solvated drug molecules: what have we learned from a decade of SAMPL blind prediction challenges?
Source: J Comput Aided Mol Des. 2020 Oct 20;35(4):453–72. doi: 10.1007/s10822-020-00347-5 (PMC8018924; doi:10.1007/s10822-020-00347-5)
Supplement: Supplementary file 6 — Supplementary file6 (GZ 68 kb) [file 10822_2020_347_MOESM6_ESM.gz › OR_06/SAMPL2/13C_1.xyz]

 C        -3.992359313891     -4.277261872985      2.715820212619
 C        -3.127456919396     -4.242190957662      1.621644756760
 C        -3.712129430187     -3.506173112784      3.845134524704
 C        -1.983318228284     -3.446349918687      1.653214732173
 C        -2.583238509664     -2.690014598444      3.880036833938
 C        -1.723221859669     -2.659319835274      2.777822782510
 C         0.698756273225      0.009144716469      2.655050750229
 C        -0.275726076472     -0.734176929846      2.036578692563
 C         1.044446187048     -0.639329299604      3.889991779393
 C        -1.001970858409     -0.440605492891      0.766423267311
 N         0.161867018304     -1.714566383939      3.992763820925
 N        -0.553091281587     -1.840634950157      2.801009035726
 O         1.914497428089     -0.389409623048      4.745418232441
 H        -4.877152885140     -4.908209066054      2.691765286941
 H        -3.330220664185     -4.851187798094      0.744238570664
 H        -4.380125931953     -3.530400275785      4.702599531521
 H        -1.288481724065     -3.451877573913      0.818753830454
 H        -2.370407494678     -2.078048565618      4.751742823663
 H         1.151281882752      0.914823522167      2.275277389103
 H        -0.746162749604     -1.158680345621     -0.017178075130
 H        -0.730898907074      0.556245563206      0.418809342706
 H        -2.085210267573     -0.479428779667      0.910203179488
 H         0.436724300431     -2.592548415506      4.454278701758
