# Supplementary material for: Quantum–mechanical property prediction of solvated drug molecules: what have we learned from a decade of SAMPL blind prediction challenges?
Source: J Comput Aided Mol Des. 2020 Oct 20;35(4):453–72. doi: 10.1007/s10822-020-00347-5 (PMC8018924; doi:10.1007/s10822-020-00347-5)
Supplement: Supplementary file 6 — Supplementary file6 (GZ 68 kb) [file 10822_2020_347_MOESM6_ESM.gz › OR_06/SAMPL2/13D_1.xyz]

 C         1.909937684649     -1.076727796316     -0.160708814486
 C         2.201917026312      0.092030656954      0.542281437773
 C         1.566753998899     -2.236993483786      0.536499801618
 C         2.155977255591      0.105709062878      1.936422030516
 C         1.502166192905     -2.228494187227      1.928048312491
 C         1.277238465736     -0.669007685188      6.170992662162
 C         1.794953447913     -1.053548242052      2.626031327643
 C         1.051068324461     -0.217001018564      4.882274223802
 C         2.113958003665     -1.795989701645      6.014436617995
 C         0.198999542790      0.919900543727      4.417187758080
 N         2.395574768814     -2.044119558359      4.745451364159
 N         1.740324984659     -1.055025534157      4.050670542901
 O         2.638804969460     -2.612866761276      6.958742937295
 H         1.953917342909     -1.085601515576     -1.246859395668
 H         2.483316285511      0.996023067579      0.007943085036
 H         1.339237423412     -3.152099147279     -0.004705690266
 H         2.421812206855      1.006213483299      2.481270454257
 H         1.226446767810     -3.123882751795      2.477079585645
 H         0.882002498976     -0.253201186402      7.088276112535
 H         0.796048364206      1.795314693347      4.145386484230
 H        -0.399282400731      0.643419131477      3.545488269385
 H        -0.477963695436      1.214004781149      5.220490117053
 H         2.367990532506     -2.309656847005      7.854100759465
