# Supplementary material for: Quantum–mechanical property prediction of solvated drug molecules: what have we learned from a decade of SAMPL blind prediction challenges?
Source: J Comput Aided Mol Des. 2020 Oct 20;35(4):453–72. doi: 10.1007/s10822-020-00347-5 (PMC8018924; doi:10.1007/s10822-020-00347-5)
Supplement: Supplementary file 6 — Supplementary file6 (GZ 68 kb) [file 10822_2020_347_MOESM6_ESM.gz › OR_06/SAMPL2/13D_2.xyz]

 C         1.929292041951     -1.097249840207     -0.135740412550
 C         2.250134634590      0.059984424422      0.573730619077
 C         1.531361303642     -2.244425072435      0.553993709096
 C         2.178303765170      0.075158997176      1.966724107719
 C         1.440026917836     -2.233622877023      1.944061124352
 C         1.184957630658     -0.662225873575      6.183720958179
 C         1.761529655842     -1.070071188584      2.648752961263
 C         1.004356492418     -0.203792647931      4.890702884479
 C         1.978619727159     -1.819993305925      6.045260888314
 C         0.206804561086      0.964583673439      4.407659413589
 N         2.278132566382     -2.082776106449      4.783152654603
 N         1.677407327145     -1.068470553492      4.071479629828
 O         2.406588016030     -2.594879828147      7.066786043384
 H         1.993199423064     -1.107440412909     -1.220885974075
 H         2.574280595029      0.953268102172      0.045618862328
 H         1.281075737769     -3.150582354841      0.007791229200
 H         2.466814119939      0.965427520122      2.516848093857
 H         1.120574025569     -3.118323067957      2.486723304742
 H         0.788088525708     -0.231635330124      7.092614518340
 H         0.842601768238      1.816210665172      4.148790364129
 H        -0.383218918595      0.710772914941      3.523543804799
 H        -0.474890628636      1.284929355889      5.196800824352
 H         2.935960705924     -3.344547198259      6.705170343692
