# Supplementary material for: Quantum–mechanical property prediction of solvated drug molecules: what have we learned from a decade of SAMPL blind prediction challenges?
Source: J Comput Aided Mol Des. 2020 Oct 20;35(4):453–72. doi: 10.1007/s10822-020-00347-5 (PMC8018924; doi:10.1007/s10822-020-00347-5)
Supplement: Supplementary file 6 — Supplementary file6 (GZ 68 kb) [file 10822_2020_347_MOESM6_ESM.gz › OR_06/SAMPL2/14C_1.xyz]

 C         1.594673553929     -0.696284720441      1.193172025793
 C         2.073576864216     -1.898569859280      1.593322988675
 C         2.754597707923      0.110233390005      0.845486029896
 C         0.186815227938     -0.201162009970      1.126405467437
 C         1.425260157501     -3.146505225821      2.068300233980
 N         3.848513065926     -0.746269215065      0.941139346555
 O         2.838810055811      1.289688433334      0.494897705420
 O         3.435695589397     -1.961532144597      1.518376163775
 H         0.061270554103      0.696755904702      1.738751589278
 H        -0.520582936956     -0.953318390382      1.478976620210
 H        -0.085276853578      0.066206392906      0.100745007606
 H         1.594394042523     -3.960242352824      1.356443155433
 H         0.351413699130     -2.999563488191      2.180596989814
 H         1.841835123160     -3.451769722274      3.032417265243
 H         4.745004147652     -0.439366990859      1.349269413744
