# Supplementary material for: Quantum–mechanical property prediction of solvated drug molecules: what have we learned from a decade of SAMPL blind prediction challenges?
Source: J Comput Aided Mol Des. 2020 Oct 20;35(4):453–72. doi: 10.1007/s10822-020-00347-5 (PMC8018924; doi:10.1007/s10822-020-00347-5)
Supplement: Supplementary file 6 — Supplementary file6 (GZ 68 kb) [file 10822_2020_347_MOESM6_ESM.gz › OR_06/SAMPL2/14D_1.xyz]

 C         2.193864235430      0.609832760995     -0.019685078450
 C         2.637516848678      1.882662955598     -0.218649843526
 C         0.769002907098      0.768414148682      0.004363277039
 C         2.978372846281     -0.649842476145      0.172267698011
 C         3.987383518239      2.490528763057     -0.344869993511
 N         0.389119551493      2.012747225594     -0.163550456182
 O         1.586244691109      2.734751011189     -0.301234758467
 O        -0.184476372730     -0.152906543397      0.235056976980
 H         2.768977633366     -1.102917448017      1.146417112466
 H         2.740448641298     -1.394192701862     -0.594614218985
 H         4.050317179522     -0.454110609109      0.119556179264
 H         4.101791418070      2.980331760413     -1.316464033537
 H         4.146828585388      3.244138291367      0.431908826558
 H         4.760330066412      1.727480755356     -0.250212433017
 H         0.058578254164     -1.043817892683     -0.099789256951
