# Supplementary material for: Quantum–mechanical property prediction of solvated drug molecules: what have we learned from a decade of SAMPL blind prediction challenges?
Source: J Comput Aided Mol Des. 2020 Oct 20;35(4):453–72. doi: 10.1007/s10822-020-00347-5 (PMC8018924; doi:10.1007/s10822-020-00347-5)
Supplement: Supplementary file 6 — Supplementary file6 (GZ 68 kb) [file 10822_2020_347_MOESM6_ESM.gz › OR_06/SAMPL2/14D_2.xyz]

 C         2.230607788119      0.596168755169      0.038323090570
 C         2.642901902116      1.875849613996     -0.175840924793
 C         0.809429309535      0.729576365040      0.131334771244
 C         3.017227200901     -0.670203489408      0.156268208148
 C         3.975068530583      2.504252160090     -0.370750229738
 N         0.393044322473      1.964998904745     -0.011144150711
 O         1.574108811699      2.712867025273     -0.210375725378
 O        -0.018886585622     -0.300520108132      0.342722322717
 H         2.857569100680     -1.145766587552      1.128570398656
 H         2.722711331722     -1.391660292707     -0.611671128066
 H         4.086420612196     -0.480919803806      0.046730814217
 H         4.032324467325      2.997857396969     -1.345446251372
 H         4.164627167162      3.258286395545      0.398880539732
 H         4.762009515601      1.751369163854     -0.318119922526
 H        -0.955863479646      0.017544491821      0.370818185155
