# Supplementary material for: Quantum–mechanical property prediction of solvated drug molecules: what have we learned from a decade of SAMPL blind prediction challenges?
Source: J Comput Aided Mol Des. 2020 Oct 20;35(4):453–72. doi: 10.1007/s10822-020-00347-5 (PMC8018924; doi:10.1007/s10822-020-00347-5)
Supplement: Supplementary file 6 — Supplementary file6 (GZ 68 kb) [file 10822_2020_347_MOESM6_ESM.gz › OR_06/SAMPL2/15A_1.xyz]

 C        -2.758162449792      0.929895124593     -6.390951153145
 C        -2.800827085348      1.826059050928     -5.322541869476
 C        -2.316570807574     -0.376429631601     -6.175228257060
 C        -2.404848626677      1.428714429890     -4.046206118561
 C        -1.930382034432     -0.790909636187     -4.902438079324
 C        -1.976168912726      0.113706619747     -3.836032387922
 C        -0.414152826069     -1.554697225838     -1.171941677072
 C        -2.134419782816      0.029991216382     -1.324634558940
 C        -1.358507585100     -0.781209144812     -0.303145281815
 C         0.599018827736     -2.532545668612     -0.686522163792
 N        -0.559327465456     -1.278083867991     -2.419207003566
 N        -1.576940045736     -0.309996325715     -2.540562362324
 O        -3.059544959859      0.805195351693     -1.133428477306
 H        -3.062866399543      1.247752157839     -7.384685245908
 H        -3.134012777771      2.848818693012     -5.480724505898
 H        -2.277114464798     -1.083232575354     -7.000432153579
 H        -2.425292115869      2.133704196536     -3.223484516394
 H        -1.592686129530     -1.807960734415     -4.733155831844
 H        -2.029846137442     -1.422964929206      0.278529642072
 H        -0.840926346058     -0.124419651042      0.406066356206
 H         0.113218239641     -3.345151323715     -0.136372725572
 H         1.297509377841     -2.048573341524      0.004000341327
 H         1.158550510501     -2.952762774481     -1.523101930920
