# Supplementary material for: Quantum–mechanical property prediction of solvated drug molecules: what have we learned from a decade of SAMPL blind prediction challenges?
Source: J Comput Aided Mol Des. 2020 Oct 20;35(4):453–72. doi: 10.1007/s10822-020-00347-5 (PMC8018924; doi:10.1007/s10822-020-00347-5)
Supplement: Supplementary file 6 — Supplementary file6 (GZ 68 kb) [file 10822_2020_347_MOESM6_ESM.gz › OR_06/SAMPL2/15B_2.xyz]

 C         1.862689191736     -1.037755638325     -0.138062893596
 C         0.653998666293     -0.853205367697      0.533788070817
 C         3.039836014032     -1.222402501192      0.589844671116
 C         0.614626884234     -0.858573167960      1.927860648755
 C         3.015091841288     -1.210107309891      1.982821010163
 C         1.410179438841     -0.583836801714      6.210853028718
 C         1.800099319746     -1.028050719089      2.648074526492
 C         2.161634542933     -1.774058920443      6.059068272448
 C         1.190973143577     -0.140939452542      4.924251558832
 C         2.679034870789     -2.676812541872      7.135649312864
 N         2.391417727635     -2.045739445968      4.776156993361
 N         1.772050797278     -1.040060665255      4.072751237943
 O         0.499120842547      0.943323532980      4.518068612176
 H         1.887406995215     -1.041196980449     -1.224863517425
 H        -0.268036715896     -0.719442774283     -0.026423904230
 H         3.984795997223     -1.367637658369      0.072177527994
 H        -0.329443844570     -0.742284450045      2.451987369592
 H         3.927428140173     -1.341911376446      2.556804545389
 H         1.091006256288     -0.098748618214      7.122970059100
 H         1.858873112961     -3.096185030429      7.726089662015
 H         3.245952265005     -3.500807197630      6.698730194784
 H         3.333008908240     -2.134195172411      7.824804053201
 H         0.980455611140      1.435228271790      3.810498973862
