# Supplementary material for: Quantum–mechanical property prediction of solvated drug molecules: what have we learned from a decade of SAMPL blind prediction challenges?
Source: J Comput Aided Mol Des. 2020 Oct 20;35(4):453–72. doi: 10.1007/s10822-020-00347-5 (PMC8018924; doi:10.1007/s10822-020-00347-5)
Supplement: Supplementary file 6 — Supplementary file6 (GZ 68 kb) [file 10822_2020_347_MOESM6_ESM.gz › OR_06/SAMPL2/15B_4.xyz]

 C         1.942211245014     -1.054866222490     -0.187921839580
 C         0.707868800670     -0.870402564904      0.435844885579
 C         3.082906784306     -1.264394768955      0.588934698785
 C         0.606296845856     -0.898832305987      1.826118084520
 C         2.996577754384     -1.277677540668      1.979540936969
 C         1.249065270428     -0.697924945989      6.151554062451
 C         1.755760254451     -1.094423114654      2.596999763329
 C         2.141908260732     -1.789180077377      6.014313967180
 C         0.980715887649     -0.305885948813      4.855159554775
 C         2.753964302346     -2.612690471004      7.104657492538
 N         2.405282598772     -2.051066129084      4.737765840872
 N         1.674384042990     -1.129679897521      4.017200691320
 O         0.235182710062      0.687132152437      4.343390114025
 H         2.014490244314     -1.038521149933     -1.272400406474
 H        -0.187966276704     -0.716244827304     -0.160581439206
 H         4.049324955570     -1.409204999360      0.112307145614
 H        -0.358187781324     -0.776712585471      2.306677711135
 H         3.881771893606     -1.429493171601      2.588659239676
 H         0.860256956732     -0.253000499185      7.057512994427
 H         1.984669684850     -3.110496777173      7.702607920942
 H         3.408402162646     -3.376022143224      6.680131062134
 H         3.343343465609     -1.990069552971      7.784465828659
 H        -0.162830064656      1.209557538041      5.079961652299
