# Supplementary material for: Quantum–mechanical property prediction of solvated drug molecules: what have we learned from a decade of SAMPL blind prediction challenges?
Source: J Comput Aided Mol Des. 2020 Oct 20;35(4):453–72. doi: 10.1007/s10822-020-00347-5 (PMC8018924; doi:10.1007/s10822-020-00347-5)
Supplement: Supplementary file 6 — Supplementary file6 (GZ 68 kb) [file 10822_2020_347_MOESM6_ESM.gz › OR_06/SAMPL2/15C_1.xyz]

 C         3.299141062489     -7.506076245136      2.011551200698
 C         3.467365455474     -7.245809209371      0.650419302837
 C         2.712686972300     -6.539244637644      2.828595811755
 C         3.048361192734     -6.035302493711      0.102361147005
 C         2.306806336862     -5.315658731609      2.298149113807
 C         2.474288557063     -5.064449954038      0.931287826992
 C         2.041342796951     -1.733097566059     -0.454773149883
 C         0.976045034309     -1.874322680681      0.385583107508
 C         2.776327924605     -2.975402054162     -0.472146415541
 C        -0.126343525485     -0.925138329846      0.715598530563
 N         1.016252871292     -3.115333323179      0.976216265453
 N         2.048253760419     -3.835092243600      0.367859507045
 O         3.832993887414     -3.286357604817     -1.041100869421
 H         3.618870365809     -8.456459780554      2.430887450078
 H         3.915408834961     -7.995653707709      0.002996024298
 H         2.576717903418     -6.729949511937      3.890335570039
 H         3.159751877474     -5.842221135793     -0.958324332426
 H         1.866533736355     -4.559414964860      2.940753620070
 H         2.326015747497     -0.845312505964     -1.002882025230
 H        -1.099349034782     -1.343041063212      0.437930827984
 H         0.012238571235      0.012055670656      0.176615647573
 H        -0.150150585094     -0.712662320863      1.788253502469
 H         0.147340259216     -3.652455724332      1.119932337963
