# Supplementary material for: Quantum–mechanical property prediction of solvated drug molecules: what have we learned from a decade of SAMPL blind prediction challenges?
Source: J Comput Aided Mol Des. 2020 Oct 20;35(4):453–72. doi: 10.1007/s10822-020-00347-5 (PMC8018924; doi:10.1007/s10822-020-00347-5)
Supplement: Supplementary file 6 — Supplementary file6 (GZ 68 kb) [file 10822_2020_347_MOESM6_ESM.gz › OR_06/SAMPL2/16A_1.xyz]

 C         2.054544985270     -0.356379616334     -0.042554075831
 C         1.009087032606      0.985896856331     -1.621214414520
 C         0.778400292727     -0.266945316170     -0.813816987903
 C         2.403557389366     -1.417448905272      0.942006377776
 N         2.867945776000      0.598099755101     -0.306034736354
 O         0.312594646766      1.547302493368     -2.424555878282
 O         2.248455911637      1.459791932342     -1.291055712965
 H         0.610943725576     -1.130964172147     -1.467460967818
 H        -0.104348456493     -0.164508752490     -0.171880671154
 H         2.382405048471     -2.398505433715      0.457632571698
 H         1.666333955493     -1.434465440843      1.750523820150
 H         3.394879692594     -1.243873390728      1.361510670980
