# Supplementary material for: Quantum–mechanical property prediction of solvated drug molecules: what have we learned from a decade of SAMPL blind prediction challenges?
Source: J Comput Aided Mol Des. 2020 Oct 20;35(4):453–72. doi: 10.1007/s10822-020-00347-5 (PMC8018924; doi:10.1007/s10822-020-00347-5)
Supplement: Supplementary file 6 — Supplementary file6 (GZ 68 kb) [file 10822_2020_347_MOESM6_ESM.gz › OR_06/SAMPL2/16C_1.xyz]

 C         3.131474991683     -0.599589453227     -0.511088081745
 C         1.827687987815     -0.525304517397     -0.900546408387
 C         3.719415824293     -1.727651508644     -1.170383163400
 C         0.765939970406      0.461160667277     -0.552551219888
 N         1.520021146962     -1.603071179215     -1.691818501100
 O         4.826296364164     -2.237920712810     -1.171554978583
 O         2.708976724036     -2.307839274726     -1.950110795867
 H         3.653604200067      0.058127980951      0.169708313881
 H         0.290524494312      0.855146908131     -1.455796732631
 H         1.192654386118      1.289718725641      0.011666005310
 H        -0.011437407585     -0.014105914890      0.052589821471
 H         0.983841316740     -1.491371715798     -2.568414249265
