# Supplementary material for: Quantum–mechanical property prediction of solvated drug molecules: what have we learned from a decade of SAMPL blind prediction challenges?
Source: J Comput Aided Mol Des. 2020 Oct 20;35(4):453–72. doi: 10.1007/s10822-020-00347-5 (PMC8018924; doi:10.1007/s10822-020-00347-5)
Supplement: Supplementary file 6 — Supplementary file6 (GZ 68 kb) [file 10822_2020_347_MOESM6_ESM.gz › OR_06/SAMPL2/1A_1.xyz]

   C      1.396505791304240     -0.054210720887596      1.638047886641014
   C      0.226623746326327     -0.423322348482341      0.967668281226301
   C      1.664014188910528     -0.593302711897999      2.887654756976228
   C     -0.623356341882018     -1.325183551758170      1.594216688821821
   C      0.735991403745892     -1.496976841892945      3.426579996839816
   N     -0.380988767142701     -1.859022678968991      2.803087698749441
   O      0.913234361859080     -2.076980187523595      4.640558921521183
   H      2.095025553668392      0.648405299585628      1.189236138326936
   H     -0.018240532996426     -0.023614138947956     -0.011661075964629
   H      2.562947123957078     -0.332035093200519      3.441435276393869
   H     -1.546720086859846     -1.642676001711769      1.112063897660831
   H      1.751263551154291     -1.769281019076666      5.056011534419596
