# Supplementary material for: Quantum–mechanical property prediction of solvated drug molecules: what have we learned from a decade of SAMPL blind prediction challenges?
Source: J Comput Aided Mol Des. 2020 Oct 20;35(4):453–72. doi: 10.1007/s10822-020-00347-5 (PMC8018924; doi:10.1007/s10822-020-00347-5)
Supplement: Supplementary file 6 — Supplementary file6 (GZ 68 kb) [file 10822_2020_347_MOESM6_ESM.gz › OR_06/SAMPL2/1A_3.xyz]

   C      1.393371702245679     -0.061847399949685      1.654231877247387
   C      0.221992340302514     -0.419379196685770      0.975616237139274
   C      1.662177843454058     -0.620652394517223      2.893342962164827
   C     -0.629208338000129     -1.331243567436864      1.582401283616164
   C      0.731294797269067     -1.531649437473787      3.413128476249764
   N     -0.384791361005913     -1.885094885473203      2.784404774612312
   O      0.984582451711775     -2.082276981498302      4.623470334227854
   H      2.090387929283204      0.648878881436424      1.216023935294615
   H     -0.021171293650357     -0.001405476874307      0.003512776592778
   H      2.556959092254029     -0.374386840664544      3.457327838528087
   H     -1.552042926936746     -1.641676121376686      1.095144699991878
   H      0.245347760015325     -2.694166577161895      4.854894804763448
