# Supplementary material for: Quantum–mechanical property prediction of solvated drug molecules: what have we learned from a decade of SAMPL blind prediction challenges?
Source: J Comput Aided Mol Des. 2020 Oct 20;35(4):453–72. doi: 10.1007/s10822-020-00347-5 (PMC8018924; doi:10.1007/s10822-020-00347-5)
Supplement: Supplementary file 6 — Supplementary file6 (GZ 68 kb) [file 10822_2020_347_MOESM6_ESM.gz › OR_06/SAMPL2/1B_1.xyz]

   C     -1.978306905372876     -0.082047544994401      0.835724146293577
   C     -0.845554179157362     -0.637757190508443      0.301684694817136
   C     -3.077767304795272     -0.888412796893648      1.230114559074447
   C     -2.974311022696700     -2.239194057828664      1.060929678651280
   C     -0.726747064216253     -2.060855380096198      0.119548273659750
   N     -1.844727951539918     -2.782651001967425      0.528867467121375
   O      0.258884896715085     -2.657898083664490     -0.355401574304516
   H     -2.037790196619291      0.997622431186931      0.960356279898718
   H     -0.000272525676475     -0.027848374563567     -0.002673444500403
   H     -3.977533027181611     -0.456800806479174      1.653863818623698
   H     -3.756467364543425     -2.943877083636620      1.329302640688717
   H     -1.792807359323518     -3.803580111942044      0.410983462131854
