# Supplementary material for: Quantum–mechanical property prediction of solvated drug molecules: what have we learned from a decade of SAMPL blind prediction challenges?
Source: J Comput Aided Mol Des. 2020 Oct 20;35(4):453–72. doi: 10.1007/s10822-020-00347-5 (PMC8018924; doi:10.1007/s10822-020-00347-5)
Supplement: Supplementary file 6 — Supplementary file6 (GZ 68 kb) [file 10822_2020_347_MOESM6_ESM.gz › OR_06/SAMPL2/2A_1.xyz]

   C      0.132703661392265      2.101296065457003     -0.446047875863861
   C     -0.569383277653733      0.886008035738882     -0.270966697135882
   C     -0.548822822198012      3.246172315599479     -0.796755520799049
   C     -2.713488694448929      4.361747595084844     -1.344740692518727
   C     -1.935579692920955      0.828011584278172     -0.446964824605213
   C     -4.067170619084153      4.257907299669753     -1.507076633422206
   C     -1.952990983059450      3.216559236224914     -0.983964790782475
   C     -2.661829245893053      1.990192987486474     -0.807190429670781
   C     -4.674818478415632      2.984603514106363     -1.305248499094306
   N     -4.017808529876846      1.902034334753917     -0.973589525473890
   O     -6.013000506280512      2.824902828074270     -1.452721508541300
   H      1.209888067354884      2.127134084587682     -0.303215041436199
   H     -0.022867231883136     -0.012542232747143      0.005834632861388
   H     -0.020197548160484      4.187393537062524     -0.934536676134889
   H     -2.210879473487825      5.316374166426518     -1.489835537257444
   H     -2.481050616721470     -0.102808062243847     -0.313804648385474
   H     -4.679155127971827      5.113836320793935     -1.782809392072679
   H     -6.447448908756916      3.675276398696099     -1.693766336055434
