# Supplementary material for: Quantum–mechanical property prediction of solvated drug molecules: what have we learned from a decade of SAMPL blind prediction challenges?
Source: J Comput Aided Mol Des. 2020 Oct 20;35(4):453–72. doi: 10.1007/s10822-020-00347-5 (PMC8018924; doi:10.1007/s10822-020-00347-5)
Supplement: Supplementary file 6 — Supplementary file6 (GZ 68 kb) [file 10822_2020_347_MOESM6_ESM.gz › OR_06/SAMPL2/2A_2.xyz]

   C      0.107344523822124      2.096259526125110     -0.398352738784407
   C     -0.604785190554827      0.879241176895974     -0.298859001239560
   C     -0.555140912309422      3.255906445677804     -0.739118412413407
   C     -2.686866725743015      4.402979416247374     -1.346937322985696
   C     -1.962384143095379      0.833413901479986     -0.539516325513486
   C     -4.030396041671818      4.314999133276419     -1.577739100116739
   C     -1.948543629631279      3.239178450317753     -0.991671695893524
   C     -2.666761960656677      2.010004027471572     -0.891505419626167
   C     -4.646922145156689      3.037718840289487     -1.451062373948345
   N     -4.016442707626907      1.937454980528184     -1.126643364762146
   O     -5.976133206437738      2.986609021641011     -1.688273783556061
   H      1.176899594114773      2.113145734886898     -0.205646298172111
   H     -0.074114204426744     -0.030946041519071     -0.029445343640635
   H     -0.018478963048227      4.199288038385506     -0.819072447703420
   H     -2.171480187705866      5.357916588151459     -1.432364034879139
   H     -2.515207322733712     -0.099601244128131     -0.464828298255733
   H     -4.632823689554175      5.176114345047001     -1.851230671579304
   H     -6.284963088992730      2.056017668516780     -1.572633365573089
