# Supplementary material for: Quantum–mechanical property prediction of solvated drug molecules: what have we learned from a decade of SAMPL blind prediction challenges?
Source: J Comput Aided Mol Des. 2020 Oct 20;35(4):453–72. doi: 10.1007/s10822-020-00347-5 (PMC8018924; doi:10.1007/s10822-020-00347-5)
Supplement: Supplementary file 6 — Supplementary file6 (GZ 68 kb) [file 10822_2020_347_MOESM6_ESM.gz › OR_06/SAMPL2/2B_1.xyz]

   C     -0.526870931257116     -2.001404956046190      0.607569900945152
   C      0.333362953335889     -1.038409685284996      0.050242619496925
   C     -0.123060647162374     -3.322964786950275      0.681235681134760
   C      1.584062788923012     -1.393890417620571     -0.428423458546368
   C      1.143397771356662     -3.714856276783935      0.202332310558993
   C      1.996525323048331     -2.734264144020838     -0.355285247924702
   C      1.620034170585046     -5.068638009532415      0.250241918398376
   C      2.846542942620997     -5.405439135671957     -0.221831475722963
   C      3.735459722596058     -4.410293587201511     -0.798375898453268
   N      3.237556501007226     -3.124707767970184     -0.823333858844139
   O      4.867835171920914     -4.657448823939886     -1.247220238791605
   H     -1.504364150429041     -1.705903147622097      0.978575893514664
   H      0.016297099959186      0.000047555062073     -0.007423809539475
   H     -0.776829204850894     -4.079546719292637      1.110153964821774
   H      2.250527689520341     -0.649962583441302     -0.859993334921897
   H      0.970457812420994     -5.831007362498158      0.678385596192121
   H      3.213875609264917     -6.426812161823074     -0.189279673694191
   H      3.856289384577922     -2.410198032531310     -1.230370876638831
