# Supplementary material for: Quantum–mechanical property prediction of solvated drug molecules: what have we learned from a decade of SAMPL blind prediction challenges?
Source: J Comput Aided Mol Des. 2020 Oct 20;35(4):453–72. doi: 10.1007/s10822-020-00347-5 (PMC8018924; doi:10.1007/s10822-020-00347-5)
Supplement: Supplementary file 6 — Supplementary file6 (GZ 68 kb) [file 10822_2020_347_MOESM6_ESM.gz › OR_06/SAMPL2/3A_1.xyz]

   C      1.519188282612613      1.093217732938486      1.107426977081330
   C      0.210646782544093      0.628099182571532      0.844375108836005
   C      1.768049189787641      1.892598787623603      2.199865814086919
   C     -0.828887213804746      0.969567741648405      1.681034369466141
   C      0.926460230703968      3.090448962507372      4.214392428110367
   C     -0.143515636542126      3.402750813768425      5.007875734015943
   C      0.717891685810031      2.261943396597025      3.079229977057873
   C     -0.602588142037862      1.787736905024345      2.814819493956187
   C     -1.628018094672868      2.189449013659254      3.737849264614313
   N     -1.411186542923224      2.957848790714203      4.776931068455116
   O     -2.920535278065846      1.805477613266779      3.600120429029058
   H      2.331082573779745      0.816243476931392      0.439077831494168
   H      0.024614021981843     -0.000523142907988     -0.022515833080908
   H      2.773322512678122      2.254183092213886      2.404343808577152
   H     -1.827883627154168      0.599310989921037      1.455047533419243
   H      1.919438158202003      3.468344757660597      4.442191399756456
   H     -0.024233340047521      4.036972650724798      5.883767388520085
   H     -3.076345574973276      1.190229218734892      2.857267184423140
