# Supplementary material for: Quantum–mechanical property prediction of solvated drug molecules: what have we learned from a decade of SAMPL blind prediction challenges?
Source: J Comput Aided Mol Des. 2020 Oct 20;35(4):453–72. doi: 10.1007/s10822-020-00347-5 (PMC8018924; doi:10.1007/s10822-020-00347-5)
Supplement: Supplementary file 6 — Supplementary file6 (GZ 68 kb) [file 10822_2020_347_MOESM6_ESM.gz › OR_06/SAMPL2/3A_4.xyz]

   C      1.564346476949971      1.037100823669759      1.132213806854808
   C      0.252195542753636      0.619631574640008      0.809965673080850
   C      1.797554158258550      1.839809222929909      2.227548973599269
   C     -0.813450140952571      1.011336370754579      1.591456680423579
   C      0.895834898831190      3.089851653733504      4.195792865258862
   C     -0.202424902811838      3.444135514226433      4.930729227237477
   C      0.722691137877289      2.260687489745022      3.051371506428185
   C     -0.595837661229551      1.835420348875027      2.721283956278448
   C     -1.651618752566853      2.281467061607384      3.581407447626498
   N     -1.475796063746566      3.045186329756184      4.631188277975467
   O     -2.901568513857730      1.877513913954185      3.273911366808570
   H      2.395253015106273      0.719103819123363      0.506680270126327
   H      0.086905319798495     -0.013240757192726     -0.058242705132947
   H      2.807304786007193      2.160395348678672      2.474047612549357
   H     -1.822084543465115      0.692795118032990      1.348352501593853
   H      1.887073759518957      3.434417180087776      4.477821747874827
   H     -0.107111152439846      4.076591555631746      5.810583133131169
   H     -3.525067373745487      2.244197438916684      3.946187686215676
