# Supplementary material for: Quantum–mechanical property prediction of solvated drug molecules: what have we learned from a decade of SAMPL blind prediction challenges?
Source: J Comput Aided Mol Des. 2020 Oct 20;35(4):453–72. doi: 10.1007/s10822-020-00347-5 (PMC8018924; doi:10.1007/s10822-020-00347-5)
Supplement: Supplementary file 6 — Supplementary file6 (GZ 68 kb) [file 10822_2020_347_MOESM6_ESM.gz › OR_06/SAMPL2/3B_1.xyz]

   C      1.858925421489878     -1.093114442839198      0.024976302890018
   C      1.071038614362700      0.057504376454016     -0.163777853015022
   C      3.226499359115114     -1.049088528974439     -0.176677134324858
   C      1.666197346525774      1.244002825489825     -0.554511487770781
   C      3.856958269860985      0.150664749187336     -0.575594415759573
   C      3.055550238921879      1.307810320044496     -0.764425915517448
   C      5.275645968504898      0.231394416445225     -0.793937001276885
   C      5.820310362738699      1.409438718230157     -1.175414696409423
   C      3.670354225142464      2.575004828822872     -1.179276928014833
   N      5.036080572295552      2.526860455748444     -1.356361259968060
   O      3.049598672820255      3.632337377774784     -1.368293533960171
   H      1.388020408310289     -2.024286604991943      0.331684377301478
   H     -0.002921447145648      0.012374609304617     -0.002704935481520
   H      3.833382096996428     -1.939849348642579     -0.030312576871198
   H      1.071986825835165      2.140346660501097     -0.704344833945904
   H      5.903707632412362     -0.642532977770946     -0.654533356869765
   H      6.880840279759741      1.551389504211709     -1.359717534661070
   H      5.484925150763634      3.404543062888128     -1.646877218945043
