# Supplementary material for: Quantum–mechanical property prediction of solvated drug molecules: what have we learned from a decade of SAMPL blind prediction challenges?
Source: J Comput Aided Mol Des. 2020 Oct 20;35(4):453–72. doi: 10.1007/s10822-020-00347-5 (PMC8018924; doi:10.1007/s10822-020-00347-5)
Supplement: Supplementary file 6 — Supplementary file6 (GZ 68 kb) [file 10822_2020_347_MOESM6_ESM.gz › OR_06/SAMPL2/4A_1.xyz]

   C      1.490437026531258      1.081619602602784      1.101834552967434
   C      0.170432023571423      0.618393998486501      0.860040579863054
   C      1.774203668889788      1.889099275243850      2.178557461899163
   C     -0.850677567052681      0.975648649243283      1.707844503003783
   C      0.951366083015137      3.102792105559323      4.200925143331280
   C     -1.596856436407705      2.211220491156170      3.734162481712315
   C      0.739337200730178      2.276079566659175      3.073984825486925
   C     -0.587473073516939      1.808642939655947      2.827048265938108
   C     -0.124013424375792      3.419271789712817      5.006448093284532
   N     -1.384987439724462      2.983868566340616      4.782457752884424
   O     -0.022781993182613      4.205070378907688      6.110360116595170
   H      2.287622286849395      0.790544631406497      0.421510796036434
   H     -0.025527644474017     -0.018947250533972      0.001727813163712
   H      2.788248490307204      2.239868377761656      2.356933055033680
   H     -1.867548078343434      0.628296978428451      1.535347020882607
   H      1.945485292290086      3.482517996586188      4.428087673548946
   H     -2.621565448597666      1.872363225806690      3.574576039747721
   H      0.908599018227660      4.493848683977550      6.246653834175060
