# Supplementary material for: Quantum–mechanical property prediction of solvated drug molecules: what have we learned from a decade of SAMPL blind prediction challenges?
Source: J Comput Aided Mol Des. 2020 Oct 20;35(4):453–72. doi: 10.1007/s10822-020-00347-5 (PMC8018924; doi:10.1007/s10822-020-00347-5)
Supplement: Supplementary file 6 — Supplementary file6 (GZ 68 kb) [file 10822_2020_347_MOESM6_ESM.gz › OR_06/SAMPL2/4A_3.xyz]

   C      1.491214573062273      1.096473336959389      1.110132982945465
   C      0.171662485995718      0.634660159729779      0.859090209347579
   C      1.770650757237946      1.892730192907968      2.195415460223976
   C     -0.852272126150908      0.981599818462001      1.706926629260670
   C      0.942919875009917      3.087342898673763      4.224729460365652
   C     -1.607612677555634      2.194072874145254      3.742545876382910
   C      0.732600457362194      2.270898133315877      3.092283101294884
   C     -0.594390827240794      1.803676722683265      2.836487337388629
   C     -0.136801126554549      3.394879530341163      5.026903713443516
   N     -1.396302200956891      2.959406122195825      4.799033292290763
   O      0.049854638674286      4.180209977626940      6.116072055381561
   H      2.290784967352521      0.812965843263307      0.429391196128642
   H     -0.020659572251874      0.006469915815066     -0.006748526609799
   H      2.783685860915976      2.242717182095451      2.380893839185002
   H     -1.868074540872655      0.634921885485232      1.527058539436092
   H      1.931522650018081      3.469819548081268      4.463572291555924
   H     -2.631519462389584      1.855422808131684      3.579007539026732
   H     -0.817463717239555      4.307333043603447      6.567505035371004
