# Supplementary material for: Quantum–mechanical property prediction of solvated drug molecules: what have we learned from a decade of SAMPL blind prediction challenges?
Source: J Comput Aided Mol Des. 2020 Oct 20;35(4):453–72. doi: 10.1007/s10822-020-00347-5 (PMC8018924; doi:10.1007/s10822-020-00347-5)
Supplement: Supplementary file 6 — Supplementary file6 (GZ 68 kb) [file 10822_2020_347_MOESM6_ESM.gz › OR_06/SAMPL2/4B_1.xyz]

   C      1.615192611887323     -1.417898531381403      0.035559023127105
   C      1.046828312574120     -0.110235259628727     -0.063537016737370
   C      2.966876971937795     -1.618297326319052     -0.037919601424630
   C      1.858915478250134      0.975404476295829     -0.235851005603213
   C      5.244362848195116     -0.664843718593752     -0.299580447048838
   C      4.138826573653093      1.876673442961331     -0.491868150794560
   C      3.859527795631328     -0.512084153163501     -0.218274539678451
   C      3.275241580724162      0.804401882745696     -0.317084131527902
   C      6.116962131445921      0.436442944400942     -0.478254226777636
   N      5.461915096968287      1.683799574384569     -0.564864850434715
   O      7.365692070478628      0.413128799981200     -0.563784355243720
   H      0.952750579928757     -2.269886722209426      0.172515084671833
   H     -0.031121263258378      0.010834183129762     -0.001195548709120
   H      3.384573343825349     -2.619460450456086      0.039176008137423
   H      1.447200396347995      1.979625599100643     -0.313991455877662
   H      5.692307158645804     -1.651734335452690     -0.225901717363766
   H      3.790253350170621      2.903951255948859     -0.576507553366672
   H      6.076695026792983      2.500978334989227     -0.695935514883875
