# Supplementary material for: Quantum–mechanical property prediction of solvated drug molecules: what have we learned from a decade of SAMPL blind prediction challenges?
Source: J Comput Aided Mol Des. 2020 Oct 20;35(4):453–72. doi: 10.1007/s10822-020-00347-5 (PMC8018924; doi:10.1007/s10822-020-00347-5)
Supplement: Supplementary file 6 — Supplementary file6 (GZ 68 kb) [file 10822_2020_347_MOESM6_ESM.gz › OR_06/SAMPL2/5A_1.xyz]

   C      0.580479917332673      0.888127707964449      1.834639389151018
   C     -0.216890794725644      0.086355468695021      1.040235203775785
   C     -1.506266822956800     -0.450571512832495      2.824218390273054
   C      0.233394284538364      0.961775104537840      3.191266994591560
   N     -1.273900909125236     -0.596559728822049      1.520381090374298
   N     -0.807880413249140      0.293134826817759      3.686882985283589
   O      0.908813456707779      1.698562628934759      4.085112102451188
   H      1.430104220653498      1.433422362836878      1.431181350277449
   H     -0.007718513248125     -0.018018117116974     -0.023544815675314
   H     -2.356066003469652     -0.993765978196636      3.236743324974776
   H      1.665031579719434      2.170637245455449      3.659783984491480
