# Supplementary material for: Quantum–mechanical property prediction of solvated drug molecules: what have we learned from a decade of SAMPL blind prediction challenges?
Source: J Comput Aided Mol Des. 2020 Oct 20;35(4):453–72. doi: 10.1007/s10822-020-00347-5 (PMC8018924; doi:10.1007/s10822-020-00347-5)
Supplement: Supplementary file 6 — Supplementary file6 (GZ 68 kb) [file 10822_2020_347_MOESM6_ESM.gz › OR_06/SAMPL2/5A_2.xyz]

   C      0.583376426991796      0.912052735611806      1.753053387225924
   C     -0.175865851159282      0.010957616624073      1.033762895550561
   C     -1.502500811643175     -0.367099271977845      2.833924876134018
   C      0.197826279316079      1.118215498038965      3.084853495624529
   N     -1.231313404748079     -0.643808776394209      1.561256870527540
   N     -0.840448418154852      0.483510006872814      3.627451553403587
   O      0.893743061326780      1.979016516133890      3.835585019380404
   H      1.430892879905888      1.434974444880594      1.320695165929267
   H      0.060516814022516     -0.203599641817746     -0.007440131640041
   H     -2.350360584146468     -0.882950127031228      3.283726524501030
   H      0.502633614442875      2.016731007520063      4.744630345665543
