# Supplementary material for: Quantum–mechanical property prediction of solvated drug molecules: what have we learned from a decade of SAMPL blind prediction challenges?
Source: J Comput Aided Mol Des. 2020 Oct 20;35(4):453–72. doi: 10.1007/s10822-020-00347-5 (PMC8018924; doi:10.1007/s10822-020-00347-5)
Supplement: Supplementary file 6 — Supplementary file6 (GZ 68 kb) [file 10822_2020_347_MOESM6_ESM.gz › OR_06/SAMPL2/5B_1.xyz]

   C      0.552662796610041     -2.015172236676434      0.255962530399210
   C      0.799748838136658     -0.710049210789988     -0.053551448108521
   C      2.988377092654067     -1.102456616651107     -0.497438672792982
   C      1.616461764044850     -2.983513017466131      0.189839642136711
   N      2.025684945181331     -0.224748215297582     -0.437703518595922
   N      2.832873263435052     -2.414966596524919     -0.208505300809064
   O      1.541108972206954     -4.190250416640517      0.440049508271580
   H     -0.435221711885513     -2.351958948028822      0.555102139495370
   H     -0.000357248069380      0.026700548557954     -0.005527424695305
   H      3.991699153965524     -0.797618852247302     -0.793995189602710
   H      3.647962133907426     -3.044266439847908     -0.280732264573797
