# Supplementary material for: Quantum–mechanical property prediction of solvated drug molecules: what have we learned from a decade of SAMPL blind prediction challenges?
Source: J Comput Aided Mol Des. 2020 Oct 20;35(4):453–72. doi: 10.1007/s10822-020-00347-5 (PMC8018924; doi:10.1007/s10822-020-00347-5)
Supplement: Supplementary file 6 — Supplementary file6 (GZ 68 kb) [file 10822_2020_347_MOESM6_ESM.gz › OR_06/SAMPL2/5C_1.xyz]

   C      0.799072390911288     -1.154104370390680     -1.627553249537780
   C      0.322263234903951     -0.941954724575015     -0.377720223151523
   C      0.619824655528000     -3.229007463286889      0.099966868007485
   C      1.209016771789646     -2.488533685165179     -2.028789003433322
   N      1.086840385563291     -3.511862428567415     -1.080183399784142
   N      0.232879540638421     -1.993556072690155      0.493619587651250
   O      1.653757316418756     -2.745568348167962     -3.158167939190230
   H      0.879892234198890     -0.336982852472176     -2.337185341685098
   H     -0.003350731678172      0.025075289402742     -0.003814473648117
   H      0.518769965341894     -4.014510348257763      0.849597606330666
   H     -0.125965765476321     -1.852194991205989      1.448429569167434
