# Supplementary material for: Quantum–mechanical property prediction of solvated drug molecules: what have we learned from a decade of SAMPL blind prediction challenges?
Source: J Comput Aided Mol Des. 2020 Oct 20;35(4):453–72. doi: 10.1007/s10822-020-00347-5 (PMC8018924; doi:10.1007/s10822-020-00347-5)
Supplement: Supplementary file 6 — Supplementary file6 (GZ 68 kb) [file 10822_2020_347_MOESM6_ESM.gz › OR_06/SAMPL2/6A_1.xyz]

   C      0.615362384594327     -1.980892391127820     -0.666846765454381
   C      0.714823770361368     -0.794444905561411      0.091115607658297
   C      1.569381635129350     -2.968944028073540     -0.544072954035172
   C      1.765961474573684     -0.601078150749295      0.964925550463910
   C      3.666657070367183     -3.772417638743981      0.534105811356716
   C      2.652139598450858     -2.790963645645271      0.344749691664659
   C      2.755314268314488     -1.598183205379671      1.102119313806764
   C      3.895417038407089     -1.523887243928015      1.972961977439302
   N      4.669098390300234     -3.626569854214434      1.361017289136553
   N      4.786485458202870     -2.479801488629505      2.090226741905556
   O      4.142131301194243     -0.463924989586101      2.767488360415475
   H     -0.221374798438086     -2.112534752173967     -1.348565363125892
   H     -0.046707592605944     -0.025631451367767     -0.013554489267103
   H      1.500493716576902     -3.888417981896950     -1.121326409135803
   H      1.817951928765124      0.321521245377093      1.540693155340215
   H      3.632997997309854     -4.708700382703603     -0.022278758199020
   H      3.554566367805715      0.303370865073664      2.608141244135108
