# Supplementary material for: Quantum–mechanical property prediction of solvated drug molecules: what have we learned from a decade of SAMPL blind prediction challenges?
Source: J Comput Aided Mol Des. 2020 Oct 20;35(4):453–72. doi: 10.1007/s10822-020-00347-5 (PMC8018924; doi:10.1007/s10822-020-00347-5)
Supplement: Supplementary file 6 — Supplementary file6 (GZ 68 kb) [file 10822_2020_347_MOESM6_ESM.gz › OR_06/SAMPL2/6A_2.xyz]

   C      0.633197445133001     -1.967534074519467     -0.726377682649544
   C      0.691263684483942     -0.793105547463660      0.055523561915439
   C      1.585144723476014     -2.956347192176158     -0.581378148017814
   C      1.700275379762459     -0.609896396790811      0.980762834746949
   C      3.651139806000863     -3.758065897762485      0.577094723105229
   C      2.625414847655775     -2.789861660567846      0.358723099517789
   C      2.679202387646602     -1.612415812696262      1.139141905993086
   C      3.772011897411289     -1.540084284044346      2.063405384519326
   N      4.616939398459722     -3.611171834640232      1.446185275709313
   N      4.678941165751195     -2.475051133623634      2.207006049784459
   O      3.862367535159544     -0.439606118626403      2.825835936829209
   H     -0.171092785455161     -2.089497863802388     -1.447919209500662
   H     -0.068488032036389     -0.026196335337374     -0.074473542210040
   H      1.545242206044278     -3.862995705548201     -1.181121174087023
   H      1.745479898272632      0.292476821947276      1.582304798735775
   H      3.658789507055694     -4.684416191901429      0.003122049499182
   H      4.650870923694517     -0.520530767047640      3.418664146108070
