# Supplementary material for: Quantum–mechanical property prediction of solvated drug molecules: what have we learned from a decade of SAMPL blind prediction challenges?
Source: J Comput Aided Mol Des. 2020 Oct 20;35(4):453–72. doi: 10.1007/s10822-020-00347-5 (PMC8018924; doi:10.1007/s10822-020-00347-5)
Supplement: Supplementary file 6 — Supplementary file6 (GZ 68 kb) [file 10822_2020_347_MOESM6_ESM.gz › OR_06/SAMPL2/6B_1.xyz]

   C     -1.926654262035898     -0.546061157475108      0.800742632933846
   C     -0.663344840026559     -0.819571684065274      0.247638027330949
   C     -2.789282306776655     -1.579391048483205      1.125997038303472
   C     -0.265062635272246     -2.127771118694577      0.020617020424624
   C     -2.399341739848608     -2.913188880219724      0.901135534632429
   C     -1.129452782436327     -3.183030922855755      0.345692097533971
   C     -3.255034589184725     -4.026264014358528      1.219130618265559
   C     -0.742139575055717     -4.579513324527388      0.119384190624418
   N     -2.924682244051727     -5.264187112318650      1.023686535988084
   N     -1.698972085091453     -5.498396573708489      0.489077336874314
   O      0.335048205999137     -4.953688522355004     -0.357847516558809
   H     -2.226939017490122      0.484639132390897      0.973619640948814
   H      0.003798885055954      0.001486408675617     -0.002949380362558
   H     -3.767701934261708     -1.372575688847455      1.554140167340452
   H      0.708739851748175     -2.348787139218853     -0.406179060670167
   H     -4.240953186888596     -3.856749980420027      1.648445350933487
   H     -1.477825733512545     -6.492348324855871      0.350869761548014
