# Supplementary material for: Quantum–mechanical property prediction of solvated drug molecules: what have we learned from a decade of SAMPL blind prediction challenges?
Source: J Comput Aided Mol Des. 2020 Oct 20;35(4):453–72. doi: 10.1007/s10822-020-00347-5 (PMC8018924; doi:10.1007/s10822-020-00347-5)
Supplement: Supplementary file 6 — Supplementary file6 (GZ 68 kb) [file 10822_2020_347_MOESM6_ESM.gz › OR_06/SAMPL2/6Z_1.xyz]

   C     -0.492461599749872      0.949394919081308      0.110187262197580
   C      0.270544985764220      2.130835176441392      0.180094791457322
   C     -1.870789024155667      1.004881033242425      0.183266534649318
   C     -0.346187251293664      3.363738769283956      0.322098097218443
   C     -3.918861292685389      2.384306497709556      0.410307663677742
   C     -2.508234238240957      2.255926418900682      0.328312365407470
   C     -1.744744564207522      3.444697569214685      0.398173825557813
   C     -2.432487452804394      4.744271505308824      0.549109530409469
   N     -3.797424886700033      4.766398706308702      0.617916606559805
   N     -4.432711560493806      3.584539208305343      0.543700386821668
   O     -1.798907941727000      5.819250632461358      0.615181458906809
   H      0.007449358056339     -0.009514542492298     -0.001965439538211
   H      1.354900307531385      2.072241691378961      0.121891542835380
   H     -2.471514293083607      0.099561784442063      0.130371501762946
   H      0.238499118951583      4.276599854832073      0.376228922401952
   H     -4.611784318141399      1.547922266349890      0.369577294012860
   H     -5.461385337665059      3.676148503902466      0.603047653066690
