# Supplementary material for: Quantum–mechanical property prediction of solvated drug molecules: what have we learned from a decade of SAMPL blind prediction challenges?
Source: J Comput Aided Mol Des. 2020 Oct 20;35(4):453–72. doi: 10.1007/s10822-020-00347-5 (PMC8018924; doi:10.1007/s10822-020-00347-5)
Supplement: Supplementary file 6 — Supplementary file6 (GZ 68 kb) [file 10822_2020_347_MOESM6_ESM.gz › OR_06/SAMPL2/7A_g1_1.xyz]

   C     -0.785161406918358      0.903694540359870     -1.517909599973566
   C     -1.024867410803721      2.220528236698907     -2.315161970545260
   C      0.282811291227171      0.932747580911347     -0.464599802183075
   C     -2.088658223617750      2.189566655044431     -3.372635264759264
   O     -1.459724094663418     -0.070569152114799     -1.778139170371459
   O     -0.353582948346866      3.196201450348199     -2.051777233960598
   H      0.054544401513947      1.704897488671899      0.276413190580221
   H      1.242134814069209      1.206969120582129     -0.913814975092026
   H      0.355668003916174     -0.041726380127040      0.016241046122548
   H     -3.048711988781799      1.910644979284845     -2.927984145786584
   H     -2.163211047686315      3.164653995439326     -3.851972706169568
   H     -1.854241393555294      1.419791482923846     -4.114259357712831
