# Supplementary material for: Quantum–mechanical property prediction of solvated drug molecules: what have we learned from a decade of SAMPL blind prediction challenges?
Source: J Comput Aided Mol Des. 2020 Oct 20;35(4):453–72. doi: 10.1007/s10822-020-00347-5 (PMC8018924; doi:10.1007/s10822-020-00347-5)
Supplement: Supplementary file 6 — Supplementary file6 (GZ 68 kb) [file 10822_2020_347_MOESM6_ESM.gz › OR_06/SAMPL2/7B_cis_1.xyz]

   C      3.121121676907381      0.845241059711439      0.806835706312742
   C      1.791161554704440      0.979709444012563      0.720463619336671
   C      1.046138207285004      2.185965762895112      1.198169543912522
   C      1.784427817062999      3.338993241791585      1.826770926238275
   O     -0.170553666594649      2.197499899831014      1.060422012496498
   O      1.020293933279724      0.002522612035908      0.177598231286347
   H      3.613961805052008     -0.049834371451797      0.444089851400114
   H      3.734712423834269      1.622885573178933      1.238195968187582
   H      2.518727906949899      3.754639787553296      1.131458803272867
   H      2.324220981633007      3.011760306341390      2.719593102803628
   H      1.067222680471244      4.111671850500950      2.100586327693459
   H      0.079164673290291      0.277244826430406      0.203315912344794
