# Supplementary material for: Quantum–mechanical property prediction of solvated drug molecules: what have we learned from a decade of SAMPL blind prediction challenges?
Source: J Comput Aided Mol Des. 2020 Oct 20;35(4):453–72. doi: 10.1007/s10822-020-00347-5 (PMC8018924; doi:10.1007/s10822-020-00347-5)
Supplement: Supplementary file 6 — Supplementary file6 (GZ 68 kb) [file 10822_2020_347_MOESM6_ESM.gz › OR_06/SAMPL2/7B_cis_3.xyz]

   C      3.134991977756537      0.862605041407513      0.828284369837278
   C      1.799529328063846      0.957986444439700      0.761145403125350
   C      1.038281830779699      2.165546142661608      1.225938557135148
   C      1.796338310121216      3.329730359892568      1.821899008644112
   O     -0.177389132733436      2.193308392999511      1.119676683313611
   O      0.975125917413380     -0.003990768902768      0.271244470190176
   H      3.653879684498101     -0.025405809888641      0.480411264205881
   H      3.736452750086293      1.665312186517679      1.230069859475662
   H      2.520681211152949      3.732813355003298      1.109076591776307
   H      2.347503720443791      3.020160539430754      2.714084151102569
   H      1.083628338118403      4.108284401978599      2.090816218856741
   H      1.493076065019683     -0.781350293831270     -0.038146574948624
