# Supplementary material for: Quantum–mechanical property prediction of solvated drug molecules: what have we learned from a decade of SAMPL blind prediction challenges?
Source: J Comput Aided Mol Des. 2020 Oct 20;35(4):453–72. doi: 10.1007/s10822-020-00347-5 (PMC8018924; doi:10.1007/s10822-020-00347-5)
Supplement: Supplementary file 6 — Supplementary file6 (GZ 68 kb) [file 10822_2020_347_MOESM6_ESM.gz › OR_06/SAMPL2/7B_trans_1.xyz]

   C      1.091741175065938     -0.067423135401963      0.321923180338126
   C      1.763078818773874      1.031947357341920      0.674429578510084
   C      1.030605781991666      2.291259485846976      1.059089083901827
   C      1.740820858085824      3.256883423223311      1.975182770137603
   O     -0.105659161619194      2.496580856512937      0.661912531952169
   O      3.125096051746775      0.993537056136325      0.861553878509173
   H      1.614261641008305     -0.991956155101845      0.104226309550634
   H      0.010891885882580     -0.050572186987589      0.274689151873491
   H      2.589063850139824      3.716650208687160      1.455201428734961
   H      2.150105640741124      2.733307947264301      2.843517747648360
   H      1.049253505260899      4.037270402864592      2.289804100354532
   H      3.574939939038553      1.722214728145164      0.379470223292092
