# Supplementary material for: Quantum–mechanical property prediction of solvated drug molecules: what have we learned from a decade of SAMPL blind prediction challenges?
Source: J Comput Aided Mol Des. 2020 Oct 20;35(4):453–72. doi: 10.1007/s10822-020-00347-5 (PMC8018924; doi:10.1007/s10822-020-00347-5)
Supplement: Supplementary file 6 — Supplementary file6 (GZ 68 kb) [file 10822_2020_347_MOESM6_ESM.gz › OR_06/SAMPL2/7B_trans_2.xyz]

   C      1.090464889599644     -0.065023885627821      0.278293468328525
   C      1.718163485024493      0.974891661246809      0.839386317163617
   C      0.981135465461718      2.236346793400545      1.204904260531798
   C      1.780046203319415      3.347287406601317      1.834812033215226
   O     -0.216828328531268      2.341068613376310      0.993701079903810
   O      3.045147197101630      1.039311604335279      1.144821178670408
   H      1.619249305533239     -0.974753016818235      0.013869231964113
   H      0.029188167433313     -0.002106622720902      0.080583654565866
   H      2.593228607063446      3.651671697888242      1.169373429479219
   H      2.250993767638322      2.996376722721431      2.757825531674196
   H      1.127407263812959      4.193806625066368      2.043697899222120
   H      3.508803980099008      0.206422403224411      0.898731916500433
