# Supplementary material for: Quantum–mechanical property prediction of solvated drug molecules: what have we learned from a decade of SAMPL blind prediction challenges?
Source: J Comput Aided Mol Des. 2020 Oct 20;35(4):453–72. doi: 10.1007/s10822-020-00347-5 (PMC8018924; doi:10.1007/s10822-020-00347-5)
Supplement: Supplementary file 6 — Supplementary file6 (GZ 68 kb) [file 10822_2020_347_MOESM6_ESM.gz › OR_06/SAMPL2/8A_1.xyz]

   C     -0.751016670894567      0.258061162538974     -1.998782591931599
   C     -2.011916616780215     -0.646884216742774     -2.159643795332127
   C     -0.481579507561556      0.785790164693716     -0.613835803600279
   C     -3.208720333151026     -0.277910333975349     -1.322453293702579
   C     -1.764201812186468      1.240139106896459      0.108866850231417
   C     -2.825683422666005      0.136531162039140      0.111305314153403
   O     -0.055859073494932      0.478985302024573     -2.967372027799704
   O     -1.977053554446789     -1.573658678164803     -2.940728447496602
   H     -0.037923552526255     -0.052947252093286     -0.053717365801234
   H      0.273260902059112      1.574037023993421     -0.674084020501292
   H     -3.673745642493877      0.584132822309796     -1.827034276567758
   H     -3.928511442340758     -1.100036821571853     -1.348903634364525
   H     -1.509632411168676      1.524908592982439      1.133417457457491
   H     -2.162322543278263      2.136608743205461     -0.381155306618634
   H     -3.725154573267572      0.475588440498041      0.632443378194718
   H     -2.451439738724091     -0.737445228165571      0.657477555978900
