# Supplementary material for: Quantum–mechanical property prediction of solvated drug molecules: what have we learned from a decade of SAMPL blind prediction challenges?
Source: J Comput Aided Mol Des. 2020 Oct 20;35(4):453–72. doi: 10.1007/s10822-020-00347-5 (PMC8018924; doi:10.1007/s10822-020-00347-5)
Supplement: Supplementary file 6 — Supplementary file6 (GZ 68 kb) [file 10822_2020_347_MOESM6_ESM.gz › OR_06/SAMPL2/8B_1.xyz]

   C     -1.269445670956661     -1.108941603962242      1.305413104956720
   C     -2.613714697246085     -1.107247379628605      1.242649518280862
   C     -3.329425040518695     -0.933482221754314     -0.038610883921363
   C     -0.392157944316645     -1.014342351302783      0.090792578310794
   C     -2.493488921710789     -0.732790342019848     -1.280973097925561
   C     -1.130006053082921     -1.424980324748059     -1.187839057579303
   O     -4.557613786146064     -0.906524109102143     -0.050560587264430
   O     -3.379392900043431     -1.224751041145546      2.365840589145551
   H     -0.793769098640464     -1.171521248640495      2.284069798539319
   H     -0.018408306354856      0.017171606360053     -0.002702442543567
   H      0.496243440870506     -1.637802020326493      0.236560502591128
   H     -3.073778023033921     -1.068831664940169     -2.144323120298691
   H     -2.357070355352145      0.353869117855925     -1.390792635410271
   H     -0.529631644519400     -1.186709100194648     -2.070119526728744
   H     -1.278458871173486     -2.511046211841054     -1.182333418527569
   H     -4.326082104308068     -1.165271104882631      2.119828676808114
