# Supplementary material for: Quantum–mechanical property prediction of solvated drug molecules: what have we learned from a decade of SAMPL blind prediction challenges?
Source: J Comput Aided Mol Des. 2020 Oct 20;35(4):453–72. doi: 10.1007/s10822-020-00347-5 (PMC8018924; doi:10.1007/s10822-020-00347-5)
Supplement: Supplementary file 6 — Supplementary file6 (GZ 68 kb) [file 10822_2020_347_MOESM6_ESM.gz › OR_06/SAMPL2/8B_3.xyz]

   C     -1.255772044108742     -1.080836113411719      1.299827105054133
   C     -2.601972403163527     -1.072759519811180      1.257216412131708
   C     -3.333044332159547     -0.922528248250732     -0.025181519134340
   C     -0.381370174790646     -1.012251519235069      0.080876622414520
   C     -2.488506527790849     -0.730232569275302     -1.269248060311765
   C     -1.131737838414803     -1.434335389316763     -1.185018050924260
   O     -4.557249103672964     -0.906663854219311     -0.066089935339384
   O     -3.419251273512451     -1.159576322021334      2.347902614223408
   H     -0.766185001101507     -1.131652635592495      2.274216053244830
   H      0.000183414985790      0.014478292017493     -0.030419362926795
   H      0.501705697445527     -1.641660304269930      0.233313758584223
   H     -3.075285807653530     -1.059808627319041     -2.130463371243069
   H     -2.340088614228943      0.354801155556194     -1.379270923555220
   H     -0.537938091532136     -1.211408647479390     -2.075925309801254
   H     -1.288636038994144     -2.519139442773023     -1.165060291266389
   H     -2.883751858102360     -1.285526260336532      3.163224269749713
