# Supplementary material for: Quantum–mechanical property prediction of solvated drug molecules: what have we learned from a decade of SAMPL blind prediction challenges?
Source: J Comput Aided Mol Des. 2020 Oct 20;35(4):453–72. doi: 10.1007/s10822-020-00347-5 (PMC8018924; doi:10.1007/s10822-020-00347-5)
Supplement: Supplementary file 6 — Supplementary file6 (GZ 68 kb) [file 10822_2020_347_MOESM6_ESM.gz › OR_06/PCMOpt/10B_4_PCMOpt.xyz]

 C        -0.414067631826     -1.502588433255     -1.640828332843
 C         0.099266815238     -0.991480149695     -0.419643723413
 C        -0.030652175848     -2.829910514072     -1.642894625170
 C        -0.020961206583      0.404024524456      0.108948519155
 N         0.745420934348     -1.929372057716      0.270193290477
 N         0.653130401358     -3.054477829070     -0.501071820688
 O        -0.204292868990     -3.849979015566     -2.509029126142
 H        -0.975582046111     -0.983597578456     -2.400638031122
 H        -1.068844518732      0.684641580042      0.249161565128
 H         0.489529772637      0.488261731516      1.069654331663
 H         0.420870610906      1.127924774004     -0.581686711995
 H         1.069827968107     -3.921308292548     -0.198293553424
 H        -0.716746050101     -3.548738740426     -3.269071786582
