# Supplementary material for: Quantum–mechanical property prediction of solvated drug molecules: what have we learned from a decade of SAMPL blind prediction challenges?
Source: J Comput Aided Mol Des. 2020 Oct 20;35(4):453–72. doi: 10.1007/s10822-020-00347-5 (PMC8018924; doi:10.1007/s10822-020-00347-5)
Supplement: Supplementary file 6 — Supplementary file6 (GZ 68 kb) [file 10822_2020_347_MOESM6_ESM.gz › OR_06/PCMOpt/10B_5_PCMOpt.xyz]

 C        -0.395720366991     -1.526569853152     -1.623547086336
 C         0.105991396828     -0.994197118204     -0.408505453487
 C        -0.003100690054     -2.849547823873     -1.609536722270
 C        -0.027517632483      0.407142134188      0.101059649576
 N         0.756797689927     -1.916329090156      0.298590870372
 N         0.678670634483     -3.054407254418     -0.458007847110
 O        -0.233005568785     -3.796151036123     -2.543289673578
 H        -0.957547698546     -1.026277375211     -2.394930628652
 H        -1.078091917602      0.680002671661      0.236106125082
 H         0.480873821863      0.509475832747      1.061121614184
 H         0.408624241519      1.125323989415     -0.599038334725
 H         1.104602084360     -3.906484498292     -0.126161037315
 H         0.162006005480     -4.641932578582     -2.296942475742
