# Supplementary material for: Quantum–mechanical property prediction of solvated drug molecules: what have we learned from a decade of SAMPL blind prediction challenges?
Source: J Comput Aided Mol Des. 2020 Oct 20;35(4):453–72. doi: 10.1007/s10822-020-00347-5 (PMC8018924; doi:10.1007/s10822-020-00347-5)
Supplement: Supplementary file 6 — Supplementary file6 (GZ 68 kb) [file 10822_2020_347_MOESM6_ESM.gz › OR_06/PCMOpt/10C_1_PCMOpt.xyz]

 C         3.225977484358     -0.401650753770      0.022622449724
 C         1.943091806314     -0.819983583696     -0.181214960293
 C         3.998711840481     -1.530942206131      0.490987604279
 C         0.762201727829     -0.082717677811     -0.715299265690
 N         1.821536447790     -2.141833423206      0.190726889692
 N         3.118175178325     -2.619099020355      0.434236434018
 O         5.168011749288     -1.620389176803      0.884179957504
 H         3.607362681012      0.598430748369     -0.102987665893
 H         0.437354709240     -0.508734443863     -1.669400145692
 H         1.013719736320      0.964981354979     -0.875350954538
 H        -0.079941447421     -0.141273864470     -0.021250170661
 H         1.245608745597     -2.760734078299     -0.370472662254
 H         3.190889328408     -3.357353880702      1.123822489073
