# Supplementary material for: Quantum–mechanical property prediction of solvated drug molecules: what have we learned from a decade of SAMPL blind prediction challenges?
Source: J Comput Aided Mol Des. 2020 Oct 20;35(4):453–72. doi: 10.1007/s10822-020-00347-5 (PMC8018924; doi:10.1007/s10822-020-00347-5)
Supplement: Supplementary file 6 — Supplementary file6 (GZ 68 kb) [file 10822_2020_347_MOESM6_ESM.gz › OR_06/PCMOpt/10D_1_PCMOpt.xyz]

 C        -0.320673385652     -1.408668790494     -1.721948829431
 C         0.088820584976     -2.731999579734     -1.784133037098
 C         0.075582885524     -0.976238558534     -0.435431336689
 C        -0.042793240357     -3.752298935319     -2.867228129039
 N         0.680007547785     -1.927481568437      0.257540539625
 N         0.675660434237     -2.994922027016     -0.592189440534
 O        -0.082169314871      0.244169144388      0.144853744542
 H        -0.826549563632     -0.844319495162     -2.488698530910
 H         0.922675584907     -4.206867413447     -3.104713281852
 H        -0.726602361184     -4.554682226863     -2.575366837867
 H        -0.433083192980     -3.287456425058     -3.772605276383
 H         1.090363246217     -3.862933091674     -0.290968429084
 H        -0.538239226345      0.832898968176     -0.466911151177
