# Supplementary material for: Quantum–mechanical property prediction of solvated drug molecules: what have we learned from a decade of SAMPL blind prediction challenges?
Source: J Comput Aided Mol Des. 2020 Oct 20;35(4):453–72. doi: 10.1007/s10822-020-00347-5 (PMC8018924; doi:10.1007/s10822-020-00347-5)
Supplement: Supplementary file 6 — Supplementary file6 (GZ 68 kb) [file 10822_2020_347_MOESM6_ESM.gz › OR_06/PCMOpt/10D_4_PCMOpt.xyz]

 C        -0.270786790619     -1.384517902721     -1.835375981701
 C         0.091647548848     -2.722764434819     -1.822249994385
 C         0.185745790870     -0.884802154677     -0.597056074415
 C        -0.097046471012     -3.801424351936     -2.838305256223
 N         0.781727652064     -1.808971249952      0.139294830129
 N         0.711761502781     -2.931675146706     -0.635341279007
 O         0.047961562527      0.395728978816     -0.169228107787
 H        -0.785546071701     -0.852006067030     -2.617790035461
 H         0.863392779358     -4.160491641045     -3.219112432569
 H        -0.629076115096     -4.657853213475     -2.415088123967
 H        -0.676060338370     -3.422938062306     -3.680602706408
 H         1.104881426167     -3.793225899764     -0.289931316734
 H         0.446897526048      0.471941141262      0.708086473885
