# Supplementary material for: Quantum–mechanical property prediction of solvated drug molecules: what have we learned from a decade of SAMPL blind prediction challenges?
Source: J Comput Aided Mol Des. 2020 Oct 20;35(4):453–72. doi: 10.1007/s10822-020-00347-5 (PMC8018924; doi:10.1007/s10822-020-00347-5)
Supplement: Supplementary file 6 — Supplementary file6 (GZ 68 kb) [file 10822_2020_347_MOESM6_ESM.gz › OR_06/PCMOpt/11C_1_PCMOpt.xyz]

 C         2.335337125333      0.163654696758      1.389530154010
 C         1.152783655207     -0.415720380670      1.773336937706
 C         3.275906227047      0.021125449265      2.469605228288
 C        -0.141380451846     -0.482594039487      1.033112356763
 C         0.209370455574     -1.088138380803      4.000520704192
 N         2.537229058098     -0.561738184666      3.508804227577
 N         1.286868461425     -0.963089676413      3.022732786471
 O         4.480282694546      0.300164919674      2.565533205929
 H         2.551864770104      0.604927349689      0.430427567590
 H        -0.525118493006     -1.504798574361      0.992550132031
 H         0.000017246222     -0.124088744137      0.014195250740
 H        -0.902076501499      0.141605139369      1.511461593409
 H         0.522442119284     -1.771778310802      4.789539621181
 H        -0.661712758120     -1.512731452124      3.505441545788
 H        -0.049480040081     -0.118865804871      4.438735064279
 H         2.986766431067     -1.200434012608      4.154273625657
