# Supplementary material for: Quantum–mechanical property prediction of solvated drug molecules: what have we learned from a decade of SAMPL blind prediction challenges?
Source: J Comput Aided Mol Des. 2020 Oct 20;35(4):453–72. doi: 10.1007/s10822-020-00347-5 (PMC8018924; doi:10.1007/s10822-020-00347-5)
Supplement: Supplementary file 6 — Supplementary file6 (GZ 68 kb) [file 10822_2020_347_MOESM6_ESM.gz › OR_06/PCMOpt/11D_1_PCMOpt.xyz]

 C        -0.292414422694     -1.393917182053     -1.742780254878
 C         0.031012347965     -2.744630528857     -1.772055000462
 C         0.072396545047     -0.975685558966     -0.447366551662
 C        -0.117997602110     -3.738418378917     -2.878655015545
 C         1.091960232173     -4.305280862048     -0.082625316863
 N         0.578582774818     -1.959984796480      0.278802705546
 N         0.539798732392     -3.045865771148     -0.549982329087
 O        -0.032453434496      0.257172192901      0.121113849614
 H        -0.729953650957     -0.810368304598     -2.536809680823
 H         0.844253896550     -4.169394839809     -3.169048789427
 H        -0.780676927098     -4.561903438040     -2.597110808712
 H        -0.545154624338     -3.248159012183     -3.753539801369
 H         2.183864153563     -4.264914091880     -0.057835834022
 H         0.717500170341     -4.512805870218      0.919900692000
 H         0.780013801013     -5.105667451519     -0.750447088741
 H        -0.427931989685      0.867523900592     -0.511360781784
