# Supplementary material for: Quantum–mechanical property prediction of solvated drug molecules: what have we learned from a decade of SAMPL blind prediction challenges?
Source: J Comput Aided Mol Des. 2020 Oct 20;35(4):453–72. doi: 10.1007/s10822-020-00347-5 (PMC8018924; doi:10.1007/s10822-020-00347-5)
Supplement: Supplementary file 6 — Supplementary file6 (GZ 68 kb) [file 10822_2020_347_MOESM6_ESM.gz › OR_06/PCMOpt/11D_4_PCMOpt.xyz]

 C        -0.237060711123     -1.381149225566     -1.859840362608
 C         0.041782530768     -2.741550112832     -1.822141142230
 C         0.186113151862     -0.905483621204     -0.605464699142
 C        -0.176201208819     -3.790022204695     -2.864877972898
 C         1.119095492251     -4.242337684514     -0.086963006585
 N         0.686128138411     -1.863424858495      0.160004701425
 N         0.582738298494     -2.994897652955     -0.601975302051
 O         0.104494186269      0.381921466918     -0.180207744168
 H        -0.684151111471     -0.826523944698     -2.668169222797
 H         0.763716055830     -4.256483960877     -3.173458416258
 H        -0.840554967834     -4.582779239849     -2.509100453956
 H        -0.633338073910     -3.338645876118     -3.745477847461
 H         2.211485878511     -4.242194139517     -0.125761639466
 H         0.796473150942     -4.372975034814      0.946014215040
 H         0.741273659117     -5.070544509517     -0.683060542268
 H         0.463205534472      0.432090596132      0.716079431659
