# Supplementary material for: Quantum–mechanical property prediction of solvated drug molecules: what have we learned from a decade of SAMPL blind prediction challenges?
Source: J Comput Aided Mol Des. 2020 Oct 20;35(4):453–72. doi: 10.1007/s10822-020-00347-5 (PMC8018924; doi:10.1007/s10822-020-00347-5)
Supplement: Supplementary file 6 — Supplementary file6 (GZ 68 kb) [file 10822_2020_347_MOESM6_ESM.gz › OR_06/PCMOpt/12C_1_PCMOpt.xyz]

 C         0.865768968341     -1.322200146293     -1.470218038400
 C         0.817634290725     -1.455479119274     -2.834121264126
 C         0.768157356843     -2.653541459632     -0.908748642433
 C         0.929714673249     -0.083340092585     -0.634674271031
 C         0.928958654694     -0.410773627928     -3.894929171642
 C         1.262125925395     -3.379057333633     -4.370011879694
 N         0.777327887861     -3.520481914230     -1.999983219216
 N         0.646823731688     -2.782118142188     -3.184231650125
 O         0.674318841102     -3.029264041611      0.269807791004
 H         0.064630723537     -0.012060966929      0.032693893843
 H         0.952905314391      0.817944306724     -1.248742134635
 H         1.822604822945     -0.078536387870     -0.001588094669
 H         1.875075562538     -0.497752141272     -4.438001389863
 H         0.888047759252      0.583206517865     -3.452167420270
 H         0.117876631357     -0.495721450834     -4.622343292175
 H         0.850117778028     -4.377427011549     -4.516314039738
 H         2.351096514642     -3.445248216976     -4.271563683875
 H         1.007076306093     -2.774021936199     -5.237859230533
 H         0.261138265034     -4.391326839428     -1.962304265686
