# Supplementary material for: Quantum–mechanical property prediction of solvated drug molecules: what have we learned from a decade of SAMPL blind prediction challenges?
Source: J Comput Aided Mol Des. 2020 Oct 20;35(4):453–72. doi: 10.1007/s10822-020-00347-5 (PMC8018924; doi:10.1007/s10822-020-00347-5)
Supplement: Supplementary file 6 — Supplementary file6 (GZ 68 kb) [file 10822_2020_347_MOESM6_ESM.gz › OR_06/PCMOpt/12D_1_PCMOpt.xyz]

 C        -0.269841509994     -1.386417945334     -1.756312103229
 C         0.059813874731     -2.739238446138     -1.779760486867
 C         0.029910457936     -0.998337677612     -0.429925135409
 C        -0.828379027431     -0.524583140689     -2.849274746470
 C        -0.013721196024     -3.734148181865     -2.892630010555
 C         1.070167889046     -4.318584081874     -0.079761848505
 N         0.498914822252     -1.989886580671      0.309447401497
 N         0.499978627496     -3.062569340509     -0.533325219247
 O        -0.112756717464      0.228840606754      0.148299676896
 H        -1.840421971393     -0.173307230393     -2.619473907046
 H        -0.207474845863      0.360156090266     -3.027210933794
 H        -0.883799447677     -1.070892385929     -3.792250415778
 H         0.968083085261     -4.159519518749     -3.120268294534
 H        -0.686227297322     -4.562565970063     -2.650567365950
 H        -0.388607818313     -3.257664252132     -3.798258383501
 H         2.154622372543     -4.337493272909     -0.222820625901
 H         0.847129710660     -4.438374910376      0.979465695119
 H         0.623227837523     -5.144608657279     -0.631050783706
 H        -0.477018841553      0.847594901297     -0.494722506505
