# Supplementary material for: Quantum–mechanical property prediction of solvated drug molecules: what have we learned from a decade of SAMPL blind prediction challenges?
Source: J Comput Aided Mol Des. 2020 Oct 20;35(4):453–72. doi: 10.1007/s10822-020-00347-5 (PMC8018924; doi:10.1007/s10822-020-00347-5)
Supplement: Supplementary file 6 — Supplementary file6 (GZ 68 kb) [file 10822_2020_347_MOESM6_ESM.gz › OR_06/PCMOpt/12D_2_PCMOpt.xyz]

 C        -0.343745595605     -1.398022016375     -1.789677890049
 C         0.032333038461     -2.738686765144     -1.797689269332
 C        -0.119659249213     -1.004181158613     -0.453180264860
 C        -0.881185097845     -0.551092000391     -2.902955607165
 C         0.044889712906     -3.732303671484     -2.913991996975
 C         1.024620974725     -4.286311368161     -0.055499959658
 N         0.347448935519     -1.979701350507      0.309264081378
 N         0.423585014871     -3.053477746184     -0.531445359647
 O        -0.359594133650      0.242146413503      0.036916020314
 H        -1.918926516007     -0.251784967903     -2.721741573687
 H        -0.297819148713      0.366713525561     -3.023949248666
 H        -0.855598143077     -1.084468838248     -3.854972598107
 H         1.050209954604     -4.123148629205     -3.096342405977
 H        -0.609309863720     -4.583983110812     -2.704711333658
 H        -0.303719128987     -3.265511888531     -3.835038492056
 H         2.115129068763     -4.255784423062     -0.138961581163
 H         0.749942097816     -4.427161859761      0.989073445490
 H         0.646031632340     -5.126002452811     -0.636527470246
 H        -0.121333552274      0.255162306397      0.973531507451
