# Supplementary material for: Quantum–mechanical property prediction of solvated drug molecules: what have we learned from a decade of SAMPL blind prediction challenges?
Source: J Comput Aided Mol Des. 2020 Oct 20;35(4):453–72. doi: 10.1007/s10822-020-00347-5 (PMC8018924; doi:10.1007/s10822-020-00347-5)
Supplement: Supplementary file 6 — Supplementary file6 (GZ 68 kb) [file 10822_2020_347_MOESM6_ESM.gz › OR_06/PCMOpt/13C_1_PCMOpt.xyz]

 C        -3.998904840043     -4.275103845295      2.724507349844
 C        -3.158379574867     -4.208552052635      1.613566465894
 C        -3.693670452494     -3.534382200372      3.866576028896
 C        -2.014634682474     -3.413611322045      1.641226305692
 C        -2.564800924558     -2.719075770243      3.898691866626
 C        -1.728003445929     -2.656038753341      2.779973317413
 C         0.690538865851      0.012191414721      2.656103999610
 C        -0.267514716481     -0.743507716048      2.030733937099
 C         1.024239197207     -0.615276696149      3.906315099754
 C        -0.966983504684     -0.468449019122      0.742132006802
 N         0.134151724479     -1.695287968599      4.012196625178
 N        -0.554270629841     -1.845156200553      2.803325288257
 O         1.878026044300     -0.357402648401      4.765662552590
 H        -4.880569690309     -4.904727405088      2.703224638733
 H        -3.379389243167     -4.791675200116      0.727231382044
 H        -4.340047112884     -3.582071910039      4.735288220514
 H        -1.342226052717     -3.393519933257      0.793258840785
 H        -2.331908583683     -2.133711478109      4.779010260568
 H         1.143191888779      0.911336674428      2.271659138213
 H        -0.665160788620     -1.174925505698     -0.034780299127
 H        -0.716673399264      0.536466949262      0.404386930517
 H        -2.051316721788     -0.541086188308      0.854653051430
 H         0.430706631202     -2.556633218728      4.456456995130
