# Supplementary material for: Quantum–mechanical property prediction of solvated drug molecules: what have we learned from a decade of SAMPL blind prediction challenges?
Source: J Comput Aided Mol Des. 2020 Oct 20;35(4):453–72. doi: 10.1007/s10822-020-00347-5 (PMC8018924; doi:10.1007/s10822-020-00347-5)
Supplement: Supplementary file 6 — Supplementary file6 (GZ 68 kb) [file 10822_2020_347_MOESM6_ESM.gz › OR_06/PCMOpt/13D_1_PCMOpt.xyz]

 C         1.903843499488     -1.093384602604     -0.163477049763
 C         2.128192244616      0.093561906160      0.532317446663
 C         1.628141435765     -2.265738759131      0.542225604083
 C         2.081574441031      0.114018717163      1.925660511330
 C         1.562625261325     -2.251969912653      1.932839509937
 C         1.281171107500     -0.665630845262      6.168916950053
 C         1.786122378252     -1.058091389491      2.624919272836
 C         1.070151120043     -0.197320636098      4.884111055502
 C         2.075248126605     -1.820982348774      6.003670486176
 C         0.254862012378      0.972436146563      4.435434018458
 N         2.348158465146     -2.072620681367      4.736632480717
 N         1.730311304208     -1.056653527638      4.047529583690
 O         2.569959164711     -2.663399915862      6.947845532499
 H         1.947971532904     -1.106769921078     -1.246213813079
 H         2.356654984031      1.006200230852     -0.005817441061
 H         1.454302065928     -3.193413067305      0.009168857185
 H         2.292595437579      1.029669906925      2.462334536880
 H         1.341199194117     -3.154859879313      2.486932616164
 H         0.901267747730     -0.240762008389      7.084141837856
 H         0.876052145371      1.844299270816      4.212782183326
 H        -0.325869298179      0.739616902691      3.540468323861
 H        -0.436273878213      1.252685164826      5.230949931771
 H         2.312939499541     -2.352490747247      7.823427548538
