# Supplementary material for: Quantum–mechanical property prediction of solvated drug molecules: what have we learned from a decade of SAMPL blind prediction challenges?
Source: J Comput Aided Mol Des. 2020 Oct 20;35(4):453–72. doi: 10.1007/s10822-020-00347-5 (PMC8018924; doi:10.1007/s10822-020-00347-5)
Supplement: Supplementary file 6 — Supplementary file6 (GZ 68 kb) [file 10822_2020_347_MOESM6_ESM.gz › OR_06/PCMOpt/13D_2_PCMOpt.xyz]

 C         1.925969149483     -1.116102641317     -0.138813768926
 C         2.175140826619      0.064264445372      0.559762037325
 C         1.597387854483     -2.277167170590      0.562882814618
 C         2.101333168135      0.089289844866      1.951849211296
 C         1.503835609471     -2.258167391186      1.951813969885
 C         1.190771544286     -0.659675551432      6.183254737846
 C         1.752994185873     -1.070939981309      2.646860279505
 C         1.023751603825     -0.184287245571      4.894629589967
 C         1.944808851242     -1.840329557858      6.032565596349
 C         0.260930053252      1.014177956396      4.429963392271
 N         2.235472101561     -2.103435377374      4.771593115230
 N         1.669514426034     -1.065469266960      4.067689649504
 O         2.351550542810     -2.644432370287      7.044637062068
 H         1.991661341944     -1.133252205075     -1.220398392638
 H         2.444518339671      0.967719304902      0.025060374538
 H         1.403800545427     -3.199759065064      0.027803883985
 H         2.331887103795      0.998691300100      2.491125513150
 H         1.240902665032     -3.152124151717      2.502298392665
 H         0.809701298703     -0.225156980808      7.092622999178
 H         0.917444186391      1.864302898697      4.225492887983
 H        -0.305446525479      0.804156383608      3.520319390421
 H        -0.438998653414      1.316504373700      5.209531620502
 H         2.843069774773     -3.388507555618      6.670755595978
