# Supplementary material for: Quantum–mechanical property prediction of solvated drug molecules: what have we learned from a decade of SAMPL blind prediction challenges?
Source: J Comput Aided Mol Des. 2020 Oct 20;35(4):453–72. doi: 10.1007/s10822-020-00347-5 (PMC8018924; doi:10.1007/s10822-020-00347-5)
Supplement: Supplementary file 6 — Supplementary file6 (GZ 68 kb) [file 10822_2020_347_MOESM6_ESM.gz › OR_06/PCMOpt/14C_1_PCMOpt.xyz]

 C         1.596036907295     -0.697486916229      1.190008850908
 C         2.075560210303     -1.898025719902      1.594860354343
 C         2.752959753562      0.111528219934      0.840663329655
 C         0.188243492392     -0.201840977144      1.123219111410
 C         1.426926048086     -3.143914925638      2.073209562724
 N         3.852003413677     -0.751404357995      0.933447249434
 O         2.840472279696      1.287340506874      0.492537476692
 O         3.438601622334     -1.963315252069      1.521152568741
 H         0.055629047910      0.680243565560      1.756266043520
 H        -0.520271208117     -0.963203329864      1.450817707477
 H        -0.074518866246      0.089186078591      0.102085475260
 H         1.583161620928     -3.954835292880      1.356239555048
 H         0.356212461934     -2.991148829165      2.198954311776
 H         1.854144150093     -3.454440150522      3.030076277995
 H         4.720839064827     -0.440382618307      1.354762127876
