# Supplementary material for: Quantum–mechanical property prediction of solvated drug molecules: what have we learned from a decade of SAMPL blind prediction challenges?
Source: J Comput Aided Mol Des. 2020 Oct 20;35(4):453–72. doi: 10.1007/s10822-020-00347-5 (PMC8018924; doi:10.1007/s10822-020-00347-5)
Supplement: Supplementary file 6 — Supplementary file6 (GZ 68 kb) [file 10822_2020_347_MOESM6_ESM.gz › OR_06/PCMOpt/14D_1_PCMOpt.xyz]

 C         2.185028324686      0.617496271243     -0.036203086654
 C         2.634038577811      1.890785100602     -0.219939410935
 C         0.762942665189      0.780657502876     -0.042532256290
 C         2.945378060340     -0.660368526867      0.134984135646
 C         3.987352515619      2.494960428619     -0.320590908820
 N         0.381546700938      2.022181078281     -0.212116507169
 O         1.584769567204      2.742339851165     -0.327234679386
 O        -0.183757983100     -0.167676147032      0.101028827715
 H         2.715514446305     -1.139280572365      1.091879362374
 H         2.713736223607     -1.376195297384     -0.659868068604
 H         4.020457874433     -0.479577602742      0.109341590695
 H         4.121469903188      2.985144341295     -1.288686946336
 H         4.134733098717      3.246306439622      0.459844604188
 H         4.754442461508      1.728792087261     -0.211982437122
 H         0.226647567373     -1.032464953537      0.222575778389
