# Supplementary material for: Quantum–mechanical property prediction of solvated drug molecules: what have we learned from a decade of SAMPL blind prediction challenges?
Source: J Comput Aided Mol Des. 2020 Oct 20;35(4):453–72. doi: 10.1007/s10822-020-00347-5 (PMC8018924; doi:10.1007/s10822-020-00347-5)
Supplement: Supplementary file 6 — Supplementary file6 (GZ 68 kb) [file 10822_2020_347_MOESM6_ESM.gz › OR_06/PCMOpt/14D_2_PCMOpt.xyz]

 C         2.230238389062      0.593953854724      0.038485600924
 C         2.641393878146      1.875232299694     -0.175552282443
 C         0.811728033383      0.731359391296      0.130607529148
 C         3.017641887408     -0.672078482735      0.156179144053
 C         3.972964508966      2.504204229380     -0.370161808786
 N         0.393349227069      1.963819459565     -0.011333418607
 O         1.571407082867      2.710805655069     -0.209861155073
 O        -0.026969676728     -0.297960892746      0.342640368953
 H         2.860613489309     -1.146599870115      1.128961096073
 H         2.723183422303     -1.393691535760     -0.611051118352
 H         4.085660307092     -0.480995698037      0.044645151332
 H         4.030601809881      2.996215848258     -1.344918463062
 H         4.161376042227      3.258486348980      0.398578909884
 H         4.759083523532      1.751598114593     -0.315962238698
 H        -0.938971929674      0.025351268729      0.369042682507
