# Supplementary material for: Quantum–mechanical property prediction of solvated drug molecules: what have we learned from a decade of SAMPL blind prediction challenges?
Source: J Comput Aided Mol Des. 2020 Oct 20;35(4):453–72. doi: 10.1007/s10822-020-00347-5 (PMC8018924; doi:10.1007/s10822-020-00347-5)
Supplement: Supplementary file 6 — Supplementary file6 (GZ 68 kb) [file 10822_2020_347_MOESM6_ESM.gz › OR_06/PCMOpt/15A_1_PCMOpt.xyz]

 C        -2.800032812712      0.887191911112     -6.396270027373
 C        -3.352620952798      1.492569159333     -5.268586458489
 C        -1.837543806706     -0.108667441160     -6.230870058460
 C        -2.956992454292      1.114894413115     -3.986824549294
 C        -1.425620345562     -0.494469549206     -4.958119922061
 C        -1.983985731749      0.118094917708     -3.828013573634
 C        -0.553946562524     -1.659842301329     -1.165489145165
 C        -1.663998130025      0.397312592848     -1.336218796132
 C        -0.991436180127     -0.504949331115     -0.318304865672
 C         0.171233748866     -2.863576774324     -0.673591512731
 N        -0.880600610852     -1.513120886008     -2.399707875733
 N        -1.562598575187     -0.286203518896     -2.536512144673
 O        -2.176900622187      1.489345983195     -1.152890082928
 H        -3.115757893396      1.185284175815     -7.389163790529
 H        -4.105665211417      2.264569259433     -5.380106828782
 H        -1.398251676772     -0.590677181616     -7.096961068788
 H        -3.392023511621      1.587843818143     -3.119738420288
 H        -0.680032270402     -1.266603217131     -4.833130530007
 H        -1.692516460264     -0.797380096904      0.468979530479
 H        -0.156250842569      0.008660016593      0.166425388729
 H        -0.420560284070     -3.380452878832      0.088025881242
 H         1.116402812827     -2.573729368434     -0.204609841524
 H         0.375398376660     -3.551193692216     -1.494521269000
