# Supplementary material for: Quantum–mechanical property prediction of solvated drug molecules: what have we learned from a decade of SAMPL blind prediction challenges?
Source: J Comput Aided Mol Des. 2020 Oct 20;35(4):453–72. doi: 10.1007/s10822-020-00347-5 (PMC8018924; doi:10.1007/s10822-020-00347-5)
Supplement: Supplementary file 6 — Supplementary file6 (GZ 68 kb) [file 10822_2020_347_MOESM6_ESM.gz › OR_06/PCMOpt/15B_2_PCMOpt.xyz]

 C         1.877247567329     -0.976456351456     -0.125715490826
 C         0.669168044197     -0.775659927635      0.538517377639
 C         3.040049524366     -1.222795614541      0.607505758788
 C         0.616063041615     -0.824984710226      1.931848000785
 C         3.003485689908     -1.250268858639      1.998336998710
 C         1.463368312687     -0.557010764440      6.216006049431
 C         1.788599862730     -1.049012793386      2.659316594403
 C         2.176265324159     -1.773238101804      6.070183990006
 C         1.218945495063     -0.142855789726      4.925439876255
 C         2.690781759404     -2.666680513570      7.155364780202
 N         2.360468917152     -2.085883283650      4.790988849642
 N         1.748954154557     -1.075829058040      4.080569648538
 O         0.593906094171      0.980483225337      4.520112326508
 H         1.913625381614     -0.947309423277     -1.208319390722
 H        -0.240498161497     -0.600089267989     -0.023486817832
 H         3.981577387095     -1.382520660548      0.095017757735
 H        -0.333537114313     -0.722647874792      2.444222751317
 H         3.901761973883     -1.425137670811      2.576282704564
 H         1.180884420357     -0.047362213788      7.122360035055
 H         1.870949860409     -3.059680641244      7.763477528035
 H         3.236145750216     -3.508502855355      6.726067091282
 H         3.362824003251     -2.123499172608      7.825656012220
 H         0.681162718359      1.101542336732      3.564147582635
