# Supplementary material for: Quantum–mechanical property prediction of solvated drug molecules: what have we learned from a decade of SAMPL blind prediction challenges?
Source: J Comput Aided Mol Des. 2020 Oct 20;35(4):453–72. doi: 10.1007/s10822-020-00347-5 (PMC8018924; doi:10.1007/s10822-020-00347-5)
Supplement: Supplementary file 6 — Supplementary file6 (GZ 68 kb) [file 10822_2020_347_MOESM6_ESM.gz › OR_06/PCMOpt/15B_4_PCMOpt.xyz]

 C         1.956465583574     -1.053375630913     -0.186367708901
 C         0.732597170950     -0.795961015603      0.430243132552
 C         3.075790827469     -1.333584912942      0.598239748763
 C         0.618791577993     -0.821233718043      1.819104501387
 C         2.979084085294     -1.346459738986      1.987201841768
 C         1.220556892929     -0.721228080856      6.153755202061
 C         1.748074463859     -1.088909333660      2.598643041334
 C         2.157402442240     -1.775747427499      6.011325217839
 C         0.936325636580     -0.337390241114      4.860886766230
 C         2.804321190924     -2.576745298639      7.097471183721
 N         2.427769480193     -2.020790347368      4.734703163329
 N         1.661057064335     -1.127910176060      4.017234279366
 O         0.145200254358      0.629719287653      4.354448291775
 H         2.036933261617     -1.038613537775     -1.266997407190
 H        -0.145674923138     -0.586517290478     -0.169566031797
 H         4.032291059360     -1.535316074627      0.129724896425
 H        -0.336614348937     -0.638602276918      2.290994198514
 H         3.843964217519     -1.556439060866      2.602052419359
 H         0.816429228959     -0.300206606163      7.060320478156
 H         2.056686273958     -3.103299109774      7.697464582382
 H         3.485227329198     -3.313705810856      6.669070301242
 H         3.371806125817     -1.932743730108      7.775327718519
 H        -0.259084896747      1.124960128400      5.077620145137
