# Supplementary material for: Quantum–mechanical property prediction of solvated drug molecules: what have we learned from a decade of SAMPL blind prediction challenges?
Source: J Comput Aided Mol Des. 2020 Oct 20;35(4):453–72. doi: 10.1007/s10822-020-00347-5 (PMC8018924; doi:10.1007/s10822-020-00347-5)
Supplement: Supplementary file 6 — Supplementary file6 (GZ 68 kb) [file 10822_2020_347_MOESM6_ESM.gz › OR_06/PCMOpt/15C_1_PCMOpt.xyz]

 C         3.308632953338     -7.500799125114      2.023434321776
 C         3.542230282625     -7.215966602361      0.677503948706
 C         2.648348751080     -6.562950234437      2.815881382581
 C         3.117542532192     -6.012918482385      0.119789602434
 C         2.231961463534     -5.347078609897      2.277564274280
 C         2.466381476028     -5.069280363475      0.925105306137
 C         2.002844991915     -1.760426602571     -0.506289309889
 C         0.985622904589     -1.866630402112      0.391389381851
 C         2.719022646396     -3.016193922119     -0.545626427114
 C        -0.087370048482     -0.899760291830      0.760557569229
 N         1.041724743419     -3.100296308008      1.008587570583
 N         2.025771946829     -3.851466987969      0.354960428695
 O         3.729181341239     -3.352453064970     -1.170195824597
 H         3.634541219086     -8.443110386993      2.447803287312
 H         4.048650499990     -7.939829272219      0.049116684587
 H         2.460791086789     -6.769667319462      3.863365330296
 H         3.287406996798     -5.798997831222     -0.925292090427
 H         1.737102265656     -4.615791291919      2.903403462335
 H         2.267854202757     -0.891845920070     -1.086518191063
 H        -1.074789666283     -1.294523876424      0.503049819971
 H         0.055893057166      0.039589750672      0.227918779291
 H        -0.079019445414     -0.700291205904      1.835099757229
 H         0.176573801272     -3.605711767636      1.175490937433
