# Supplementary material for: Quantum–mechanical property prediction of solvated drug molecules: what have we learned from a decade of SAMPL blind prediction challenges?
Source: J Comput Aided Mol Des. 2020 Oct 20;35(4):453–72. doi: 10.1007/s10822-020-00347-5 (PMC8018924; doi:10.1007/s10822-020-00347-5)
Supplement: Supplementary file 6 — Supplementary file6 (GZ 68 kb) [file 10822_2020_347_MOESM6_ESM.gz › OR_06/PCMOpt/16A_1_PCMOpt.xyz]

 C         2.054554453929     -0.357213037524     -0.042811944177
 C         1.008358019991      0.986798872410     -1.621822961007
 C         0.778518987896     -0.267733355069     -0.814910988759
 C         2.403293889311     -1.417689718299      0.942179827679
 N         2.867423870032      0.598057716922     -0.305022808577
 O         0.311862618206      1.547828024953     -2.424441994942
 O         2.247932559662      1.460786664796     -1.289797582375
 H         0.611921764125     -1.129627747315     -1.466649422269
 H        -0.101680336973     -0.167413354700     -0.174248469336
 H         2.379022979343     -2.398653225557      0.459911166582
 H         1.668307523523     -1.431865225928      1.751629265405
 H         3.395283670966     -1.245275605245      1.359085907552
