# Supplementary material for: Quantum–mechanical property prediction of solvated drug molecules: what have we learned from a decade of SAMPL blind prediction challenges?
Source: J Comput Aided Mol Des. 2020 Oct 20;35(4):453–72. doi: 10.1007/s10822-020-00347-5 (PMC8018924; doi:10.1007/s10822-020-00347-5)
Supplement: Supplementary file 6 — Supplementary file6 (GZ 68 kb) [file 10822_2020_347_MOESM6_ESM.gz › OR_06/PCMOpt/16C_1_PCMOpt.xyz]

 C         3.129957481755     -0.598132674038     -0.517553683207
 C         1.825906022112     -0.526338273499     -0.895251937379
 C         3.721306092792     -1.728759129643     -1.176800977988
 C         0.764912926577      0.461942319172     -0.553800481278
 N         1.514375579031     -1.616025403254     -1.678185499252
 O         4.828839170645     -2.227068259470     -1.178145088576
 O         2.705512164090     -2.316369129316     -1.948624811650
 H         3.654587163290      0.061261858459      0.152612829003
 H         0.317201265281      0.879512649753     -1.459638167659
 H         1.185335313046      1.274502702823      0.036471982263
 H        -0.031457940242     -0.017104453201      0.021248005550
 H         0.992524760634     -1.490122202491     -2.540632160033
