# Supplementary material for: Quantum–mechanical property prediction of solvated drug molecules: what have we learned from a decade of SAMPL blind prediction challenges?
Source: J Comput Aided Mol Des. 2020 Oct 20;35(4):453–72. doi: 10.1007/s10822-020-00347-5 (PMC8018924; doi:10.1007/s10822-020-00347-5)
Supplement: Supplementary file 6 — Supplementary file6 (GZ 68 kb) [file 10822_2020_347_MOESM6_ESM.gz › OR_06/PCMOpt/1A_1_PCMOpt.xyz]

 C         1.397157193400     -0.054311957830      1.638901355647
 C         0.227831171104     -0.423417255169      0.969985658825
 C         1.665547491081     -0.594056705696      2.888019812955
 C        -0.621120394066     -1.326048619585      1.596890193148
 C         0.736039120163     -1.495964132248      3.424778400030
 N        -0.379118465869     -1.858863627340      2.804600310819
 O         0.913730874826     -2.075805578533      4.644077286955
 H         2.092726949941      0.646467178062      1.192045100274
 H        -0.016724438415     -0.024284289212     -0.005802870383
 H         2.563242698685     -0.330137324859      3.434715307223
 H        -1.541426350576     -1.643111635663      1.116111873650
 H         1.738414148122     -1.768666048809      5.040577564110
