# Supplementary material for: Quantum–mechanical property prediction of solvated drug molecules: what have we learned from a decade of SAMPL blind prediction challenges?
Source: J Comput Aided Mol Des. 2020 Oct 20;35(4):453–72. doi: 10.1007/s10822-020-00347-5 (PMC8018924; doi:10.1007/s10822-020-00347-5)
Supplement: Supplementary file 6 — Supplementary file6 (GZ 68 kb) [file 10822_2020_347_MOESM6_ESM.gz › OR_06/PCMOpt/1A_3_PCMOpt.xyz]

 C         1.393287954802     -0.062625417779      1.655426497145
 C         0.222435674624     -0.421346766461      0.978586766690
 C         1.663873905734     -0.620173651022      2.894807769060
 C        -0.628541169910     -1.332878504767      1.586487886238
 C         0.732681080905     -1.529391267652      3.411688634217
 N        -0.383225703510     -1.884222917695      2.787651980951
 O         0.979822902401     -2.085548581156      4.624733476178
 H         2.086934977268      0.645800683422      1.217619451282
 H        -0.020141285488     -0.005486568520      0.009316165863
 H         2.555706142396     -0.374351496674      3.456345445624
 H        -1.548706154036     -1.642901507663      1.101583658501
 H         0.244771670962     -2.681774003413      4.829252269405
