# Supplementary material for: Quantum–mechanical property prediction of solvated drug molecules: what have we learned from a decade of SAMPL blind prediction challenges?
Source: J Comput Aided Mol Des. 2020 Oct 20;35(4):453–72. doi: 10.1007/s10822-020-00347-5 (PMC8018924; doi:10.1007/s10822-020-00347-5)
Supplement: Supplementary file 6 — Supplementary file6 (GZ 68 kb) [file 10822_2020_347_MOESM6_ESM.gz › OR_06/PCMOpt/1B_1_PCMOpt.xyz]

 C        -1.977670871690     -0.084321692418      0.835371279689
 C        -0.846013392116     -0.637914835660      0.301748587190
 C        -3.078507737866     -0.890729568962      1.229954266515
 C        -2.976943982232     -2.239961261472      1.061784177953
 C        -0.722540382378     -2.062556324503      0.117296159401
 N        -1.846086631840     -2.783359133527      0.529721209323
 O         0.256541344671     -2.659541367869     -0.355555776492
 H        -2.037635531469      0.991375527439      0.960473611643
 H        -0.003696488102     -0.029528954985     -0.001242807348
 H        -3.974701548441     -0.459426023763      1.651988592250
 H        -3.757267450929     -2.939343908004      1.329567628482
 H        -1.788877329331     -3.787992452212      0.412193073453
