# Supplementary material for: Quantum–mechanical property prediction of solvated drug molecules: what have we learned from a decade of SAMPL blind prediction challenges?
Source: J Comput Aided Mol Des. 2020 Oct 20;35(4):453–72. doi: 10.1007/s10822-020-00347-5 (PMC8018924; doi:10.1007/s10822-020-00347-5)
Supplement: Supplementary file 6 — Supplementary file6 (GZ 68 kb) [file 10822_2020_347_MOESM6_ESM.gz › OR_06/PCMOpt/2A_1_PCMOpt.xyz]

 C         0.130418435194      2.101592099556     -0.446812364023
 C        -0.571766163171      0.886830013488     -0.271788172825
 C        -0.549751814861      3.246474576773     -0.797072750463
 C        -2.714532138786      4.362282607755     -1.344960402893
 C        -1.937143139911      0.829796233463     -0.447416549466
 C        -4.068331282435      4.258343876145     -1.506848176762
 C        -1.953752478401      3.218229247200     -0.984368217606
 C        -2.662877035534      1.992006742021     -0.807211838221
 C        -4.671964714162      2.984298504068     -1.303577131589
 N        -4.017718169565      1.903441797052     -0.972823589718
 O        -6.015369247018      2.824794871824     -1.450027320080
 H         1.204378752429      2.126795061808     -0.304288546914
 H        -0.026976616646     -0.009137547174      0.003810999106
 H        -0.020592030451      4.183621626781     -0.933916953245
 H        -2.215457454759      5.314169584070     -1.489767122478
 H        -2.482546570261     -0.097364233306     -0.315126749562
 H        -4.672851580077      5.115118593430     -1.781046036814
 H        -6.427066779651      3.662806364627     -1.694159075082
