# Supplementary material for: Quantum–mechanical property prediction of solvated drug molecules: what have we learned from a decade of SAMPL blind prediction challenges?
Source: J Comput Aided Mol Des. 2020 Oct 20;35(4):453–72. doi: 10.1007/s10822-020-00347-5 (PMC8018924; doi:10.1007/s10822-020-00347-5)
Supplement: Supplementary file 6 — Supplementary file6 (GZ 68 kb) [file 10822_2020_347_MOESM6_ESM.gz › OR_06/PCMOpt/2A_2_PCMOpt.xyz]

 C         0.104253763419      2.095603536115     -0.398053838811
 C        -0.608240375733      0.879121099169     -0.299520747853
 C        -0.556061386970      3.255559538335     -0.738962718355
 C        -2.688029951781      4.403718599484     -1.348065610360
 C        -1.964642894664      0.834631228327     -0.541252335297
 C        -4.031954355978      4.316559138450     -1.579111442876
 C        -1.949167781216      3.241027777818     -0.992814799581
 C        -2.667347402771      2.011776225625     -0.893092231455
 C        -4.644080673662      3.039467686035     -1.451302678092
 N        -4.015282015841      1.940614612938     -1.128079126871
 O        -5.977831008742      2.976995963746     -1.685648186109
 H         1.170389648724      2.111422397224     -0.204565970052
 H        -0.079854109531     -0.028612491329     -0.030633836916
 H        -0.018158987111      4.194436538809     -0.817393611369
 H        -2.175772745611      5.355876813429     -1.433014106252
 H        -2.518093094877     -0.094328032385     -0.467947626520
 H        -4.631857220052      5.174930842123     -1.851353826614
 H        -6.255469417529      2.056898537124     -1.564087300232
