# Supplementary material for: Quantum–mechanical property prediction of solvated drug molecules: what have we learned from a decade of SAMPL blind prediction challenges?
Source: J Comput Aided Mol Des. 2020 Oct 20;35(4):453–72. doi: 10.1007/s10822-020-00347-5 (PMC8018924; doi:10.1007/s10822-020-00347-5)
Supplement: Supplementary file 6 — Supplementary file6 (GZ 68 kb) [file 10822_2020_347_MOESM6_ESM.gz › OR_06/PCMOpt/2B_1_PCMOpt.xyz]

 C        -0.526406149137     -2.000660743118      0.607925272182
 C         0.331926799045     -1.037904870584      0.050777275735
 C        -0.121159237929     -3.321577958449      0.680417510816
 C         1.582577325837     -1.392220867056     -0.428666232899
 C         1.144202308395     -3.712869597100      0.201036571514
 C         1.996094907292     -2.731565189946     -0.356372597030
 C         1.621579948316     -5.067277463567      0.248473764005
 C         2.846673507567     -5.406397017921     -0.221958958314
 C         3.740423046944     -4.414227951778     -0.799269053490
 N         3.236889002224     -3.125656720095     -0.823905537751
 O         4.869000615374     -4.656195139477     -1.245393794361
 H        -1.500936902767     -1.707331806446      0.978711989944
 H         0.015327418553     -0.002954818026     -0.006396068690
 H        -0.772993242820     -4.075133953033      1.108492949467
 H         2.242003272892     -0.646301096283     -0.858077681276
 H         0.973921316019     -5.826625594704      0.674610996114
 H         3.211397045122     -6.424728654066     -0.188626889043
 H         3.850579017302     -2.426070563616     -1.224579507717
