# Supplementary material for: Quantum–mechanical property prediction of solvated drug molecules: what have we learned from a decade of SAMPL blind prediction challenges?
Source: J Comput Aided Mol Des. 2020 Oct 20;35(4):453–72. doi: 10.1007/s10822-020-00347-5 (PMC8018924; doi:10.1007/s10822-020-00347-5)
Supplement: Supplementary file 6 — Supplementary file6 (GZ 68 kb) [file 10822_2020_347_MOESM6_ESM.gz › OR_06/PCMOpt/3A_1_PCMOpt.xyz]

 C         1.511924078821      1.094183677089      1.106949189598
 C         0.205047164348      0.622074001718      0.850926180549
 C         1.762292033640      1.897473090449      2.195246502235
 C        -0.832605504136      0.961917394968      1.689664501933
 C         0.922712729514      3.091983567913      4.214659447950
 C        -0.145042393839      3.397193923034      5.013825678880
 C         0.715046589416      2.265518018414      3.077940971486
 C        -0.604393723526      1.788112091752      2.818245167009
 C        -1.625443189853      2.191150087785      3.744608211936
 N        -1.412365341536      2.952809909199      4.785427397667
 O        -2.916627122274      1.794349402486      3.595150983252
 H         2.319597640032      0.818818458860      0.438606858444
 H         0.019880701504     -0.010320165806     -0.008965954353
 H         2.764601780372      2.260395397129      2.392985160673
 H        -1.822673064796      0.580404863221      1.463760652506
 H         1.911535405736      3.471761037176      4.441040700964
 H        -0.023397359486      4.025354181961      5.889781324176
 H        -3.022590431562      1.240721056900      2.813246998151
