# Supplementary material for: Quantum–mechanical property prediction of solvated drug molecules: what have we learned from a decade of SAMPL blind prediction challenges?
Source: J Comput Aided Mol Des. 2020 Oct 20;35(4):453–72. doi: 10.1007/s10822-020-00347-5 (PMC8018924; doi:10.1007/s10822-020-00347-5)
Supplement: Supplementary file 6 — Supplementary file6 (GZ 68 kb) [file 10822_2020_347_MOESM6_ESM.gz › OR_06/PCMOpt/3A_4_PCMOpt.xyz]

 C         1.563405862527      1.038493682313      1.131994662716
 C         0.252355751726      0.618370550816      0.810282619764
 C         1.796040201150      1.840946574283      2.226662568035
 C        -0.813068136090      1.008226623543      1.591546244414
 C         0.892963454381      3.088625218941      4.196031523637
 C        -0.205607584545      3.441536500769      4.931049578261
 C         0.721828630520      2.260134174000      3.051555263279
 C        -0.596062636918      1.832755275150      2.720715705713
 C        -1.648195669578      2.280103156576      3.580599316828
 N        -1.476335490047      3.041815902152      4.629541850099
 O        -2.905917500727      1.880442224944      3.277087491440
 H         2.392018205844      0.723506165969      0.507867773928
 H         0.088991363889     -0.013073454842     -0.055109351670
 H         2.802682803740      2.161737602816      2.470397882398
 H        -1.819521282377      0.690052655774      1.351819736474
 H         1.880273491753      3.433414772129      4.478504084981
 H        -0.111995209206      4.071519099696      5.808791389461
 H        -3.499656255700      2.257793276162      3.942961667007
