# Supplementary material for: Quantum–mechanical property prediction of solvated drug molecules: what have we learned from a decade of SAMPL blind prediction challenges?
Source: J Comput Aided Mol Des. 2020 Oct 20;35(4):453–72. doi: 10.1007/s10822-020-00347-5 (PMC8018924; doi:10.1007/s10822-020-00347-5)
Supplement: Supplementary file 6 — Supplementary file6 (GZ 68 kb) [file 10822_2020_347_MOESM6_ESM.gz › OR_06/PCMOpt/3B_1_PCMOpt.xyz]

 C         1.859270544389     -1.091742854872      0.024889984286
 C         1.071729963802      0.057763949954     -0.164209753782
 C         3.226781872498     -1.047946128682     -0.176686236986
 C         1.667567874415      1.243564290296     -0.555065468564
 C         3.857542116716      0.150529636202     -0.575943531023
 C         3.055804286007      1.306439211357     -0.764577632859
 C         5.276836663758      0.232480911762     -0.794942287740
 C         5.822221651686      1.409081700933     -1.175714064653
 C         3.666660520620      2.576855214798     -1.179348348640
 N         5.036880074240      2.526631326701     -1.356004488358
 O         3.049866822152      3.630816695143     -1.367774310379
 H         1.390156356831     -2.019990664861      0.331034940507
 H         0.001072939039      0.012841737127     -0.003605723921
 H         3.830173342091     -1.936855391896     -0.029731967907
 H         1.078877200942      2.139893121071     -0.705602281435
 H         5.903926056388     -0.637827489162     -0.656869253653
 H         6.878617219743      1.547966920537     -1.358806847416
 H         5.473114545050      3.394297815002     -1.641142730551
