# Supplementary material for: Quantum–mechanical property prediction of solvated drug molecules: what have we learned from a decade of SAMPL blind prediction challenges?
Source: J Comput Aided Mol Des. 2020 Oct 20;35(4):453–72. doi: 10.1007/s10822-020-00347-5 (PMC8018924; doi:10.1007/s10822-020-00347-5)
Supplement: Supplementary file 6 — Supplementary file6 (GZ 68 kb) [file 10822_2020_347_MOESM6_ESM.gz › OR_06/PCMOpt/4A_1_PCMOpt.xyz]

 C         1.490406055637      1.082085841410      1.102396051792
 C         0.170763572862      0.621030170894      0.860143900489
 C         1.774151546482      1.887875727936      2.179609309466
 C        -0.849617170878      0.977942913868      1.708134978242
 C         0.952294207171      3.100951830611      4.202499202488
 C        -1.594749526921      2.211354120475      3.737432381656
 C         0.740151997124      2.274939772168      3.074834445112
 C        -0.586788588862      1.808902811180      2.828262728809
 C        -0.123899633371      3.416409279560      5.005605601217
 N        -1.383058145321      2.982654621406      4.785140353450
 O        -0.020206300959      4.205553477344      6.112500745475
 H         2.285198274037      0.791988738723      0.424323289588
 H        -0.025379846488     -0.013067263113      0.003637810573
 H         2.785648275603      2.235961185467      2.356886427869
 H        -1.862782702004      0.631769421127      1.533893659854
 H         1.944904879583      3.476099040334      4.425324321274
 H        -2.616514208622      1.874046100307      3.580141117274
 H         0.893777304055      4.493702216724      6.227733712439
