# Supplementary material for: Quantum–mechanical property prediction of solvated drug molecules: what have we learned from a decade of SAMPL blind prediction challenges?
Source: J Comput Aided Mol Des. 2020 Oct 20;35(4):453–72. doi: 10.1007/s10822-020-00347-5 (PMC8018924; doi:10.1007/s10822-020-00347-5)
Supplement: Supplementary file 6 — Supplementary file6 (GZ 68 kb) [file 10822_2020_347_MOESM6_ESM.gz › OR_06/PCMOpt/4A_3_PCMOpt.xyz]

 C         1.490201451344      1.095771185436      1.111311202269
 C         0.171306676848      0.634505896725      0.861793781632
 C         1.769961278519      1.893413148358      2.194898795836
 C        -0.851525665782      0.983359756605      1.709301183931
 C         0.945167720809      3.090393613802      4.224244524118
 C        -1.606198010297      2.198217492773      3.743877271568
 C         0.733564912352      2.273356374608      3.091754621398
 C        -0.593653049355      1.806518682497      2.837269467711
 C        -0.134723382224      3.395345509498      5.023993075640
 N        -1.393569266148      2.962747309809      4.798636836215
 O         0.042850304285      4.180622476657      6.119219637437
 H         2.287082650170      0.811789424954      0.433074244070
 H        -0.021485844372      0.006667541383     -0.000063002758
 H         2.780504213148      2.241426225839      2.377595818336
 H        -1.863639211481      0.636931427015      1.529565453796
 H         1.930350599711      3.471341532125      4.462937056621
 H        -2.627381514334      1.862089010244      3.582921798426
 H        -0.819013861582      4.281103391699      6.547968267041
