# Supplementary material for: Quantum–mechanical property prediction of solvated drug molecules: what have we learned from a decade of SAMPL blind prediction challenges?
Source: J Comput Aided Mol Des. 2020 Oct 20;35(4):453–72. doi: 10.1007/s10822-020-00347-5 (PMC8018924; doi:10.1007/s10822-020-00347-5)
Supplement: Supplementary file 6 — Supplementary file6 (GZ 68 kb) [file 10822_2020_347_MOESM6_ESM.gz › OR_06/PCMOpt/4B_1_PCMOpt.xyz]

 C         1.616804507210     -1.417071911773      0.035436073672
 C         1.047420362122     -0.109668939463     -0.063930178864
 C         2.967238866771     -1.616065836381     -0.037832114721
 C         1.857864675829      0.975585763309     -0.236081088276
 C         5.243462394762     -0.664378130312     -0.299362964896
 C         4.136752345404      1.879028605425     -0.491597370695
 C         3.861023274662     -0.509909205125     -0.218388574300
 C         3.275116757212      0.807569919453     -0.317344731342
 C         6.122615517850      0.434966484327     -0.478930869146
 N         5.461164201668      1.684216573718     -0.564555963740
 O         7.364713213710      0.415917072580     -0.565464403673
 H         0.957213070224     -2.266896176159      0.171989969695
 H        -0.027260947318      0.010367681149     -0.001899896003
 H         3.383222279603     -2.614268027508      0.039186703458
 H         1.443944571834      1.974864088674     -0.313981669806
 H         5.689917166640     -1.648234892305     -0.225984712881
 H         3.789949424829      2.901269288633     -0.575314512921
 H         6.071838368751      2.483507643942     -0.693243695654
