# Supplementary material for: Quantum–mechanical property prediction of solvated drug molecules: what have we learned from a decade of SAMPL blind prediction challenges?
Source: J Comput Aided Mol Des. 2020 Oct 20;35(4):453–72. doi: 10.1007/s10822-020-00347-5 (PMC8018924; doi:10.1007/s10822-020-00347-5)
Supplement: Supplementary file 6 — Supplementary file6 (GZ 68 kb) [file 10822_2020_347_MOESM6_ESM.gz › OR_06/PCMOpt/5A_1_PCMOpt.xyz]

 C         0.581994659189      0.889774139805      1.834196132409
 C        -0.216875606715      0.086720115169      1.040888052181
 C        -1.502728446227     -0.447960725391      2.824038751939
 C         0.233108617388      0.961179654850      3.189070445907
 N        -1.271880955147     -0.595027095697      1.520772915804
 N        -0.804966456760      0.295460275432      3.686678162205
 O         0.912143019009      1.700719722326      4.086469214688
 H         1.427230242974      1.429832931089      1.426457372918
 H        -0.008572678994     -0.017855377603     -0.018963241039
 H        -2.349396280118     -0.988940671194      3.235849629501
 H         1.649043886571      2.159197033506      3.661442563034
