# Supplementary material for: Quantum–mechanical property prediction of solvated drug molecules: what have we learned from a decade of SAMPL blind prediction challenges?
Source: J Comput Aided Mol Des. 2020 Oct 20;35(4):453–72. doi: 10.1007/s10822-020-00347-5 (PMC8018924; doi:10.1007/s10822-020-00347-5)
Supplement: Supplementary file 6 — Supplementary file6 (GZ 68 kb) [file 10822_2020_347_MOESM6_ESM.gz › OR_06/PCMOpt/5A_2_PCMOpt.xyz]

 C         0.585658630171      0.913954526180      1.752870975730
 C        -0.176257897758      0.011610512378      1.035981669305
 C        -1.499215707347     -0.363782948675      2.836037363818
 C         0.198832275168      1.118248009325      3.082036095371
 N        -1.229777520875     -0.641547596131      1.563916422800
 N        -0.836543584784      0.486886498155      3.627966584912
 O         0.891451507316      1.980903388816      3.842432328694
 H         1.429847686895      1.433805720916      1.321317935903
 H         0.058045470381     -0.203278573654     -0.001518324042
 H        -2.343868819459     -0.876872263738      3.285568743200
 H         0.490327967239      1.998072730498      4.724890207173
