# Supplementary material for: Quantum–mechanical property prediction of solvated drug molecules: what have we learned from a decade of SAMPL blind prediction challenges?
Source: J Comput Aided Mol Des. 2020 Oct 20;35(4):453–72. doi: 10.1007/s10822-020-00347-5 (PMC8018924; doi:10.1007/s10822-020-00347-5)
Supplement: Supplementary file 6 — Supplementary file6 (GZ 68 kb) [file 10822_2020_347_MOESM6_ESM.gz › OR_06/PCMOpt/5B_1_PCMOpt.xyz]

 C         0.553633608337     -2.015491090784      0.256000000901
 C         0.802683823634     -0.711998982074     -0.053767814694
 C         2.989547584074     -1.100373816431     -0.498081027022
 C         1.615173694984     -2.988835782235      0.191352678564
 N         2.028360490705     -0.225213080495     -0.438041422162
 N         2.833786785427     -2.414688123474     -0.208438974354
 O         1.544156394738     -4.191393877771      0.439469573463
 H        -0.430976864929     -2.350168208011      0.553519521132
 H         0.005919420196      0.022586056838     -0.006477485962
 H         3.987423567747     -0.795264572414     -0.793652225948
 H         3.631291496233     -3.037458523437     -0.278382823748
