# Supplementary material for: Quantum–mechanical property prediction of solvated drug molecules: what have we learned from a decade of SAMPL blind prediction challenges?
Source: J Comput Aided Mol Des. 2020 Oct 20;35(4):453–72. doi: 10.1007/s10822-020-00347-5 (PMC8018924; doi:10.1007/s10822-020-00347-5)
Supplement: Supplementary file 6 — Supplementary file6 (GZ 68 kb) [file 10822_2020_347_MOESM6_ESM.gz › OR_06/PCMOpt/5C_1_PCMOpt.xyz]

 C         0.798612319450     -1.153106619444     -1.623938557978
 C         0.321595079489     -0.939326085975     -0.376737265558
 C         0.620793077384     -3.230530519208      0.100380260177
 C         1.209006635671     -2.489769959337     -2.029212588280
 N         1.086904641384     -3.513996699321     -1.075460208800
 N         0.231358214174     -1.992202349020      0.495818358946
 O         1.649386944326     -2.743426386241     -3.155240806751
 H         0.879862095286     -0.339079107973     -2.330971920170
 H        -0.001953186109      0.023746297610     -0.006636688583
 H         0.520498874963     -4.011634354658      0.847534071683
 H        -0.123064699980     -1.853874211546      1.432665343947
