# Supplementary material for: Quantum–mechanical property prediction of solvated drug molecules: what have we learned from a decade of SAMPL blind prediction challenges?
Source: J Comput Aided Mol Des. 2020 Oct 20;35(4):453–72. doi: 10.1007/s10822-020-00347-5 (PMC8018924; doi:10.1007/s10822-020-00347-5)
Supplement: Supplementary file 6 — Supplementary file6 (GZ 68 kb) [file 10822_2020_347_MOESM6_ESM.gz › OR_06/PCMOpt/6A_1_PCMOpt.xyz]

 C         0.613417686914     -1.979311629303     -0.657160996092
 C         0.725425463655     -0.785469986849      0.086329410923
 C         1.561184896985     -2.971737412040     -0.530066941351
 C         1.781324419506     -0.591098465784      0.952692131290
 C         3.670800311667     -3.769739677436      0.535722740750
 C         2.650151264059     -2.793435039013      0.351016487840
 C         2.761931760381     -1.596471140753      1.099353109896
 C         3.905864073271     -1.524783306606      1.964513537283
 N         4.684934078593     -3.617504261830      1.346568308162
 N         4.802824173227     -2.471489997058      2.076071683358
 O         4.149138394940     -0.447752050221      2.745999669150
 H        -0.224445897127     -2.110998008762     -1.331296918889
 H        -0.026036393486     -0.013240289681     -0.025366866136
 H         1.482855118873     -3.890840565639     -1.099133199356
 H         1.837494957113      0.338805666056      1.506755556036
 H         3.635036089294     -4.705430398472     -0.013690204120
 H         3.458799609909      0.218996568653      2.652592495891
