# Supplementary material for: Quantum–mechanical property prediction of solvated drug molecules: what have we learned from a decade of SAMPL blind prediction challenges?
Source: J Comput Aided Mol Des. 2020 Oct 20;35(4):453–72. doi: 10.1007/s10822-020-00347-5 (PMC8018924; doi:10.1007/s10822-020-00347-5)
Supplement: Supplementary file 6 — Supplementary file6 (GZ 68 kb) [file 10822_2020_347_MOESM6_ESM.gz › OR_06/PCMOpt/6A_2_PCMOpt.xyz]

 C         0.633848749054     -1.967104674864     -0.726073552946
 C         0.690221845971     -0.792346051249      0.054971606034
 C         1.585279722795     -2.955182667619     -0.580132536611
 C         1.697436115197     -0.608773806261      0.980650921469
 C         3.652851783753     -3.754657471030      0.580657309476
 C         2.625083987194     -2.789385616002      0.360364976987
 C         2.676279321854     -1.610992057800      1.140212919447
 C         3.768212234960     -1.541715718665      2.061781663791
 N         4.619152735386     -3.607714567903      1.448910349449
 N         4.676120738699     -2.472163655452      2.207139898430
 O         3.865940730454     -0.440433996018      2.831764394015
 H        -0.166596482762     -2.089354703007     -1.446210081354
 H        -0.067051569769     -0.028565768569     -0.076468324718
 H         1.544733155458     -3.857865445850     -1.178699706687
 H         1.744421403411      0.290231938887      1.581089846432
 H         3.662898819638     -4.678191602325      0.009849970574
 H         4.647866696693     -0.540084129867      3.396690348733
