# Supplementary material for: Quantum–mechanical property prediction of solvated drug molecules: what have we learned from a decade of SAMPL blind prediction challenges?
Source: J Comput Aided Mol Des. 2020 Oct 20;35(4):453–72. doi: 10.1007/s10822-020-00347-5 (PMC8018924; doi:10.1007/s10822-020-00347-5)
Supplement: Supplementary file 6 — Supplementary file6 (GZ 68 kb) [file 10822_2020_347_MOESM6_ESM.gz › OR_06/PCMOpt/6B_1_PCMOpt.xyz]

 C        -1.925853487000     -0.546918506211      0.800518652864
 C        -0.663182220563     -0.819869164069      0.247884998830
 C        -2.788676671753     -1.579849757780      1.125438261393
 C        -0.266266852919     -2.127904984360      0.020948830430
 C        -2.400236780427     -2.913689165126      0.901136135877
 C        -1.130487239652     -3.182281830388      0.345720079506
 C        -3.254975679726     -4.028771728606      1.218936361504
 C        -0.738535068844     -4.578114567067      0.117355143878
 N        -2.926072807994     -5.266013075437      1.024351933807
 N        -1.700321393931     -5.497028992120      0.489789181321
 O         0.334354604277     -4.952666543620     -0.358142960632
 H        -2.225195518816      0.480168254345      0.973035751876
 H         0.001947852518     -0.001715256765     -0.001453112074
 H        -3.763184425620     -1.371173891442      1.551712164381
 H         0.703551407291     -2.352582170346     -0.404463239010
 H        -4.237156549113     -3.861610416819      1.646732606791
 H        -1.479509166881     -6.475378172456      0.353699207256
