# Supplementary material for: Quantum–mechanical property prediction of solvated drug molecules: what have we learned from a decade of SAMPL blind prediction challenges?
Source: J Comput Aided Mol Des. 2020 Oct 20;35(4):453–72. doi: 10.1007/s10822-020-00347-5 (PMC8018924; doi:10.1007/s10822-020-00347-5)
Supplement: Supplementary file 6 — Supplementary file6 (GZ 68 kb) [file 10822_2020_347_MOESM6_ESM.gz › OR_06/PCMOpt/6Z_1_PCMOpt.xyz]

 C        -0.492440291267      0.949652301960      0.110582967557
 C         0.268734025538      2.131584739938      0.180225241880
 C        -1.870324607394      1.002789424061      0.182989456837
 C        -0.350650101859      3.362476079117      0.321698155182
 C        -3.920766174127      2.382109523513      0.408913663096
 C        -2.510852051937      2.252411620832      0.327195622963
 C        -1.748559884206      3.441576221156      0.397258134149
 C        -2.431756486981      4.746053878881      0.549176829274
 N        -3.800495229059      4.768531394168      0.621045689703
 N        -4.429892232858      3.586133310524      0.544934079918
 O        -1.795596861253      5.813553146505      0.613039267396
 H         0.006887001026     -0.005455768771     -0.000292183321
 H         1.349462093942      2.074658882067      0.122710689839
 H        -2.464764228293      0.098197637968      0.130964569692
 H         0.226272686351      4.276548483666      0.376620532462
 H        -4.612025573679      1.552463023217      0.366738773273
 H        -5.439332084803      3.677916114919      0.603698509894
