# Supplementary material for: Quantum–mechanical property prediction of solvated drug molecules: what have we learned from a decade of SAMPL blind prediction challenges?
Source: J Comput Aided Mol Des. 2020 Oct 20;35(4):453–72. doi: 10.1007/s10822-020-00347-5 (PMC8018924; doi:10.1007/s10822-020-00347-5)
Supplement: Supplementary file 6 — Supplementary file6 (GZ 68 kb) [file 10822_2020_347_MOESM6_ESM.gz › OR_06/PCMOpt/7A_g1_1_PCMOpt.xyz]

 C        -0.783094426395      0.902591699998     -1.520286959885
 C        -1.024072781996      2.220308518805     -2.315645829004
 C         0.282043662112      0.933527206232     -0.464525358033
 C        -2.089210429683      2.189372836496     -3.371407874919
 O        -1.454576589643     -0.072973578164     -1.783102877904
 O        -0.352589170436      3.195873186186     -2.052831345041
 H         0.051440032103      1.704670106762      0.275662486720
 H         1.242075667330      1.206903063172     -0.910891146014
 H         0.354724335535     -0.040025424682      0.017076541757
 H        -3.049242947986      1.915998997449     -2.925041942894
 H        -2.161889671596      3.162924874506     -3.853011190555
 H        -1.858607684051      1.418228506077     -4.111594504821
