# Supplementary material for: Quantum–mechanical property prediction of solvated drug molecules: what have we learned from a decade of SAMPL blind prediction challenges?
Source: J Comput Aided Mol Des. 2020 Oct 20;35(4):453–72. doi: 10.1007/s10822-020-00347-5 (PMC8018924; doi:10.1007/s10822-020-00347-5)
Supplement: Supplementary file 6 — Supplementary file6 (GZ 68 kb) [file 10822_2020_347_MOESM6_ESM.gz › OR_06/PCMOpt/7B_cis_1_PCMOpt.xyz]

 C         3.132502250977      0.831320576151      0.799978012390
 C         1.804563757827      0.974495819609      0.718970421434
 C         1.051878862746      2.177754202687      1.197071823779
 C         1.772194786063      3.338610649942      1.824972824457
 O        -0.165069115839      2.163664038259      1.052323709129
 O         1.006740800559      0.013805232218      0.181081721324
 H         3.621135986778     -0.063941144052      0.436312681569
 H         3.747304674307      1.607132271473      1.230757266369
 H         2.509859036989      3.754787461079      1.134721815069
 H         2.305621497102      3.018768200199      2.723582325760
 H         1.048085946247      4.107512512088      2.088818143761
 H         0.095781512237      0.354390175721      0.238909259715
