# Supplementary material for: Quantum–mechanical property prediction of solvated drug molecules: what have we learned from a decade of SAMPL blind prediction challenges?
Source: J Comput Aided Mol Des. 2020 Oct 20;35(4):453–72. doi: 10.1007/s10822-020-00347-5 (PMC8018924; doi:10.1007/s10822-020-00347-5)
Supplement: Supplementary file 6 — Supplementary file6 (GZ 68 kb) [file 10822_2020_347_MOESM6_ESM.gz › OR_06/PCMOpt/7B_cis_3_PCMOpt.xyz]

 C         3.131151387217      0.854103423560      0.842661704735
 C         1.798610711161      0.959698475286      0.759424191766
 C         1.034302395575      2.161770691775      1.234580123378
 C         1.798022951241      3.331243259105      1.812253907509
 O        -0.181899278055      2.178446975212      1.147980781362
 O         0.976554212274      0.001642015306      0.243517159134
 H         3.654250709135     -0.029814221927      0.494981164134
 H         3.728015879394      1.649668283412      1.262008762170
 H         2.500482207512      3.738282843062      1.080833900429
 H         2.373407470822      3.027679325564      2.690192702534
 H         1.087205303526      4.104756368484      2.098052892042
 H         1.501996054620     -0.752477451142     -0.051987287168
