# Supplementary material for: Quantum–mechanical property prediction of solvated drug molecules: what have we learned from a decade of SAMPL blind prediction challenges?
Source: J Comput Aided Mol Des. 2020 Oct 20;35(4):453–72. doi: 10.1007/s10822-020-00347-5 (PMC8018924; doi:10.1007/s10822-020-00347-5)
Supplement: Supplementary file 6 — Supplementary file6 (GZ 68 kb) [file 10822_2020_347_MOESM6_ESM.gz › OR_06/PCMOpt/7B_trans_1_PCMOpt.xyz]

 C         1.077160201550     -0.073550517675      0.219584572291
 C         1.740402300039      0.987442905204      0.689311434700
 C         1.009349828199      2.223245428892      1.149809347954
 C         1.801839939418      3.283605968971      1.877439260006
 O        -0.185026441609      2.347256062085      0.941793884005
 O         3.104600055650      0.937663975897      0.824028858668
 H         1.600810508051     -0.968540185137     -0.090808295486
 H        -0.000620496809     -0.044595942329      0.159474703283
 H         2.544001030619      3.738951808612      1.211503025128
 H         2.337195454375      2.859448907772      2.732009150079
 H         1.126398107590      4.064440132990      2.221692279145
 H         3.478089509510      1.814331449441      0.965161772969
