# Supplementary material for: Quantum–mechanical property prediction of solvated drug molecules: what have we learned from a decade of SAMPL blind prediction challenges?
Source: J Comput Aided Mol Des. 2020 Oct 20;35(4):453–72. doi: 10.1007/s10822-020-00347-5 (PMC8018924; doi:10.1007/s10822-020-00347-5)
Supplement: Supplementary file 6 — Supplementary file6 (GZ 68 kb) [file 10822_2020_347_MOESM6_ESM.gz › OR_06/PCMOpt/7B_trans_2_PCMOpt.xyz]

 C         1.096332910790     -0.065642191174      0.275975649945
 C         1.716392770382      0.974404011459      0.842135918854
 C         0.980593491198      2.236399914430      1.210073309882
 C         1.782072301289      3.348693329019      1.833749740082
 O        -0.217086699122      2.335124485518      1.002778200004
 O         3.047728562894      1.033528942939      1.149965789790
 H         1.623589515888     -0.973645733353      0.008301980673
 H         0.036523385149     -0.003630462681      0.075341950912
 H         2.593699401339      3.650404953445      1.166044198444
 H         2.251757539764      3.002895555127      2.758751943118
 H         1.130799974495      4.196471024548      2.039314410529
 H         3.484596850177      0.210296173174      0.897566912374
