# Supplementary material for: Quantum–mechanical property prediction of solvated drug molecules: what have we learned from a decade of SAMPL blind prediction challenges?
Source: J Comput Aided Mol Des. 2020 Oct 20;35(4):453–72. doi: 10.1007/s10822-020-00347-5 (PMC8018924; doi:10.1007/s10822-020-00347-5)
Supplement: Supplementary file 6 — Supplementary file6 (GZ 68 kb) [file 10822_2020_347_MOESM6_ESM.gz › OR_06/PCMOpt/8A_1_PCMOpt.xyz]

 C        -0.753644203631      0.264046590602     -2.002823570202
 C        -2.008176430134     -0.650115056342     -2.158655508988
 C        -0.479589807840      0.781239717287     -0.613643002943
 C        -3.208129993802     -0.279363661781     -1.323994636765
 C        -1.760880924655      1.238695733903      0.109803125714
 C        -2.828670695244      0.140961488838      0.108998458597
 O        -0.069638202453      0.502609110393     -2.974237790994
 O        -1.968472318525     -1.584032670732     -2.929843803391
 H        -0.039271211189     -0.058857110105     -0.056927718846
 H         0.276493792255      1.566862715128     -0.670141115106
 H        -3.678471816379      0.575656467024     -1.831004911801
 H        -3.923453175853     -1.103935355885     -1.346287575054
 H        -1.506369895287      1.518025116108      1.134878092163
 H        -2.152792447444      2.139159977493     -0.375757949710
 H        -3.727556958904      0.486725803296      0.624743318910
 H        -2.462875701190     -0.731778873700      0.660694580716
