# Supplementary material for: Quantum–mechanical property prediction of solvated drug molecules: what have we learned from a decade of SAMPL blind prediction challenges?
Source: J Comput Aided Mol Des. 2020 Oct 20;35(4):453–72. doi: 10.1007/s10822-020-00347-5 (PMC8018924; doi:10.1007/s10822-020-00347-5)
Supplement: Supplementary file 6 — Supplementary file6 (GZ 68 kb) [file 10822_2020_347_MOESM6_ESM.gz › OR_06/PCMOpt/8B_1_PCMOpt.xyz]

 C        -1.260454179401     -1.111573341065      1.314124090749
 C        -2.602732551804     -1.106637812954      1.249683986356
 C        -3.325842421979     -0.934352846612     -0.028352062396
 C        -0.390275295352     -1.014914583696      0.093747996125
 C        -2.501091227353     -0.733628356639     -1.275658532860
 C        -1.134642807197     -1.422236508059     -1.183214140254
 O        -4.554059843071     -0.912699269109     -0.014933706048
 O        -3.395196513787     -1.217715796690      2.355620084146
 H        -0.782888038762     -1.175703037049      2.287604962987
 H        -0.015741006950      0.015097567437      0.001266851744
 H         0.497042924793     -1.639941809071      0.231256610124
 H        -3.081570872471     -1.074689220936     -2.135480584356
 H        -2.368766000593      0.351525000964     -1.390157312579
 H        -0.537029000471     -1.181493706304     -2.065495015197
 H        -1.280661846078     -2.507690135894     -1.180239484101
 H        -4.312291305897     -1.156546146076      2.037126258127
