# Supplementary material for: Quantum–mechanical property prediction of solvated drug molecules: what have we learned from a decade of SAMPL blind prediction challenges?
Source: J Comput Aided Mol Des. 2020 Oct 20;35(4):453–72. doi: 10.1007/s10822-020-00347-5 (PMC8018924; doi:10.1007/s10822-020-00347-5)
Supplement: Supplementary file 6 — Supplementary file6 (GZ 68 kb) [file 10822_2020_347_MOESM6_ESM.gz › OR_06/PCMOpt/8B_3_PCMOpt.xyz]

 C        -1.255483973905     -1.084074457317      1.301606322686
 C        -2.600064755532     -1.075416949891      1.256307157294
 C        -3.335609938271     -0.926852346310     -0.025176608558
 C        -0.380938948957     -1.014358007114      0.082621164292
 C        -2.489696011056     -0.728838787797     -1.267862655874
 C        -1.132286932604     -1.431863486567     -1.184300065002
 O        -4.557722848123     -0.917336074409     -0.062657749376
 O        -3.419061468301     -1.163281559325      2.350077471588
 H        -0.763123699625     -1.135641844342      2.270417537604
 H         0.002786122817      0.010603864031     -0.025055794240
 H         0.499448345657     -1.646127607560      0.233277580174
 H        -3.074173468305     -1.057011204436     -2.129786090803
 H        -2.342643341868      0.355178977347     -1.375109270075
 H        -0.538417552207     -1.205599213531     -2.073177467745
 H        -1.287852682132     -2.516022698103     -1.168752867339
 H        -2.884058852900     -1.262458613641      3.147471346804
