# Supplementary material for: Quantum–mechanical property prediction of solvated drug molecules: what have we learned from a decade of SAMPL blind prediction challenges?
Source: J Comput Aided Mol Des. 2020 Oct 20;35(4):453–72. doi: 10.1007/s10822-020-00347-5 (PMC8018924; doi:10.1007/s10822-020-00347-5)
Supplement: Supplementary file 6 — Supplementary file6 (GZ 68 kb) [file 10822_2020_347_MOESM6_ESM.gz › OR_06/VacOpt/10B_4_VacOpt.xyz]

 C        -0.417666307961     -1.503628813853     -1.645674083763
 C         0.097352915058     -0.990664341155     -0.421705621022
 C        -0.033199181447     -2.827978662596     -1.644675155526
 C        -0.019837826110      0.403181437214      0.109892735820
 N         0.741893577826     -1.923819846795      0.267171539661
 N         0.650019269710     -3.046958618395     -0.501675817961
 O        -0.202711721330     -3.857717252780     -2.508255471698
 H        -0.979901951212     -0.982651775663     -2.404094615031
 H        -1.066726098084      0.685674429396      0.256532017044
 H         0.494771886793      0.475006506243      1.068826937310
 H         0.424646305228      1.129238469001     -0.577403133143
 H         1.067702336860     -3.910270959693     -0.195551700099
 H        -0.709443200927     -3.556010571711     -3.268587636549
