# Supplementary material for: Quantum–mechanical property prediction of solvated drug molecules: what have we learned from a decade of SAMPL blind prediction challenges?
Source: J Comput Aided Mol Des. 2020 Oct 20;35(4):453–72. doi: 10.1007/s10822-020-00347-5 (PMC8018924; doi:10.1007/s10822-020-00347-5)
Supplement: Supplementary file 6 — Supplementary file6 (GZ 68 kb) [file 10822_2020_347_MOESM6_ESM.gz › OR_06/VacOpt/10B_5_VacOpt.xyz]

 C        -0.264617041870     -1.649916846696     -1.599090116922
 C         0.126079919811     -1.038638198322     -0.374289343780
 C         0.109098060214     -2.969137710233     -1.451895632596
 C        -0.034519773204      0.393932363815      0.027096346853
 N         0.690416708647     -1.911883683104      0.450171522334
 N         0.670922729656     -3.093574447518     -0.231247380425
 O         0.021506063583     -4.065900989806     -2.241982764321
 H        -0.743501218775     -1.192893361046     -2.450266381499
 H        -1.086976416713      0.692964045155      0.019738639986
 H         0.359174584011      0.540113918026      1.033702097209
 H         0.502425123185      1.060109706689     -0.654922858718
 H         1.047919049878     -3.928908035890      0.185368781547
 H        -0.395345788422     -3.826218761071     -3.075463909669
