# Supplementary material for: Quantum–mechanical property prediction of solvated drug molecules: what have we learned from a decade of SAMPL blind prediction challenges?
Source: J Comput Aided Mol Des. 2020 Oct 20;35(4):453–72. doi: 10.1007/s10822-020-00347-5 (PMC8018924; doi:10.1007/s10822-020-00347-5)
Supplement: Supplementary file 6 — Supplementary file6 (GZ 68 kb) [file 10822_2020_347_MOESM6_ESM.gz › OR_06/VacOpt/10C_1_VacOpt.xyz]

 C         3.221671666823     -0.405979184545      0.014157617400
 C         1.948583922239     -0.821172225380     -0.184325775340
 C         4.006552455692     -1.539524662834      0.493229675388
 C         0.759298703928     -0.084149374831     -0.703180742071
 N         1.808759786802     -2.157921096703      0.188624440687
 N         3.118007086830     -2.643250928972      0.419418390416
 O         5.149714236764     -1.618718382014      0.903021373499
 H         3.610020681842      0.592198759477     -0.104361960351
 H         0.390573041719     -0.531928604376     -1.632313543528
 H         1.017084871576      0.954334520183     -0.909176832166
 H        -0.058427517091     -0.104568265806      0.022638776048
 H         1.297075598407     -2.741033673979     -0.467556115712
 H         3.183785452012     -3.319586885979      1.170424694999
