# Supplementary material for: Quantum–mechanical property prediction of solvated drug molecules: what have we learned from a decade of SAMPL blind prediction challenges?
Source: J Comput Aided Mol Des. 2020 Oct 20;35(4):453–72. doi: 10.1007/s10822-020-00347-5 (PMC8018924; doi:10.1007/s10822-020-00347-5)
Supplement: Supplementary file 6 — Supplementary file6 (GZ 68 kb) [file 10822_2020_347_MOESM6_ESM.gz › OR_06/VacOpt/10D_1_VacOpt.xyz]

 C        -0.298156586909     -1.402702257631     -1.728197343530
 C         0.074018178929     -2.734470336487     -1.779784454791
 C         0.082616356490     -0.976026647465     -0.429948496633
 C        -0.039905859425     -3.750974414955     -2.869340287972
 N         0.640973556708     -1.939903753162      0.275598283422
 N         0.625365881003     -3.005792138083     -0.570696891904
 O        -0.058832569804      0.251135534494      0.136456367569
 H        -0.771933109175     -0.830501805975     -2.510211964798
 H         0.943951913137     -4.060997014310     -3.235621397065
 H        -0.569367634319     -4.646722570154     -2.530512878083
 H        -0.593192281687     -3.335763510874     -3.712187214028
 H         1.006224050360     -3.879785760309     -0.248074935553
 H        -0.478761896684      0.841704675741     -0.495278782532
