# Supplementary material for: Quantum–mechanical property prediction of solvated drug molecules: what have we learned from a decade of SAMPL blind prediction challenges?
Source: J Comput Aided Mol Des. 2020 Oct 20;35(4):453–72. doi: 10.1007/s10822-020-00347-5 (PMC8018924; doi:10.1007/s10822-020-00347-5)
Supplement: Supplementary file 6 — Supplementary file6 (GZ 68 kb) [file 10822_2020_347_MOESM6_ESM.gz › OR_06/VacOpt/10D_4_VacOpt.xyz]

 C        -0.274140886177     -1.386069319045     -1.835948031048
 C         0.091592411617     -2.719763344839     -1.823724556437
 C         0.184584748621     -0.883737187070     -0.597096105631
 C        -0.096688326607     -3.802087449189     -2.836765610390
 N         0.784487333995     -1.803391200916      0.136820247323
 N         0.716959500960     -2.925225670556     -0.635446168215
 O         0.045434712638      0.392657045647     -0.168273200807
 H        -0.792111468591     -0.851542001297     -2.614289298358
 H         0.861916384725     -4.175011835471     -3.211110182682
 H        -0.648531239545     -4.651184404960     -2.421735913116
 H        -0.661574989699     -3.421197991776     -3.687924519630
 H         1.115068707616     -3.779972822282     -0.284225190774
 H         0.448503112311      0.453526177401      0.707018525123
