# Supplementary material for: Quantum–mechanical property prediction of solvated drug molecules: what have we learned from a decade of SAMPL blind prediction challenges?
Source: J Comput Aided Mol Des. 2020 Oct 20;35(4):453–72. doi: 10.1007/s10822-020-00347-5 (PMC8018924; doi:10.1007/s10822-020-00347-5)
Supplement: Supplementary file 6 — Supplementary file6 (GZ 68 kb) [file 10822_2020_347_MOESM6_ESM.gz › OR_06/VacOpt/11C_1_VacOpt.xyz]

 C         2.305509983793      0.199606247208      1.421337497484
 C         1.155719637043     -0.430277672000      1.776499256148
 C         3.272761538919      0.031017235885      2.494354325578
 C        -0.135387438229     -0.515465068891      1.029782705038
 C         0.212300945455     -1.045757160548      3.990181584228
 N         2.540785816447     -0.612070446103      3.523920916432
 N         1.298652285875     -1.050769390881      3.011457352061
 O         4.455333323878      0.313087156001      2.580968260716
 H         2.516079325169      0.688008865247      0.484068736030
 H        -0.479303567487     -1.550020896259      0.945971816298
 H        -0.006249833062     -0.112892248035      0.025332460530
 H        -0.923941397922      0.061226308742      1.523748440688
 H         0.480702343126     -1.697995644363      4.822053506237
 H        -0.686551261726     -1.446873606699      3.523042046801
 H         0.014986502850     -0.038274080451      4.375981410138
 H         3.037701795227     -1.305049605041      4.071099687204
