# Supplementary material for: Quantum–mechanical property prediction of solvated drug molecules: what have we learned from a decade of SAMPL blind prediction challenges?
Source: J Comput Aided Mol Des. 2020 Oct 20;35(4):453–72. doi: 10.1007/s10822-020-00347-5 (PMC8018924; doi:10.1007/s10822-020-00347-5)
Supplement: Supplementary file 6 — Supplementary file6 (GZ 68 kb) [file 10822_2020_347_MOESM6_ESM.gz › OR_06/VacOpt/11D_1_VacOpt.xyz]

 C        -0.285667813374     -1.392764055037     -1.741904221467
 C         0.031987720010     -2.741868112170     -1.776824038936
 C         0.059349834735     -0.984253872387     -0.433107838943
 C        -0.095398327872     -3.732255516545     -2.889538162362
 C         1.080545742315     -4.302566762650     -0.082672688734
 N         0.547415268019     -1.973707324858      0.290639303070
 N         0.514919317551     -3.050834309796     -0.544741816746
 O        -0.054984679672      0.245996883313      0.135380124189
 H        -0.711059896338     -0.805449262741     -2.540504118829
 H         0.872644285660     -4.158153392117     -3.171575787351
 H        -0.759455172620     -4.561374034788     -2.625048231265
 H        -0.512160530600     -3.242659459824     -3.770270054101
 H         2.167844567722     -4.316543888290     -0.207310815025
 H         0.845095393997     -4.416578412208      0.974669679324
 H         0.644628000348     -5.132018724284     -0.639468278981
 H        -0.432903707399      0.852730251158     -0.507523060061
