# Supplementary material for: Quantum–mechanical property prediction of solvated drug molecules: what have we learned from a decade of SAMPL blind prediction challenges?
Source: J Comput Aided Mol Des. 2020 Oct 20;35(4):453–72. doi: 10.1007/s10822-020-00347-5 (PMC8018924; doi:10.1007/s10822-020-00347-5)
Supplement: Supplementary file 6 — Supplementary file6 (GZ 68 kb) [file 10822_2020_347_MOESM6_ESM.gz › OR_06/VacOpt/11D_4_VacOpt.xyz]

 C        -0.230482901211     -1.380637199182     -1.864437691951
 C         0.041192727200     -2.738847762496     -1.826311382477
 C         0.179883629278     -0.908892791490     -0.602054792378
 C        -0.166127377692     -3.788178311848     -2.870935525422
 C         1.115189225000     -4.235585351951     -0.085998387124
 N         0.665543217376     -1.868601621302      0.166081678874
 N         0.563328717224     -2.997451002007     -0.596075256458
 O         0.098844035674      0.373510924750     -0.172875117628
 H        -0.667232546147     -0.818519511463     -2.672682700448
 H         0.775176444756     -4.258727421167     -3.172001414124
 H        -0.839667288545     -4.579585311360     -2.527078307956
 H        -0.610869646409     -3.336908058884     -3.758268683010
 H         2.201980082831     -4.268401871727     -0.212964563492
 H         0.881440031340     -4.311418633696      0.975709225514
 H         0.668202950400     -5.079484007980     -0.610981520762
 H         0.448798702696      0.402727929200      0.726474435077
