# Supplementary material for: Quantum–mechanical property prediction of solvated drug molecules: what have we learned from a decade of SAMPL blind prediction challenges?
Source: J Comput Aided Mol Des. 2020 Oct 20;35(4):453–72. doi: 10.1007/s10822-020-00347-5 (PMC8018924; doi:10.1007/s10822-020-00347-5)
Supplement: Supplementary file 6 — Supplementary file6 (GZ 68 kb) [file 10822_2020_347_MOESM6_ESM.gz › OR_06/VacOpt/12C_1_VacOpt.xyz]

 C         0.873231115618     -1.323998296415     -1.491586689223
 C         0.794678495467     -1.457868543220     -2.842873300136
 C         0.745565382985     -2.660637563068     -0.913395853464
 C         0.972897579568     -0.097365204021     -0.645023519608
 C         0.889026871596     -0.412213860690     -3.906029973176
 C         1.310706862289     -3.363876622641     -4.341518419613
 N         0.733767195909     -3.537659976271     -2.014274774757
 N         0.584446489320     -2.792233787766     -3.205821329055
 O         0.636229675582     -3.015332486877      0.249851147225
 H         0.163989497560     -0.073498326605      0.091167808163
 H         0.924769188966      0.817439117487     -1.238807170320
 H         1.910356484081     -0.086483135578     -0.080565648167
 H         1.825580638216     -0.490810188086     -4.467885458653
 H         0.854783229203      0.581265181475     -3.460205550694
 H         0.063561526330     -0.495696075381     -4.618393259907
 H         0.946751592279     -4.376349464014     -4.519985308511
 H         2.392334253708     -3.400206950141     -4.161123531162
 H         1.103137863893     -2.769271872677     -5.230643958625
 H         0.135586065145     -4.352401949354     -1.948185213583
