# Supplementary material for: Quantum–mechanical property prediction of solvated drug molecules: what have we learned from a decade of SAMPL blind prediction challenges?
Source: J Comput Aided Mol Des. 2020 Oct 20;35(4):453–72. doi: 10.1007/s10822-020-00347-5 (PMC8018924; doi:10.1007/s10822-020-00347-5)
Supplement: Supplementary file 6 — Supplementary file6 (GZ 68 kb) [file 10822_2020_347_MOESM6_ESM.gz › OR_06/VacOpt/12D_1_VacOpt.xyz]

 C        -0.270023590071     -1.390740428561     -1.754597445948
 C         0.060658176347     -2.740132780433     -1.784970324986
 C         0.022708492031     -1.006863797776     -0.421006162819
 C        -0.826442212478     -0.522477626243     -2.842123836160
 C        -0.006000234033     -3.732948189711     -2.900544640931
 C         1.067237090718     -4.313711696818     -0.077303845501
 N         0.487531442591     -1.998891716083      0.312073831467
 N         0.493430533044     -3.064681112318     -0.534846230611
 O        -0.130025058790      0.219690609448      0.150937958126
 H        -1.837864428341     -0.166548664571     -2.611886924703
 H        -0.200171353825      0.359148812063     -3.023334590185
 H        -0.888949801453     -1.062124668504     -3.789218710551
 H         0.975367094935     -4.163474960105     -3.124195839073
 H        -0.686487245799     -4.559749285171     -2.671730619237
 H        -0.369360861499     -3.253095299511     -3.809837645096
 H         2.144410375218     -4.355847310470     -0.270725079942
 H         0.898614557747     -4.387968315948      0.995785171934
 H         0.581086717691     -5.153182358008     -0.575791374374
 H        -0.472119689620      0.831998794516     -0.507083684895
