# Supplementary material for: Quantum–mechanical property prediction of solvated drug molecules: what have we learned from a decade of SAMPL blind prediction challenges?
Source: J Comput Aided Mol Des. 2020 Oct 20;35(4):453–72. doi: 10.1007/s10822-020-00347-5 (PMC8018924; doi:10.1007/s10822-020-00347-5)
Supplement: Supplementary file 6 — Supplementary file6 (GZ 68 kb) [file 10822_2020_347_MOESM6_ESM.gz › OR_06/VacOpt/12D_2_VacOpt.xyz]

 C        -0.343057385323     -1.401488395188     -1.794011804686
 C         0.030192238569     -2.739687978758     -1.802002434556
 C        -0.124317760259     -1.009568051572     -0.453768621601
 C        -0.876437139473     -0.548439954060     -2.902941678694
 C         0.044897458968     -3.733926098608     -2.918072274211
 C         1.025324107155     -4.278312086466     -0.052242826666
 N         0.336914607792     -1.984135254966      0.307819754762
 N         0.413476262475     -3.056613073250     -0.531114407490
 O        -0.363403437454      0.233285950910      0.037159887498
 H        -1.916065884844     -0.255276363689     -2.723561625862
 H        -0.297164112332      0.373660549662     -3.006461050102
 H        -0.841448719714     -1.070716929865     -3.861649398735
 H         1.048305815009     -4.133072017230     -3.097945270692
 H        -0.619129935742     -4.581522672457     -2.718956061668
 H        -0.293097793075     -3.263229566053     -3.841560649646
 H         2.113483148310     -4.261059037955     -0.177947030492
 H         0.794765624240     -4.382076413955      1.007193599087
 H         0.617477498905     -5.134172065304     -0.591064710166
 H        -0.127414592294      0.228749457077      0.973226607310
