# Supplementary material for: Quantum–mechanical property prediction of solvated drug molecules: what have we learned from a decade of SAMPL blind prediction challenges?
Source: J Comput Aided Mol Des. 2020 Oct 20;35(4):453–72. doi: 10.1007/s10822-020-00347-5 (PMC8018924; doi:10.1007/s10822-020-00347-5)
Supplement: Supplementary file 6 — Supplementary file6 (GZ 68 kb) [file 10822_2020_347_MOESM6_ESM.gz › OR_06/VacOpt/13C_1_VacOpt.xyz]

 C        -4.021178932474     -4.218132490174      2.718916411394
 C        -3.176269130821     -4.204010882649      1.610454260506
 C        -3.685583369718     -3.474954999341      3.849886200312
 C        -2.000832036455     -3.457478382954      1.631332432065
 C        -2.522933482991     -2.709096749787      3.874345393684
 C        -1.681541590999     -2.694168551778      2.757473135574
 C         0.603684200572      0.048639562077      2.704777707333
 C        -0.268379494425     -0.757707968293      2.042689503911
 C         0.989568991092     -0.598245691093      3.945515610891
 C        -0.971156816839     -0.499318401892      0.751382540683
 N         0.170221218711     -1.755544682326      4.004508232035
 N        -0.470492458007     -1.932701498327      2.761009688659
 O         1.816189122845     -0.318145692742      4.796410755672
 H        -4.928260729875     -4.810940510323      2.705293585890
 H        -3.419430158353     -4.792168724630      0.732949862977
 H        -4.334915811940     -3.483876214351      4.718005559042
 H        -1.322153099633     -3.477935632679      0.787710295824
 H        -2.259201014587     -2.125008741862      4.746675320864
 H         0.993944343686      0.993195077939      2.363395880969
 H        -0.648230587844     -1.194705706884     -0.027967239291
 H        -0.750444787961      0.514111265822      0.417173379962
 H        -2.054120033117     -0.603376523806      0.858233051879
 H         0.587915647147     -2.598627853685      4.381228431627
