# Supplementary material for: Quantum–mechanical property prediction of solvated drug molecules: what have we learned from a decade of SAMPL blind prediction challenges?
Source: J Comput Aided Mol Des. 2020 Oct 20;35(4):453–72. doi: 10.1007/s10822-020-00347-5 (PMC8018924; doi:10.1007/s10822-020-00347-5)
Supplement: Supplementary file 6 — Supplementary file6 (GZ 68 kb) [file 10822_2020_347_MOESM6_ESM.gz › OR_06/VacOpt/13D_1_VacOpt.xyz]

 C         1.890319680427     -1.113654329153     -0.166895348597
 C         2.035239582549      0.091698114349      0.515498141900
 C         1.703022477672     -2.293213212640      0.554312311371
 C         1.991485297850      0.124158041942      1.908080532930
 C         1.642226957306     -2.270571727062      1.943373516121
 C         1.283644306990     -0.667721050673      6.165283107273
 C         1.777046132949     -1.056186269409      2.623064383190
 C         1.096028309379     -0.172805838389      4.888615014626
 C         2.025752058426     -1.859069019636      5.984986881810
 C         0.322905330981      1.033967142008      4.460845564853
 N         2.286934978643     -2.102736517472      4.718789776685
 N         1.721348081958     -1.052192871579      4.043004554118
 O         2.472999804634     -2.733024040712      6.922997696994
 H         1.932575152079     -1.136175544930     -1.249626791667
 H         2.203142747566      1.011606982983     -0.032991478745
 H         1.598935742633     -3.237929047305      0.032772089448
 H         2.151190424033      1.057060579563      2.431772030524
 H         1.505124127476     -3.178581329491      2.515002513101
 H         0.918421689835     -0.235769790352      7.083955048842
 H         0.969890397904      1.894487099409      4.265214432723
 H        -0.258111531020      0.842674701275      3.556131885010
 H        -0.367559216318      1.316665483115      5.256921569450
 H         2.238637457924     -2.404287552060      7.795692551661
