# Supplementary material for: Quantum–mechanical property prediction of solvated drug molecules: what have we learned from a decade of SAMPL blind prediction challenges?
Source: J Comput Aided Mol Des. 2020 Oct 20;35(4):453–72. doi: 10.1007/s10822-020-00347-5 (PMC8018924; doi:10.1007/s10822-020-00347-5)
Supplement: Supplementary file 6 — Supplementary file6 (GZ 68 kb) [file 10822_2020_347_MOESM6_ESM.gz › OR_06/VacOpt/13D_2_VacOpt.xyz]

 C         1.917060024540     -1.131758202747     -0.141177776376
 C         2.097738185252      0.066091697311      0.546083905374
 C         1.664071137745     -2.302486575229      0.574186903236
 C         2.026250489112      0.099646768503      1.937360822074
 C         1.573856333845     -2.277356186316      1.961716986595
 C         1.191412438343     -0.657378675758      6.182273842688
 C         1.746927142572     -1.070736629391      2.646938128017
 C         1.044261301222     -0.165567436038      4.900008159349
 C         1.903437692822     -1.863980544850      6.021563507293
 C         0.315358007135      1.060570277764      4.450614292779
 N         2.184437972495     -2.125395749680      4.760986217138
 N         1.662790275460     -1.062575349799      4.064199675533
 O         2.281552196653     -2.692211449705      7.021607771441
 H         1.981084115491     -1.155424428104     -1.222787757779
 H         2.315075280199      0.978564977202      0.002563630567
 H         1.529533743721     -3.241360201053      0.049017340051
 H         2.213168194745      1.024634384441      2.466156023800
 H         1.380629433758     -3.179095059907      2.527105937936
 H         0.827043677775     -0.220945652823      7.097164632069
 H         0.990927882607      1.901953790393      4.269134219882
 H        -0.249174576640      0.883162222433      3.532710272113
 H        -0.385029116452      1.364166757567      5.229970187692
 H         2.759588161519     -3.432218738741      6.625903031224
