# Supplementary material for: Quantum–mechanical property prediction of solvated drug molecules: what have we learned from a decade of SAMPL blind prediction challenges?
Source: J Comput Aided Mol Des. 2020 Oct 20;35(4):453–72. doi: 10.1007/s10822-020-00347-5 (PMC8018924; doi:10.1007/s10822-020-00347-5)
Supplement: Supplementary file 6 — Supplementary file6 (GZ 68 kb) [file 10822_2020_347_MOESM6_ESM.gz › OR_06/VacOpt/14C_1_VacOpt.xyz]

 C         1.592221858488     -0.703012772294      1.190547246616
 C         2.075317320984     -1.899210210182      1.591048607264
 C         2.750460019144      0.122111965576      0.846872211884
 C         0.188025050672     -0.199817474656      1.123340821709
 C         1.429316010154     -3.149580000696      2.067671654743
 N         3.852984706164     -0.755852413920      0.921390068925
 O         2.834606638304      1.294071068005      0.531068147336
 O         3.439765594875     -1.968495632392      1.520125521096
 H         0.082085670350      0.719085953027      1.706421578484
 H        -0.525243392436     -0.932869767987      1.504155623908
 H        -0.088616585903      0.044165077984      0.093497784534
 H         1.599707508921     -3.963543038910      1.357082638241
 H         0.355492566481     -3.004624872458      2.180653923768
 H         1.846916850708     -3.455340709030      3.030798062209
 H         4.712960181769     -0.438787170825      1.353626112143
