# Supplementary material for: Quantum–mechanical property prediction of solvated drug molecules: what have we learned from a decade of SAMPL blind prediction challenges?
Source: J Comput Aided Mol Des. 2020 Oct 20;35(4):453–72. doi: 10.1007/s10822-020-00347-5 (PMC8018924; doi:10.1007/s10822-020-00347-5)
Supplement: Supplementary file 6 — Supplementary file6 (GZ 68 kb) [file 10822_2020_347_MOESM6_ESM.gz › OR_06/VacOpt/14D_1_VacOpt.xyz]

 C         2.183353864685      0.617804354604     -0.036317373542
 C         2.632704438034      1.890995000641     -0.219955574403
 C         0.759657766256      0.785511891354     -0.045830705264
 C         2.938995579928     -0.662476954227      0.137169000846
 C         3.986932570695      2.497388740162     -0.318325108130
 N         0.383949041158      2.024356758342     -0.216695472034
 O         1.587722135435      2.737720376789     -0.328911860847
 O        -0.183105195319     -0.172307602623      0.098462412862
 H         2.730754446349     -1.131312406253      1.105519789045
 H         2.693851759984     -1.389408578804     -0.645325944346
 H         4.015857520881     -0.492758060367      0.089128881540
 H         4.118641987765      2.995872759492     -1.282667222460
 H         4.133677786314      3.245498029749      0.465614646766
 H         4.758443380859      1.733597085777     -0.215645069335
 H         0.242862920795     -1.027381393600      0.214279596995
