# Supplementary material for: Quantum–mechanical property prediction of solvated drug molecules: what have we learned from a decade of SAMPL blind prediction challenges?
Source: J Comput Aided Mol Des. 2020 Oct 20;35(4):453–72. doi: 10.1007/s10822-020-00347-5 (PMC8018924; doi:10.1007/s10822-020-00347-5)
Supplement: Supplementary file 6 — Supplementary file6 (GZ 68 kb) [file 10822_2020_347_MOESM6_ESM.gz › OR_06/VacOpt/14D_2_VacOpt.xyz]

 C         2.233386836367      0.588908312173      0.038915229255
 C         2.638692305588      1.872528439459     -0.175201641483
 C         0.815015619884      0.728292418589      0.130690807548
 C         3.020553741261     -0.676978793718      0.156845692144
 C         3.968938449889      2.507246590698     -0.370413949662
 N         0.398373047995      1.957930517440     -0.011213330648
 O         1.570612401375      2.703812306050     -0.209234803198
 O        -0.033361509807     -0.296905496811      0.343171226980
 H         2.861775268205     -1.153224726780      1.128646504102
 H         2.725664147257     -1.399670154418     -0.609392137894
 H         4.089967305020     -0.488426921340      0.046384139831
 H         4.023378256894      3.002532481063     -1.343914546208
 H         4.154742792011      3.262492343007      0.398301933992
 H         4.760097079440      1.758825541768     -0.318476153429
 H        -0.934535746535      0.052337133716      0.365191026526
