# Supplementary material for: Quantum–mechanical property prediction of solvated drug molecules: what have we learned from a decade of SAMPL blind prediction challenges?
Source: J Comput Aided Mol Des. 2020 Oct 20;35(4):453–72. doi: 10.1007/s10822-020-00347-5 (PMC8018924; doi:10.1007/s10822-020-00347-5)
Supplement: Supplementary file 6 — Supplementary file6 (GZ 68 kb) [file 10822_2020_347_MOESM6_ESM.gz › OR_06/VacOpt/15A_1_VacOpt.xyz]

 C        -2.771994445124      0.893041157332     -6.402879360690
 C        -3.163026491487      1.635632578657     -5.291424288025
 C        -1.981251996125     -0.239325343565     -6.217012212682
 C        -2.777225601685      1.264166030269     -4.005638404983
 C        -1.584464873118     -0.628792916246     -4.941929205536
 C        -1.981830031404      0.123301793660     -3.828267607550
 C        -0.506291354840     -1.623299413608     -1.169008570958
 C        -1.856362557274      0.294268053068     -1.298460948724
 C        -1.141457271154     -0.592445629042     -0.285676659722
 C         0.335467134184     -2.765365399071     -0.710041083692
 N        -0.762958037913     -1.425578164526     -2.410937758458
 N        -1.570352925965     -0.284586743738     -2.532210680123
 O        -2.524421873937      1.282145262283     -1.079253449412
 H        -3.078470288905      1.191559338934     -7.398638090354
 H        -3.778279590415      2.519530813956     -5.417575385986
 H        -1.666777917656     -0.830030684021     -7.070259046721
 H        -3.085574631778      1.844907502140     -3.150106955483
 H        -0.971388114178     -1.506468009502     -4.799085568857
 H        -1.856601161605     -1.014391064954      0.426706149304
 H        -0.416746346566     -0.009587254680      0.290548623829
 H        -0.225265858179     -3.411511999451     -0.026594074643
 H         1.214126735735     -2.405784345876     -0.164410275357
 H         0.666847502512     -3.356485551897     -1.564045105989
