# Supplementary material for: Quantum–mechanical property prediction of solvated drug molecules: what have we learned from a decade of SAMPL blind prediction challenges?
Source: J Comput Aided Mol Des. 2020 Oct 20;35(4):453–72. doi: 10.1007/s10822-020-00347-5 (PMC8018924; doi:10.1007/s10822-020-00347-5)
Supplement: Supplementary file 6 — Supplementary file6 (GZ 68 kb) [file 10822_2020_347_MOESM6_ESM.gz › OR_06/VacOpt/15B_2_VacOpt.xyz]

 C         1.905077086325     -0.961830644639     -0.120946625796
 C         0.706885149716     -0.680596393349      0.529537405232
 C         3.032309543159     -1.305349923428      0.627625270983
 C         0.629956481039     -0.737785929528      1.921137886565
 C         2.975179143413     -1.344185617863      2.016102328359
 C         1.407232050804     -0.585938040007      6.216354535503
 C         1.772574062572     -1.050757017917      2.666167916751
 C         2.193962347375     -1.757969336939      6.062633960429
 C         1.136686225744     -0.182446530771      4.931550730387
 C         2.766479778880     -2.625138953210      7.139235021281
 N         2.396555017004     -2.053284714419      4.786221488645
 N         1.718753464740     -1.085496636575      4.081149079209
 O         0.445931842729      0.904362067578      4.524067096283
 H         1.959124840507     -0.926144387801     -1.202680936714
 H        -0.181377299789     -0.440060209539     -0.043313553423
 H         3.965274638320     -1.537222450586      0.126593701716
 H        -0.321387707185     -0.589878840973      2.418955725038
 H         3.840133987447     -1.608455102749      2.609849147939
 H         1.097481868963     -0.093464730235      7.122880744515
 H         1.975115576999     -3.072596773924      7.747999309809
 H         3.356437744688     -3.427797331068      6.695056667509
 H         3.410515699976     -2.048352047165      7.809660811198
 H         0.613298463281      1.074989559652      3.588062302950
