# Supplementary material for: Quantum–mechanical property prediction of solvated drug molecules: what have we learned from a decade of SAMPL blind prediction challenges?
Source: J Comput Aided Mol Des. 2020 Oct 20;35(4):453–72. doi: 10.1007/s10822-020-00347-5 (PMC8018924; doi:10.1007/s10822-020-00347-5)
Supplement: Supplementary file 6 — Supplementary file6 (GZ 68 kb) [file 10822_2020_347_MOESM6_ESM.gz › OR_06/VacOpt/15B_4_VacOpt.xyz]

 C         1.980014508776     -1.050570099595     -0.182723837184
 C         0.775638148081     -0.698733364123      0.421988101773
 C         3.061024321497     -1.426588090304      0.613943969719
 C         0.642298730946     -0.720811035392      1.808527300252
 C         2.947341081439     -1.442107114427      1.999961533800
 C         1.174886567012     -0.755915465181      6.155333259105
 C         1.735688935007     -1.084724125362      2.599512018073
 C         2.174967896370     -1.752442174719      6.006165649441
 C         0.869842575273     -0.385163187412      4.864960502798
 C         2.874232774240     -2.521997986459      7.081855330639
 N         2.455158520243     -1.972877593855      4.731695935031
 N         1.639862210085     -1.126077938246      4.017754365249
 O         0.010123103255      0.538061223609      4.371823311218
 H         2.074674533468     -1.035807499365     -1.262324739788
 H        -0.075612669726     -0.413900927198     -0.186062691820
 H         4.003032278608     -1.706291662633      0.155806375131
 H        -0.299855397337     -0.458875678731      2.267501751911
 H         3.776481010673     -1.736708125757      2.628044339148
 H         0.742527188617     -0.369798791760      7.064945455065
 H         2.163443672724     -3.095316639060      7.684441268530
 H         3.587437635684     -3.215753558155      6.635347907635
 H         3.415647059737     -1.853551487974      7.758120004778
 H        -0.363454686373      1.035851318907      5.106282851467
