# Supplementary material for: Quantum–mechanical property prediction of solvated drug molecules: what have we learned from a decade of SAMPL blind prediction challenges?
Source: J Comput Aided Mol Des. 2020 Oct 20;35(4):453–72. doi: 10.1007/s10822-020-00347-5 (PMC8018924; doi:10.1007/s10822-020-00347-5)
Supplement: Supplementary file 6 — Supplementary file6 (GZ 68 kb) [file 10822_2020_347_MOESM6_ESM.gz › OR_06/VacOpt/15C_1_VacOpt.xyz]

 C         3.306298227198     -7.503678277345      2.031247386026
 C         3.619542451518     -7.178732663162      0.711538866171
 C         2.572775739412     -6.601727612193      2.797532384121
 C         3.200441483410     -5.977590529187      0.149270956523
 C         2.155451135829     -5.387675793218      2.257223263751
 C         2.464492230753     -5.072490119174      0.927532051148
 C         1.952933097681     -1.786697440986     -0.562146483087
 C         0.994218154167     -1.859900864796      0.388097675605
 C         2.661355993196     -3.059912122170     -0.619053865447
 C        -0.041157045181     -0.870725356660      0.807521380428
 N         1.067070417103     -3.086039789197      1.046482947058
 N         2.012689845730     -3.863118355991      0.354993176084
 O         3.606884768658     -3.416519836914     -1.300617002516
 H         3.632441207136     -8.445584904823      2.456416874396
 H         4.193287009242     -7.870238820486      0.104734538973
 H         2.329207312268     -6.833622800525      3.828375350976
 H         3.449027512435     -5.723685339265     -0.870385495650
 H         1.615342360800     -4.678137090607      2.870451841611
 H         2.200680682998     -0.940284770143     -1.181249546521
 H        -1.052215567346     -1.267414325476      0.665579923542
 H         0.048388187750      0.040678326042      0.216911905187
 H         0.069675189253     -0.613605063582      1.864682464173
 H         0.188069608505     -3.579696568565      1.180959409082
