# Supplementary material for: Quantum–mechanical property prediction of solvated drug molecules: what have we learned from a decade of SAMPL blind prediction challenges?
Source: J Comput Aided Mol Des. 2020 Oct 20;35(4):453–72. doi: 10.1007/s10822-020-00347-5 (PMC8018924; doi:10.1007/s10822-020-00347-5)
Supplement: Supplementary file 6 — Supplementary file6 (GZ 68 kb) [file 10822_2020_347_MOESM6_ESM.gz › OR_06/VacOpt/16A_1_VacOpt.xyz]

 C         2.047494620269     -0.360555514628     -0.043142508718
 C         1.010698390766      0.993811668692     -1.626545340530
 C         0.770895512494     -0.268276949061     -0.816662269194
 C         2.405187958313     -1.419668150227      0.944288767909
 N         2.859798323066      0.593320029901     -0.306610904006
 O         0.315518051094      1.547168253630     -2.424072155086
 O         2.259354302621      1.455269523573     -1.281071279859
 H         0.598284866551     -1.123555158848     -1.475954284429
 H        -0.114576817724     -0.159076474370     -0.184192862042
 H         2.395405516779     -2.405862524291      0.470125447453
 H         1.679151005797     -1.442655539593      1.762724580718
 H         3.397588269986     -1.231919155333      1.354212803561
