# Supplementary material for: Quantum–mechanical property prediction of solvated drug molecules: what have we learned from a decade of SAMPL blind prediction challenges?
Source: J Comput Aided Mol Des. 2020 Oct 20;35(4):453–72. doi: 10.1007/s10822-020-00347-5 (PMC8018924; doi:10.1007/s10822-020-00347-5)
Supplement: Supplementary file 6 — Supplementary file6 (GZ 68 kb) [file 10822_2020_347_MOESM6_ESM.gz › OR_06/VacOpt/16C_1_VacOpt.xyz]

 C         3.127437025515     -0.592721931523     -0.525344717700
 C         1.829835479241     -0.523666524769     -0.895771965768
 C         3.728267423540     -1.739886680255     -1.178859078570
 C         0.762872510242      0.460970440738     -0.552321810052
 N         1.504482224068     -1.628243689099     -1.669275742334
 O         4.827743911153     -2.219770376092     -1.174528891601
 O         2.694462970201     -2.333468771129     -1.942541121241
 H         3.661307923542      0.064884660726      0.139438741924
 H         0.315561174963      0.890487181999     -1.454388037867
 H         1.176272239745      1.273401223406      0.044219722143
 H        -0.035638533380     -0.021473713508      0.017645927401
 H         1.016395650181     -1.473211815200     -2.546573016541
