# Supplementary material for: Quantum–mechanical property prediction of solvated drug molecules: what have we learned from a decade of SAMPL blind prediction challenges?
Source: J Comput Aided Mol Des. 2020 Oct 20;35(4):453–72. doi: 10.1007/s10822-020-00347-5 (PMC8018924; doi:10.1007/s10822-020-00347-5)
Supplement: Supplementary file 6 — Supplementary file6 (GZ 68 kb) [file 10822_2020_347_MOESM6_ESM.gz › OR_06/VacOpt/1A_1_VacOpt.xyz]

 C         1.397569945125     -0.054109556989      1.639055076543
 C         0.230135860864     -0.422903628840      0.970496047025
 C         1.662481062617     -0.594966559903      2.888629876217
 C        -0.618640149006     -1.326361326808      1.600775305938
 C         0.731783040062     -1.497915085815      3.425433265509
 N        -0.380143150081     -1.858135405170      2.804090435055
 O         0.912337076156     -2.075745256174      4.644152339382
 H         2.094256436633      0.646595182615      1.192734694667
 H        -0.014135244433     -0.024399437970     -0.005924334423
 H         2.561475221186     -0.328840584996      3.434665428070
 H        -1.539800096408     -1.644601205874      1.121061068058
 H         1.738979995681     -1.766817130955      5.029730791209
