# Supplementary material for: Quantum–mechanical property prediction of solvated drug molecules: what have we learned from a decade of SAMPL blind prediction challenges?
Source: J Comput Aided Mol Des. 2020 Oct 20;35(4):453–72. doi: 10.1007/s10822-020-00347-5 (PMC8018924; doi:10.1007/s10822-020-00347-5)
Supplement: Supplementary file 6 — Supplementary file6 (GZ 68 kb) [file 10822_2020_347_MOESM6_ESM.gz › OR_06/VacOpt/1A_3_VacOpt.xyz]

 C         1.393433331579     -0.062917498640      1.656062057653
 C         0.222581593613     -0.422422975104      0.980585320131
 C         1.666165036321     -0.618716279275      2.894942180572
 C        -0.626767023779     -1.334474098397      1.591095746358
 C         0.735013700148     -1.528181414269      3.412454826689
 N        -0.380238978906     -1.883246845634      2.789425787817
 O         0.978481449687     -2.085056258788      4.622598421999
 H         2.086089899134      0.645918418980      1.216303530111
 H        -0.021174143711     -0.007170781979      0.011081857524
 H         2.556959234274     -0.374997367758      3.458785312502
 H        -1.548091914248     -1.647033567008      1.109188934056
 H         0.236447812036     -2.676601331507      4.810976025740
