# Supplementary material for: Quantum–mechanical property prediction of solvated drug molecules: what have we learned from a decade of SAMPL blind prediction challenges?
Source: J Comput Aided Mol Des. 2020 Oct 20;35(4):453–72. doi: 10.1007/s10822-020-00347-5 (PMC8018924; doi:10.1007/s10822-020-00347-5)
Supplement: Supplementary file 6 — Supplementary file6 (GZ 68 kb) [file 10822_2020_347_MOESM6_ESM.gz › OR_06/VacOpt/1B_1_VacOpt.xyz]

 C        -1.975251542859     -0.084870960939      0.834297524035
 C        -0.845984988764     -0.633304236783      0.302258636969
 C        -3.080793620078     -0.893183186077      1.230661164435
 C        -2.980411163383     -2.240093375508      1.063283492564
 C        -0.711917832747     -2.065205085687      0.112480009794
 N        -1.850245785902     -2.786809346395      0.531074159443
 O         0.251746309499     -2.658666846855     -0.353574396839
 H        -2.037990600138      0.991050013928      0.960530360766
 H        -0.001491172171     -0.029006794696     -0.001955715325
 H        -3.976346210601     -0.460024360755      1.652492233584
 H        -3.765722171861     -2.934508124177      1.333827847012
 H        -1.778991222718     -3.788677691994      0.407924685623
