# Supplementary material for: Quantum–mechanical property prediction of solvated drug molecules: what have we learned from a decade of SAMPL blind prediction challenges?
Source: J Comput Aided Mol Des. 2020 Oct 20;35(4):453–72. doi: 10.1007/s10822-020-00347-5 (PMC8018924; doi:10.1007/s10822-020-00347-5)
Supplement: Supplementary file 6 — Supplementary file6 (GZ 68 kb) [file 10822_2020_347_MOESM6_ESM.gz › OR_06/VacOpt/2A_1_VacOpt.xyz]

 C         0.129234897516      2.102394907689     -0.447554053854
 C        -0.574824683744      0.888510888974     -0.272631303403
 C        -0.548344968939      3.247275091950     -0.797136707339
 C        -2.714248048454      4.361979597241     -1.344248844717
 C        -1.938551231723      0.832421393265     -0.447690094126
 C        -4.068114264583      4.253195194745     -1.505326726176
 C        -1.952090561946      3.220963422719     -0.984297461001
 C        -2.663740333072      1.995250453377     -0.807557336800
 C        -4.671393024431      2.977155399647     -1.302212895865
 N        -4.014303253153      1.902454266522     -0.971905254911
 O        -6.016002780492      2.820739437230     -1.450985082133
 H         1.203440660931      2.126186447820     -0.305252512069
 H        -0.030247228148     -0.007812218679      0.002866515499
 H        -0.016464610126      4.183462057199     -0.933577054174
 H        -2.217085925123      5.315470959891     -1.489733705088
 H        -2.492254078840     -0.089445904729     -0.317419377740
 H        -4.671754512299      5.111811842428     -1.780299559743
 H        -6.417156081441      3.662086782291     -1.692438544998
