# Supplementary material for: Quantum–mechanical property prediction of solvated drug molecules: what have we learned from a decade of SAMPL blind prediction challenges?
Source: J Comput Aided Mol Des. 2020 Oct 20;35(4):453–72. doi: 10.1007/s10822-020-00347-5 (PMC8018924; doi:10.1007/s10822-020-00347-5)
Supplement: Supplementary file 6 — Supplementary file6 (GZ 68 kb) [file 10822_2020_347_MOESM6_ESM.gz › OR_06/VacOpt/2A_2_VacOpt.xyz]

 C         0.101901674440      2.094877339674     -0.398145687285
 C        -0.611930003901      0.879643093485     -0.300462054382
 C        -0.556538973769      3.254774307116     -0.738595320567
 C        -2.688440642474      4.404264862411     -1.348456946581
 C        -1.966966732360      0.836648109385     -0.542360584695
 C        -4.032078440416      4.317910245879     -1.579692629673
 C        -1.948858398985      3.242851528622     -0.993091829489
 C        -2.668357764419      2.014181658651     -0.893851361833
 C        -4.642918696949      3.040076512902     -1.451226621083
 N        -4.013534673035      1.943213240161     -1.128340356791
 O        -5.975325532751      2.972815866283     -1.684103838388
 H         1.168119229900      2.109715149147     -0.204237107132
 H        -0.084245668971     -0.028727829504     -0.031737923870
 H        -0.016107448598      4.192734115948     -0.815945898829
 H        -2.175523011035      5.356687735397     -1.433656590533
 H        -2.526837267032     -0.088143581188     -0.471198881406
 H        -4.635828444127      5.173421393258     -1.852298254217
 H        -6.233729215446      2.048756263411     -1.557498106862
