# Supplementary material for: Quantum–mechanical property prediction of solvated drug molecules: what have we learned from a decade of SAMPL blind prediction challenges?
Source: J Comput Aided Mol Des. 2020 Oct 20;35(4):453–72. doi: 10.1007/s10822-020-00347-5 (PMC8018924; doi:10.1007/s10822-020-00347-5)
Supplement: Supplementary file 6 — Supplementary file6 (GZ 68 kb) [file 10822_2020_347_MOESM6_ESM.gz › OR_06/VacOpt/2B_1_VacOpt.xyz]

 C        -0.527930000934     -1.998436916722      0.607867348694
 C         0.328182465890     -1.036408754456      0.052169428971
 C        -0.118381578195     -3.318905505957      0.678388907942
 C         1.578793456770     -1.391812500459     -0.426950788902
 C         1.144715471871     -3.710607347668      0.200547327419
 C         1.996899673866     -2.729288619086     -0.356893069925
 C         1.623819423972     -5.067757663247      0.248096559091
 C         2.845487399961     -5.410539861522     -0.220376078129
 C         3.749973149518     -4.421241852576     -0.802518012310
 N         3.235753881153     -3.123167868614     -0.823361457031
 O         4.865482964487     -4.657154946549     -1.245370354986
 H        -1.503050233939     -1.707784037440      0.979167212669
 H         0.011625791235     -0.001266663272     -0.004957034173
 H        -0.770627834204     -4.072841648780      1.106256187424
 H         2.237505692667     -0.644168210922     -0.855944740569
 H         0.973219232605     -5.824833827427      0.675492231244
 H         3.213622453599     -6.427583427284     -0.188753650271
 H         3.856008587909     -2.431900353286     -1.225660007951
