# Supplementary material for: Quantum–mechanical property prediction of solvated drug molecules: what have we learned from a decade of SAMPL blind prediction challenges?
Source: J Comput Aided Mol Des. 2020 Oct 20;35(4):453–72. doi: 10.1007/s10822-020-00347-5 (PMC8018924; doi:10.1007/s10822-020-00347-5)
Supplement: Supplementary file 6 — Supplementary file6 (GZ 68 kb) [file 10822_2020_347_MOESM6_ESM.gz › OR_06/VacOpt/3A_1_VacOpt.xyz]

 C         1.511426109511      1.089257432054      1.108631902270
 C         0.202518021348      0.628332683606      0.846562321091
 C         1.761743298399      1.888158259860      2.198918985143
 C        -0.832664400977      0.975356122073      1.684523132796
 C         0.922082267620      3.090877008571      4.214459608839
 C        -0.150652044767      3.402688555895      5.006939256695
 C         0.715965968577      2.262894614204      3.080745954622
 C        -0.605028986418      1.792125049154      2.819203626451
 C        -1.627097571921      2.195023417632      3.747569801655
 N        -1.413864742836      2.960008409900      4.781779609947
 O        -2.915416766281      1.792131228118      3.593297572554
 H         2.319813777498      0.810371048637      0.442264253149
 H         0.014179958135      0.002652984732     -0.017888056807
 H         2.765953679088      2.245340481787      2.399429729408
 H        -1.827627224659      0.608930683028      1.450118391301
 H         1.911401447931      3.468607313680      4.443278725604
 H        -0.032354596897      4.036501038497      5.879870060459
 H        -2.992878200973      1.194643662819      2.843395097879
