# Supplementary material for: Quantum–mechanical property prediction of solvated drug molecules: what have we learned from a decade of SAMPL blind prediction challenges?
Source: J Comput Aided Mol Des. 2020 Oct 20;35(4):453–72. doi: 10.1007/s10822-020-00347-5 (PMC8018924; doi:10.1007/s10822-020-00347-5)
Supplement: Supplementary file 6 — Supplementary file6 (GZ 68 kb) [file 10822_2020_347_MOESM6_ESM.gz › OR_06/VacOpt/3A_4_VacOpt.xyz]

 C         1.563039170282      1.038122606833      1.131957013396
 C         0.252854680440      0.618303721300      0.809644311027
 C         1.795271635701      1.840114207645      2.226075777111
 C        -0.811908209568      1.008144774311      1.590584224605
 C         0.889914387442      3.088231139116      4.195462522174
 C        -0.210661740164      3.439487479291      4.929157414939
 C         0.722152518779      2.260010296594      3.051172908997
 C        -0.594492105953      1.831823505926      2.718950565803
 C        -1.646201083283      2.278467926914      3.578533366217
 N        -1.477434135418      3.039083987256      4.626874857824
 O        -2.904991344878      1.880318828992      3.277965851888
 H         2.392363629000      0.723121248226      0.508285439124
 H         0.089622907131     -0.013107544128     -0.056025916468
 H         2.802454943364      2.160354321924      2.469667121507
 H        -1.820534761035      0.693369167639      1.355471944908
 H         1.876521312964      3.434592092658      4.479278888732
 H        -0.121116946084      4.069499110557      5.807558006807
 H        -3.482654858380      2.266463130139      3.951685708173
