# Supplementary material for: Quantum–mechanical property prediction of solvated drug molecules: what have we learned from a decade of SAMPL blind prediction challenges?
Source: J Comput Aided Mol Des. 2020 Oct 20;35(4):453–72. doi: 10.1007/s10822-020-00347-5 (PMC8018924; doi:10.1007/s10822-020-00347-5)
Supplement: Supplementary file 6 — Supplementary file6 (GZ 68 kb) [file 10822_2020_347_MOESM6_ESM.gz › OR_06/VacOpt/3B_1_VacOpt.xyz]

 C         1.858222634799     -1.091190258334      0.024664384109
 C         1.072377418065      0.056873142563     -0.163982491292
 C         3.226299249480     -1.047831081105     -0.176861308433
 C         1.669129357092      1.242935345092     -0.554963547218
 C         3.856573972948      0.148882475625     -0.575203813616
 C         3.054842514128      1.302548344368     -0.763277912702
 C         5.278175662578      0.233156124405     -0.794791638421
 C         5.822843412158      1.408987057883     -1.175825582101
 C         3.658541351706      2.581448222463     -1.179285143011
 N         5.040590591930      2.527631710722     -1.357602262023
 O         3.050144470927      3.626029311251     -1.365804358104
 H         1.389318504459     -2.019915440884      0.330661711409
 H         0.001504660048      0.012716064586     -0.003476418178
 H         3.828485456150     -1.937963537450     -0.029772985706
 H         1.089679274799      2.145069009147     -0.708367476025
 H         5.906015048654     -0.636748317513     -0.656310669031
 H         6.881345547699      1.541411349960     -1.357448869919
 H         5.463010922749      3.400760478628     -1.642451622809
