# Supplementary material for: Quantum–mechanical property prediction of solvated drug molecules: what have we learned from a decade of SAMPL blind prediction challenges?
Source: J Comput Aided Mol Des. 2020 Oct 20;35(4):453–72. doi: 10.1007/s10822-020-00347-5 (PMC8018924; doi:10.1007/s10822-020-00347-5)
Supplement: Supplementary file 6 — Supplementary file6 (GZ 68 kb) [file 10822_2020_347_MOESM6_ESM.gz › OR_06/VacOpt/4A_1_VacOpt.xyz]

 C         1.490530893926      1.081671395077      1.101965058405
 C         0.172367654153      0.620711926834      0.860563210652
 C         1.773091977176      1.887684468974      2.178591937606
 C        -0.846173509779      0.979279090224      1.709718111481
 C         0.948624900190      3.101425695679      4.202381264298
 C        -1.592399275310      2.214733271494      3.740015387314
 C         0.740909852404      2.275664215498      3.074288835427
 C        -0.585077881471      1.809799816484      2.828255146131
 C        -0.128563321587      3.416936138297      5.007084217141
 N        -1.384634111501      2.983116532020      4.785084948191
 O        -0.021704649748      4.204488379531      6.111991767878
 H         2.285864071931      0.791699371603      0.424162750259
 H        -0.025003029097     -0.014079709397      0.004721526412
 H         2.785402267046      2.235411362404      2.354614251654
 H        -1.859812186179      0.632978740761      1.536306304628
 H         1.942902292944      3.476621529870      4.423626327381
 H        -2.615512211457      1.878059817117      3.583506614138
 H         0.893486255488      4.483997963948      6.221622378072
