# Supplementary material for: Quantum–mechanical property prediction of solvated drug molecules: what have we learned from a decade of SAMPL blind prediction challenges?
Source: J Comput Aided Mol Des. 2020 Oct 20;35(4):453–72. doi: 10.1007/s10822-020-00347-5 (PMC8018924; doi:10.1007/s10822-020-00347-5)
Supplement: Supplementary file 6 — Supplementary file6 (GZ 68 kb) [file 10822_2020_347_MOESM6_ESM.gz › OR_06/VacOpt/4A_3_VacOpt.xyz]

 C         1.489317893857      1.095481364885      1.111249105217
 C         0.171039543324      0.634649705142      0.862766786884
 C         1.768804070800      1.892752921411      2.193799079263
 C        -0.849439908902      0.985012567848      1.711291654504
 C         0.946996062429      3.090612745826      4.223615946814
 C        -1.603626568594      2.201064524984      3.746296994429
 C         0.734700615029      2.274392450807      3.092387282742
 C        -0.592533610195      1.807791478306      2.838314298037
 C        -0.132766578483      3.396015762776      5.024334443772
 N        -1.390985686459      2.963875250392      4.798854831307
 O         0.040756842756      4.178328997220      6.117727077383
 H         2.286176116008      0.811291065671      0.432776308690
 H        -0.023283975978      0.006386380474      0.001418589789
 H         2.779857618594      2.240467953708      2.375632736237
 H        -1.862135790480      0.638728912301      1.532229707080
 H         1.930446217706      3.473385779057      4.465660328918
 H        -2.626388307362      1.866389506051      3.587572307218
 H        -0.827134552440      4.268972633166      6.534372555003
