# Supplementary material for: Quantum–mechanical property prediction of solvated drug molecules: what have we learned from a decade of SAMPL blind prediction challenges?
Source: J Comput Aided Mol Des. 2020 Oct 20;35(4):453–72. doi: 10.1007/s10822-020-00347-5 (PMC8018924; doi:10.1007/s10822-020-00347-5)
Supplement: Supplementary file 6 — Supplementary file6 (GZ 68 kb) [file 10822_2020_347_MOESM6_ESM.gz › OR_06/VacOpt/4B_1_VacOpt.xyz]

 C         1.618383567791     -1.418054829231      0.035444683724
 C         1.047012046272     -0.108572524635     -0.063764341534
 C         2.965448778809     -1.614942029165     -0.038061456873
 C         1.855543770042      0.974627787131     -0.235735894211
 C         5.239644614385     -0.667448177175     -0.298902931562
 C         4.133100455820      1.881084277002     -0.492030164149
 C         3.865120923247     -0.508578826217     -0.219044674242
 C         3.274922662024      0.812370266649     -0.318122187113
 C         6.136836093302      0.431682801933     -0.479419661051
 N         5.461501751354      1.688734609697     -0.565250315157
 O         7.360553070028      0.416490658726     -0.564441717769
 H         0.958835747278     -2.268095892844      0.172012652916
 H        -0.027838750269      0.010880226493     -0.001376829835
 H         3.382888634976     -2.612620099469      0.038735839482
 H         1.438174737842      1.973289546110     -0.312978892128
 H         5.689242117867     -1.649583520585     -0.225858173741
 H         3.779286494732      2.902095807408     -0.575510483177
 H         6.084343336264      2.477439920356     -0.692995453671
