# Supplementary material for: Quantum–mechanical property prediction of solvated drug molecules: what have we learned from a decade of SAMPL blind prediction challenges?
Source: J Comput Aided Mol Des. 2020 Oct 20;35(4):453–72. doi: 10.1007/s10822-020-00347-5 (PMC8018924; doi:10.1007/s10822-020-00347-5)
Supplement: Supplementary file 6 — Supplementary file6 (GZ 68 kb) [file 10822_2020_347_MOESM6_ESM.gz › OR_06/VacOpt/5A_1_VacOpt.xyz]

 C         0.580668432364      0.890214021403      1.837987055154
 C        -0.218070972460      0.085771685403      1.041974936288
 C        -1.499315176529     -0.445665664526      2.822437431910
 C         0.230192642475      0.960310327718      3.193444929071
 N        -1.269295880663     -0.594349541759      1.518471533466
 N        -0.805044624435      0.296176957655      3.687509722806
 O         0.914476951079      1.703185620370      4.089776614620
 H         1.426186370405      1.431072732168      1.428200360911
 H        -0.010786261004     -0.020206553573     -0.018952194998
 H        -2.346466062581     -0.987367018076      3.232309292503
 H         1.646554582520      2.153957435509      3.653740317813
