# Supplementary material for: Quantum–mechanical property prediction of solvated drug molecules: what have we learned from a decade of SAMPL blind prediction challenges?
Source: J Comput Aided Mol Des. 2020 Oct 20;35(4):453–72. doi: 10.1007/s10822-020-00347-5 (PMC8018924; doi:10.1007/s10822-020-00347-5)
Supplement: Supplementary file 6 — Supplementary file6 (GZ 68 kb) [file 10822_2020_347_MOESM6_ESM.gz › OR_06/VacOpt/5A_2_VacOpt.xyz]

 C         0.587796155782      0.914937520860      1.751333324670
 C        -0.177944599740      0.010875934672      1.037680660477
 C        -1.495451555078     -0.360538390103      2.836341427007
 C         0.201567296103      1.119462834714      3.080083702358
 N        -1.228730199455     -0.640067477151      1.565353070113
 N        -0.831869591443      0.490442201353      3.627643546738
 O         0.892417815496      1.982268043008      3.845030998270
 H         1.432447912183      1.436478953306      1.322197516978
 H         0.051803053882     -0.208004352126     -0.000848124921
 H        -2.339874466469     -0.873012491307      3.287106060748
 H         0.476338185687      1.985157226843      4.719577820424
