# Supplementary material for: Quantum–mechanical property prediction of solvated drug molecules: what have we learned from a decade of SAMPL blind prediction challenges?
Source: J Comput Aided Mol Des. 2020 Oct 20;35(4):453–72. doi: 10.1007/s10822-020-00347-5 (PMC8018924; doi:10.1007/s10822-020-00347-5)
Supplement: Supplementary file 6 — Supplementary file6 (GZ 68 kb) [file 10822_2020_347_MOESM6_ESM.gz › OR_06/VacOpt/5B_1_VacOpt.xyz]

 C         0.551606091029     -2.014071832751      0.255926718808
 C         0.803958036069     -0.713414101995     -0.053851946032
 C         2.988390593215     -1.095675596327     -0.498711219579
 C         1.610725577159     -2.999872496986      0.194494077993
 N         2.031241676512     -0.223897716281     -0.438882520678
 N         2.837187109512     -2.414247063142     -0.209913164409
 O         1.547010194334     -4.191252111383      0.439251551182
 H        -0.431671734183     -2.352335621927      0.554088281698
 H         0.011165287545      0.026119167709     -0.008252699418
 H         3.985479562856     -0.782776560675     -0.795311745987
 H         3.625907607099     -3.046876066531     -0.275337333407
