# Supplementary material for: Quantum–mechanical property prediction of solvated drug molecules: what have we learned from a decade of SAMPL blind prediction challenges?
Source: J Comput Aided Mol Des. 2020 Oct 20;35(4):453–72. doi: 10.1007/s10822-020-00347-5 (PMC8018924; doi:10.1007/s10822-020-00347-5)
Supplement: Supplementary file 6 — Supplementary file6 (GZ 68 kb) [file 10822_2020_347_MOESM6_ESM.gz › OR_06/VacOpt/5C_1_VacOpt.xyz]

 C         0.796201960367     -1.148696948778     -1.621104333706
 C         0.321042999011     -0.933650852258     -0.378867319576
 C         0.623726543545     -3.237685897163      0.094879931335
 C         1.213805478214     -2.494814767615     -2.039373926198
 N         1.085547641364     -3.523901763970     -1.068189195476
 N         0.228751409291     -1.989433466842      0.502399656853
 O         1.647597686379     -2.735183281385     -3.149979687463
 H         0.880508021197     -0.340514988203     -2.334726757262
 H        -0.002371264522      0.031562225954     -0.010479246116
 H         0.521357384195     -4.018454985001      0.846420481792
 H        -0.123167863004     -1.852425269851      1.437220394448
