# Supplementary material for: Quantum–mechanical property prediction of solvated drug molecules: what have we learned from a decade of SAMPL blind prediction challenges?
Source: J Comput Aided Mol Des. 2020 Oct 20;35(4):453–72. doi: 10.1007/s10822-020-00347-5 (PMC8018924; doi:10.1007/s10822-020-00347-5)
Supplement: Supplementary file 6 — Supplementary file6 (GZ 68 kb) [file 10822_2020_347_MOESM6_ESM.gz › OR_06/VacOpt/6A_1_VacOpt.xyz]

 C         0.609142957478     -1.978976732433     -0.652906764088
 C         0.728064452990     -0.780527850629      0.082698973412
 C         1.554821136883     -2.971196079727     -0.522483535149
 C         1.788648079230     -0.588145886512      0.941931247815
 C         3.674172339173     -3.766693099966      0.536471251752
 C         2.649687668483     -2.795376815998      0.353377158186
 C         2.766747744126     -1.596653257669      1.097343413873
 C         3.912036005691     -1.526790989431      1.961564252701
 N         4.693520643013     -3.608946066725      1.339632687509
 N         4.810688869080     -2.469009086968      2.068466402610
 O         4.147963152081     -0.442324695384      2.739863542369
 H        -0.231373758882     -2.112229933103     -1.324035504039
 H        -0.019577237415     -0.004598115982     -0.033171837783
 H         1.472482493064     -3.892793668383     -1.087986198288
 H         1.855401030023      0.348653246165      1.485921408068
 H         3.642120719457     -4.705448102593     -0.009329214561
 H         3.416153713299      0.179557140598      2.683542720248
