# Supplementary material for: Quantum–mechanical property prediction of solvated drug molecules: what have we learned from a decade of SAMPL blind prediction challenges?
Source: J Comput Aided Mol Des. 2020 Oct 20;35(4):453–72. doi: 10.1007/s10822-020-00347-5 (PMC8018924; doi:10.1007/s10822-020-00347-5)
Supplement: Supplementary file 6 — Supplementary file6 (GZ 68 kb) [file 10822_2020_347_MOESM6_ESM.gz › OR_06/VacOpt/6A_2_VacOpt.xyz]

 C         0.632810242502     -1.966680292600     -0.726818612662
 C         0.687307180998     -0.791113023036      0.053550192686
 C         1.584630149173     -2.952696949624     -0.579462207516
 C         1.693581768616     -0.607517771897      0.978440218671
 C         3.655720363314     -3.750309790437      0.585819822934
 C         2.625595644070     -2.788544271135      0.361001183369
 C         2.673635788257     -1.609066372150      1.139068704562
 C         3.764667721234     -1.541051866550      2.059286073154
 N         4.620850066461     -3.602370453323      1.454677217159
 N         4.672326623002     -2.469149838505      2.206866161543
 O         3.868383332045     -0.440239268794      2.833027989904
 H        -0.167397966214     -2.090454141246     -1.447637929829
 H        -0.070991290697     -0.027964373361     -0.078625553442
 H         1.544344273645     -3.855946556689     -1.178153647238
 H         1.744943330257      0.289679831109      1.581645727722
 H         3.671560446682     -4.676198078713      0.017738370844
 H         4.654732314642     -0.564676776643      3.386076290662
