# Supplementary material for: Quantum–mechanical property prediction of solvated drug molecules: what have we learned from a decade of SAMPL blind prediction challenges?
Source: J Comput Aided Mol Des. 2020 Oct 20;35(4):453–72. doi: 10.1007/s10822-020-00347-5 (PMC8018924; doi:10.1007/s10822-020-00347-5)
Supplement: Supplementary file 6 — Supplementary file6 (GZ 68 kb) [file 10822_2020_347_MOESM6_ESM.gz › OR_06/VacOpt/6B_1_VacOpt.xyz]

 C        -1.924607947778     -0.545638995540      0.799813269395
 C        -0.662728523243     -0.818792102795      0.247560402681
 C        -2.787455699084     -1.578247171955      1.125061429288
 C        -0.267631425976     -2.127418316635      0.021809605174
 C        -2.401769640713     -2.912929521088      0.902036263738
 C        -1.132724988513     -3.179225870884      0.347067024331
 C        -3.255262949897     -4.031623258699      1.219133700111
 C        -0.731085764127     -4.576133730378      0.114421718162
 N        -2.925501166667     -5.267570024012      1.024090294812
 N        -1.703389398233     -5.497538994462      0.490732753635
 O         0.333090894174     -4.945969385251     -0.357104233336
 H        -2.224332012376      0.481813268925      0.972292580886
 H         0.003001386745     -0.000845395789     -0.002268714356
 H        -3.762019174085     -1.367396962096      1.551599653169
 H         0.699956315505     -2.364684588140     -0.402879568148
 H        -4.238649258052     -3.869291962394      1.647286920655
 H        -1.478690646833     -6.473906957073      0.352546897797
