# Supplementary material for: Quantum–mechanical property prediction of solvated drug molecules: what have we learned from a decade of SAMPL blind prediction challenges?
Source: J Comput Aided Mol Des. 2020 Oct 20;35(4):453–72. doi: 10.1007/s10822-020-00347-5 (PMC8018924; doi:10.1007/s10822-020-00347-5)
Supplement: Supplementary file 6 — Supplementary file6 (GZ 68 kb) [file 10822_2020_347_MOESM6_ESM.gz › OR_06/VacOpt/6Z_1_VacOpt.xyz]

 C        -0.488285187513      0.948936969359      0.110219905855
 C         0.270171923091      2.131847582145      0.180286538067
 C        -1.866135555730      0.998199774572      0.182282206305
 C        -0.354844552165      3.359472521075      0.321879828761
 C        -3.922976480041      2.379176972599      0.409403547002
 C        -2.513261411745      2.244907454720      0.327084829780
 C        -1.751771286696      3.433718515129      0.397225350089
 C        -2.423042860940      4.753603615385      0.549509924713
 N        -3.812862678484      4.772673013071      0.620869300310
 N        -4.423888084818      3.596502683937      0.544895193056
 O        -1.790488212939      5.800086120547      0.612133596249
 H         0.012790218535     -0.005818622392     -0.001051790327
 H         1.351346774368      2.078142766053      0.122859419410
 H        -2.455213766523      0.089097120699      0.128549468470
 H         0.206821151138      4.283699094684      0.378138098128
 H        -4.621430427119      1.555202055466      0.369501809386
 H        -5.433029563279      3.691752376672      0.603712774537
