# Supplementary material for: Quantum–mechanical property prediction of solvated drug molecules: what have we learned from a decade of SAMPL blind prediction challenges?
Source: J Comput Aided Mol Des. 2020 Oct 20;35(4):453–72. doi: 10.1007/s10822-020-00347-5 (PMC8018924; doi:10.1007/s10822-020-00347-5)
Supplement: Supplementary file 6 — Supplementary file6 (GZ 68 kb) [file 10822_2020_347_MOESM6_ESM.gz › OR_06/VacOpt/7A_g1_1_VacOpt.xyz]

 C        -0.786526516911      0.901971862418     -1.521678357270
 C        -1.020634369162      2.220925632046     -2.314260732993
 C         0.282697615555      0.933664863639     -0.463655650239
 C        -2.089865172525      2.189235524346     -3.372276778442
 O        -1.457381362492     -0.071043615560     -1.782286600795
 O        -0.349780736640      3.193941626245     -2.053651219586
 H         0.054800157109      1.705340508695      0.276960248710
 H         1.242267596601      1.212444231424     -0.907789187593
 H         0.353472659601     -0.042159317785      0.013946147783
 H        -3.049434159533      1.910463947935     -2.928135825183
 H        -2.160638038603      3.165058841644     -3.849880655212
 H        -1.861977677704      1.417555887791     -4.112891389773
