# Supplementary material for: Quantum–mechanical property prediction of solvated drug molecules: what have we learned from a decade of SAMPL blind prediction challenges?
Source: J Comput Aided Mol Des. 2020 Oct 20;35(4):453–72. doi: 10.1007/s10822-020-00347-5 (PMC8018924; doi:10.1007/s10822-020-00347-5)
Supplement: Supplementary file 6 — Supplementary file6 (GZ 68 kb) [file 10822_2020_347_MOESM6_ESM.gz › OR_06/VacOpt/7B_cis_1_VacOpt.xyz]

 C         3.132942079718      0.827784743774      0.800306359216
 C         1.804018257857      0.969889975644      0.717091260316
 C         1.050891934315      2.174966198118      1.195732469107
 C         1.772681409862      3.340228446840      1.825323347820
 O        -0.161917705768      2.166323537268      1.053439422088
 O         1.008751097974      0.016063683901      0.181187870413
 H         3.619475585532     -0.067792330523      0.436150583839
 H         3.747437063612      1.603167888620      1.232263745221
 H         2.505039835093      3.762859819447      1.132863903324
 H         2.309907554224      3.022836612212      2.722740903461
 H         1.042265871000      4.102631700306      2.091041447152
 H         0.099107012574      0.359339719771      0.239358692799
