# Supplementary material for: Quantum–mechanical property prediction of solvated drug molecules: what have we learned from a decade of SAMPL blind prediction challenges?
Source: J Comput Aided Mol Des. 2020 Oct 20;35(4):453–72. doi: 10.1007/s10822-020-00347-5 (PMC8018924; doi:10.1007/s10822-020-00347-5)
Supplement: Supplementary file 6 — Supplementary file6 (GZ 68 kb) [file 10822_2020_347_MOESM6_ESM.gz › OR_06/VacOpt/7B_cis_3_VacOpt.xyz]

 C         3.132582329431      0.854631620330      0.832603247023
 C         1.798289511051      0.955877726578      0.758535759406
 C         1.026882840359      2.165072657671      1.227400845371
 C         1.798314933825      3.330515613123      1.818612365536
 O        -0.179272727253      2.189793756649      1.127525932359
 O         0.977082782009     -0.002619529722      0.258113267080
 H         3.657941566326     -0.028958702771      0.485639566450
 H         3.733002181381      1.652534998919      1.241621630543
 H         2.509195568190      3.739672383351      1.095839141126
 H         2.361757873817      3.021813834782      2.703115494397
 H         1.084506912371      4.103496107442      2.098270586952
 H         1.501816232918     -0.756830478655     -0.032777834215
