# Supplementary material for: Quantum–mechanical property prediction of solvated drug molecules: what have we learned from a decade of SAMPL blind prediction challenges?
Source: J Comput Aided Mol Des. 2020 Oct 20;35(4):453–72. doi: 10.1007/s10822-020-00347-5 (PMC8018924; doi:10.1007/s10822-020-00347-5)
Supplement: Supplementary file 6 — Supplementary file6 (GZ 68 kb) [file 10822_2020_347_MOESM6_ESM.gz › OR_06/VacOpt/7B_trans_1_VacOpt.xyz]

 C         1.079116275817     -0.069482530837      0.195340413108
 C         1.736444767722      0.977038981315      0.700581176086
 C         1.000446676049      2.202806767388      1.176578983513
 C         1.811464220558      3.291405532457      1.859795228798
 O        -0.197388413221      2.313526599177      1.023180600479
 O         3.102066613272      0.929029346927      0.845271277168
 H         1.608388051570     -0.953534381023     -0.134827799022
 H         0.002084434016     -0.030653961336      0.124982917996
 H         2.547912985247      3.726599264884      1.172819366740
 H         2.349896503179      2.898122298933      2.728117697491
 H         1.135910613332      4.081594054791      2.181985405308
 H         3.457857269044      1.803248022048      1.027174725076
