# Supplementary material for: Quantum–mechanical property prediction of solvated drug molecules: what have we learned from a decade of SAMPL blind prediction challenges?
Source: J Comput Aided Mol Des. 2020 Oct 20;35(4):453–72. doi: 10.1007/s10822-020-00347-5 (PMC8018924; doi:10.1007/s10822-020-00347-5)
Supplement: Supplementary file 6 — Supplementary file6 (GZ 68 kb) [file 10822_2020_347_MOESM6_ESM.gz › OR_06/VacOpt/7B_trans_2_VacOpt.xyz]

 C         1.096893246149     -0.066793550799      0.277413249514
 C         1.716833534588      0.973297232345      0.839678146663
 C         0.977523052854      2.237946068655      1.206378438100
 C         1.782805567147      3.349791624556      1.835623322582
 O        -0.213026454112      2.334123520046      0.995065543657
 O         3.051043121748      1.034316991373      1.147507782829
 H         1.620311752907     -0.978117341895      0.010660902442
 H         0.036664615240      0.000493238871      0.080365433300
 H         2.594118596428      3.655988495347      1.169363336764
 H         2.255465495786      3.001691097942      2.758319765565
 H         1.125520410643      4.192525927914      2.042747484675
 H         3.482847064867      0.210036698095      0.896876598516
