# Supplementary material for: Quantum–mechanical property prediction of solvated drug molecules: what have we learned from a decade of SAMPL blind prediction challenges?
Source: J Comput Aided Mol Des. 2020 Oct 20;35(4):453–72. doi: 10.1007/s10822-020-00347-5 (PMC8018924; doi:10.1007/s10822-020-00347-5)
Supplement: Supplementary file 6 — Supplementary file6 (GZ 68 kb) [file 10822_2020_347_MOESM6_ESM.gz › OR_06/VacOpt/8A_1_VacOpt.xyz]

 C        -0.769198038570      0.282295483823     -2.021792074478
 C        -1.990388984768     -0.674734602506     -2.144653870419
 C        -0.475266293436      0.769803112382     -0.615553512606
 C        -3.208634742226     -0.267341892939     -1.337539332036
 C        -1.752298933185      1.229517056692      0.114798393562
 C        -2.835516466179      0.144742535136      0.100062337207
 O        -0.135233297226      0.596284398243     -2.998649973686
 O        -1.928180881079     -1.663002328811     -2.833301763640
 H        -0.037336221435     -0.078749478618     -0.070486923763
 H         0.283477133786      1.553269822130     -0.668763546042
 H        -3.656563156973      0.595167206145     -1.851561124486
 H        -3.935227714945     -1.081908681841     -1.366317277436
 H        -1.501804004249      1.500675058586      1.144039996116
 H        -2.135569914927      2.138895870042     -0.362763806582
 H        -3.731322477668      0.496845786368      0.618841517249
 H        -2.482435997196     -0.735859353303      0.649440953341
