# Supplementary material for: Quantum–mechanical property prediction of solvated drug molecules: what have we learned from a decade of SAMPL blind prediction challenges?
Source: J Comput Aided Mol Des. 2020 Oct 20;35(4):453–72. doi: 10.1007/s10822-020-00347-5 (PMC8018924; doi:10.1007/s10822-020-00347-5)
Supplement: Supplementary file 6 — Supplementary file6 (GZ 68 kb) [file 10822_2020_347_MOESM6_ESM.gz › OR_06/VacOpt/8B_1_VacOpt.xyz]

 C        -1.259676368282     -1.111490842721      1.317754048436
 C        -2.602230556933     -1.105583870631      1.255181162771
 C        -3.328560354734     -0.933003214746     -0.026792429192
 C        -0.390606457714     -1.011886661154      0.094763901937
 C        -2.500820434884     -0.730451061503     -1.276173425147
 C        -1.136159953133     -1.422394053450     -1.181442707902
 O        -4.550927719932     -0.915299440556     -0.015230143427
 O        -3.393410576704     -1.218975354212      2.351247121832
 H        -0.784572928331     -1.179673441254      2.291818532375
 H        -0.015284996349      0.017935550598     -0.004830012154
 H         0.498838924815     -1.636234837354      0.227309968749
 H        -3.085194158813     -1.069277182176     -2.134298702189
 H        -2.366693181220      0.354419262508     -1.391872687269
 H        -0.536045170582     -1.191613640636     -2.065882267117
 H        -1.286018433416     -2.507619132915     -1.171363112781
 H        -4.308837620165     -1.162052081552      2.026710753645
