# Supplementary material for: Quantum–mechanical property prediction of solvated drug molecules: what have we learned from a decade of SAMPL blind prediction challenges?
Source: J Comput Aided Mol Des. 2020 Oct 20;35(4):453–72. doi: 10.1007/s10822-020-00347-5 (PMC8018924; doi:10.1007/s10822-020-00347-5)
Supplement: Supplementary file 6 — Supplementary file6 (GZ 68 kb) [file 10822_2020_347_MOESM6_ESM.gz › OR_06/VacOpt/8B_3_VacOpt.xyz]

 C        -1.255794462368     -1.079247702955      1.304284731755
 C        -2.600201102517     -1.070901526286      1.261472197951
 C        -3.345609308969     -0.932167674694     -0.028142980224
 C        -0.379855019402     -1.013217957445      0.083071808877
 C        -2.488402199104     -0.720891160410     -1.267742012081
 C        -1.135189545645     -1.432090803067     -1.182163090723
 O        -4.556940450865     -0.946425577524     -0.070004951762
 O        -3.416714442299     -1.157685009279      2.347936975806
 H        -0.760512807423     -1.129654188750      2.273020322337
 H         0.009591036133      0.009075098600     -0.034112529182
 H         0.499055693825     -1.649502436472      0.229746690643
 H        -3.073734505471     -1.038726745337     -2.132693622297
 H        -2.335657254195      0.363164346329     -1.365728360739
 H        -0.537459728619     -1.218220769369     -2.072695218979
 H        -1.298182980939     -2.515390677149     -1.159423144994
 H        -2.883292927454     -1.267217225160      3.143073195042
