# Supplementary material for: Quantum–mechanical property prediction of solvated drug molecules: what have we learned from a decade of SAMPL blind prediction challenges?
Source: J Comput Aided Mol Des. 2020 Oct 20;35(4):453–72. doi: 10.1007/s10822-020-00347-5 (PMC8018924; doi:10.1007/s10822-020-00347-5)
Supplement: Supplementary file 7 — Supplementary file7 (GZ 7 kb) [file 10822_2020_347_MOESM7_ESM.gz]

Archive with 6 entries (5 files):
- OR_07
- OR_07/pairdata.csv
- OR_07/SAMPL2_data.csv
- OR_07/data.csv
- OR_07/rawdata.csv
- OR_07/OR_INFO.txt
