# Supplementary material for: Quantum–mechanical property prediction of solvated drug molecules: what have we learned from a decade of SAMPL blind prediction challenges?
Source: J Comput Aided Mol Des. 2020 Oct 20;35(4):453–72. doi: 10.1007/s10822-020-00347-5 (PMC8018924; doi:10.1007/s10822-020-00347-5)
Supplement: Supplementary file 7 — Supplementary file7 (GZ 7 kb) [file 10822_2020_347_MOESM7_ESM.gz › OR_07/pairdata.csv]

Pair	DeltaG_Exp / kcal/mol	DeltaG_SAMPL2(min) / kcal/mol	DeltaG_SAMPL6 / kcal/mol	DeltaG_SAMPL6(CCSD(T)) / kcal/mol	DeltaG_COSMO-RS / kcal/mol	DeltaG_SAMPL2(Z) / kcal/mol
1A-1B	-4.8	-7.726	-3.3762822989956476	-4.519389650959056	-4.01	-7.572
2A-2B	-6.1	-9.664	-5.400010268844198	-6.744532758370042	-5.74	-9.288
3A-3B	-7.2	-11.167	-7.040602364111692	-8.122388838382903	-7.71	-11.124
4A-4B	-2.3	-4.573	0.9595334776677191	-0.5244794083992019	0.46	-4.431
5A-5B	-4.8	-6.164	-3.2814527436858043	-4.193123962642858	-3.94	-5.83
5B-5C	0.5	-0.514	1.4953707036038395	1.254397621290991	-1.72	-0.514
6A-6B	-9.2	-11.146	-9.04829674976645	-9.586494259303436	-7.61	-11.117
6A-6Z	-2.4	-6.719	-0.4330781770404428	1.1704485431546345	-3.43	-6.69
7A-7B	7.	5.11	6.498983934608987	3.9440914705046453	5.28	4.709
8A-8B	-3.	-1.01	0.37961467454442754	-2.338930394995259	-1.59	-1.376
10B-10C	-2.9	-2.843	0.9124049304809887	-0.19731113823945634	1.7	-2.834
10D-10C	-1.2	-0.551	3.5416427638265304	2.7003990403027274	3.78	-0.451
11D-11C	-0.5	-0.393	3.654513774730731	2.9610751110012643	4.64	-0.226
12D-12C	-1.8	-0.788	2.7344982416834682	1.5650962435174733	3.3	-0.602
13D-13C	0.1	0.806	4.312277207558509	3.200423674599733	4.04	1.092
14D-14C	0.3	0.163	1.644160656054737	0.8358045940403827	1.91	0.32
15A-15B	0.9	0.015	-0.6154451770125888	2.6533196690725163	-2.59	0.014
15A-15C	-1.2	-1.865	0.534944684128277	1.1790864045615308	-0.76	-1.865
15B-15C	-2.2	-1.881	1.1503898611408658	-1.4742332645109855	1.83	-1.879
16A-16C	0.5	0.564	1.9032307350134943	2.4563799767638557	-0.26	0.564
