# Supplementary material for: Quantum–mechanical property prediction of solvated drug molecules: what have we learned from a decade of SAMPL blind prediction challenges?
Source: J Comput Aided Mol Des. 2020 Oct 20;35(4):453–72. doi: 10.1007/s10822-020-00347-5 (PMC8018924; doi:10.1007/s10822-020-00347-5)
Supplement: Supplementary file 7 — Supplementary file7 (GZ 7 kb) [file 10822_2020_347_MOESM7_ESM.gz › OR_07/SAMPL2_data.csv]

Name	E_solv / kcal/mol	my_RISM / kcal/mol
1A_1	-202448.005229	-10.0334213696
1A_3	-202458.437834	1.11988153122
1B_1	-202442.077699	-23.6870580589
2A_1	-298580.733131	-6.41391357605
2A_2	-298592.016236	4.79728444458
2B_1	-298583.013027	-13.869938426
3A_1	-298581.560175	-2.20646433584
3A_4	-298593.146806	7.84293538545
3B_1	-298586.574585	-9.89631447733
4A_1	-298580.26179	-3.75676494494
4A_3	-298589.505465	6.26501469426
4B_1	-298562.702328	-25.8888028574
5A_1	-212504.783412	-15.521209854
5A_2	-212513.76896	-6.36934930057
5B_1	-212504.861861	-21.6065428314
5C_1	-212480.116412	-46.866068109
6A_1	-308608.408167	-17.6036259929
6A_2	-308621.405258	-6.3859371142
6B_1	-308629.528544	-9.40837011792
6Z_1	-308588.801413	-45.7089034595
7A_g1_1	-191804.853784	0.454113940488
7B_cis_1	-191799.836104	0.546883970892
7B_cis_3	-191784.788177	-14.4529310457
7B_trans_1	-191786.858154	-7.81298273016
7B_trans_2	-191791.309365	-6.17282159435
8A_1	-240232.710298	-7.21023336585
8B_1	-240239.647762	-1.28314639946
8B_3	-240224.155314	-16.6811654721
10B_4	-213240.740551	-13.2640827223
10B_5	-213238.829866	-12.6773487133
10C_1	-213225.703433	-31.1438246386
10D_1	-213239.64925	-16.6472232799
10D_4	-213247.424901	-7.86625898627
11C_1	-237814.992329	-25.0084851176
11D_1	-237829.172686	-10.4350987035
11D_4	-237836.638284	-2.30511014102
12C_1	-262411.673247	-18.7227957404
12D_1	-262421.895022	-7.71281001283
12D_2	-262429.862034	0.846225333184
13C_1	-357786.035227	-14.6539503792
13D_1	-357798.171433	-3.32418793551
13D_2	-357805.795122	4.58412418607
14C_1	-250267.290735	-10.491447601
14D_1	-250266.75726	-10.4802840406
14D_2	-250275.080056	-2.86550299156
15A_1	-357799.617397	0.788228701453
15B_2	-357800.279486	4.93323941851
15B_4	-357798.38317		-0.430595365318
15C_1	-357786.585552	-14.1090409663
16A_1	-225681.284588	-9.75189335578
16C_1	-225672.317951	-18.1547473443
