# Supplementary material for: Quantum–mechanical property prediction of solvated drug molecules: what have we learned from a decade of SAMPL blind prediction challenges?
Source: J Comput Aided Mol Des. 2020 Oct 20;35(4):453–72. doi: 10.1007/s10822-020-00347-5 (PMC8018924; doi:10.1007/s10822-020-00347-5)
Supplement: Supplementary file 7 — Supplementary file7 (GZ 7 kb) [file 10822_2020_347_MOESM7_ESM.gz › OR_07/data.csv]

Name	G_solv / kcal/mol"	deltaG_solv / kcal/mol	deltaG_solv+E_Vac(CCSD(T))+ThermalCorrection / kcal/mol
1A	-202516.7167084473	-11.531662354833342	-202741.58070938065
1B	-202510.84360142943	-13.079682429408422	-202746.1000990316
2A	-298668.1729344563	-11.755681990415228	-299003.0439654341
2B	-298663.6223150329	-11.358018032857219	-299009.78849819244
3A	-298664.7333954048	-10.380426345553545	-299001.7817107007
3B	-298664.02579682594	-10.677302825963125	-299009.9040995391
4A	-298662.7490054536	-11.471205204331522	-298999.6814138266
4B	-298653.51856826025	-15.518019260256551	-299000.205893235
5A	-212576.85136687016`	-13.782388203941434	-212808.41758780583
5B	-212572.10277043615	-13.801027436158622	-212812.61071176847
5C	-212570.60739973257	-22.087423732533356	-212811.35631414718
6A	-308707.49419504975	-16.697714307272495	-309047.47864061815
6B	-308706.9198284567	-10.988361456722489	-309057.06513487746
6Z	-308698.304609884	-20.926027884008363	-309046.308192075
8A	-240300.83072532216	-7.870873322157423	-240584.5956133651
8B	-240313.75741796283	-11.476188177611837	-240586.9345437601
7A_g1	-191854.33218264318	-4.344017643190455	-192078.53250154812
7B_cis	-191860.66246241322	-10.698969956822287	-192074.58841007762
10B	-213306.18096101427	-12.867075800447248	-213551.75600343102
10C	-213303.102074501	-16.264031500992136	-213551.95331456925
10D	-213314.02927634367	-14.95659043498805	-213554.65371360956
11C	-237895.28562850715	-15.502383507118795	-238178.4388284071
11D	-237906.20913835018	-12.82211915622007	-238181.3999035181
12C	-262493.9990491982	-14.276685198186899	-262812.0805199237
12D	-262503.166813098	-12.017438923275945	-262813.6456161672
13C	-357884.4287360626	-14.014007062534802	-358303.83566775464
13D	-357896.00632824644	-11.831742528321	-358307.03609142924
14C	-250336.23963631224	-10.789728312200168	-250629.51192913667
14D	-250344.68142048895	-10.996530880720993	-250630.3477337307
15A	-357884.81354845775	-7.727934457710944	-358306.9207445907
15B	-357886.7328394171	-9.837082121282435	-358304.2674249216
15C	-357884.27860377356	-13.362937773519661	-358305.74165818613
16A	-225742.38359830124	-8.921631301229354	-226001.44924623548
16C	-225740.48036756626	-12.259328566258775	-225998.99286625872
