# Supplementary material for: Quantum–mechanical property prediction of solvated drug molecules: what have we learned from a decade of SAMPL blind prediction challenges?
Source: J Comput Aided Mol Des. 2020 Oct 20;35(4):453–72. doi: 10.1007/s10822-020-00347-5 (PMC8018924; doi:10.1007/s10822-020-00347-5)
Supplement: Supplementary file 7 — Supplementary file7 (GZ 7 kb) [file 10822_2020_347_MOESM7_ESM.gz › OR_07/rawdata.csv]

Name	E_solv / kcal/mol	my_RISM / kcal/mol	Vm / A^3	charge / q	my_RISM_corr / kcal/mol	E_Vac(MP2) / kcal/mol	E_Vac(CCSD(T)) / kcal/mol	ThermalCorrection / kcal/mol
1A_1	-202485.047186	-9.26436657792	74.203319795	0	-21.380332348948716	-202494.896064	-202729.54395060107	39.9975
1A_3	-202495.336376	0.252230532983	75.150948025	0	-12.018464584792737	-202500.536212	-202734.5405344145	40.3445
1B_1	-202482.410559	-16.4426105779	73.43449676	0	-28.433042429398256	-202497.763919	-202733.0847216022	40.352
2A_1	-298633.614201	-5.14939608867	110.474346517	0	-23.18771842619605	-298645.046421	-298990.55501919304	66.8229
2A_2	-298644.985216	5.01512026028	111.43823107	0	-13.1805857668658	-298651.197203	-298996.018208914	67.2841
2B_1	-298638.401595	-7.18478036616	110.459754029	0	-25.220720032862012	-298652.264297	-298998.53775715956	67.3173
3A_1	-298633.435217	-1.60868105545	111.793337969	0	-19.862369165408627	-298642.918561	-298988.6225043213	66.223
3A_4	-298644.871025	5.96182599426	110.697875928	0	-12.11299436923007	-298650.187056	-298995.0876998629	67.4661
3B_1	-298641.304131	-4.7224012402	110.235140258	0	-22.721665825939922	-298653.348494	-298999.3344807131	67.5727
4A_1	-298632.390287	-3.4475310717	110.013009109	0	-21.410525940594386	-298642.329937	-298987.9139295143	66.8618
4A_3	-298641.338479	5.20446597275	110.953861507	0	-12.91215188068539	-298647.220396	-298992.33988215274	67.1429
4B_1	-298618.606107	-17.3076389704	107.819408126	0	-34.91246126024067	-298638.000549	-298984.7947749747	67.0814
5A_1	-212542.937921	-14.1927557103	64.627859089	0	-24.74523409995223	-212553.901114	-212794.01872545516	32.8991
5A_2	-212552.106132	-5.87681476338	65.804143475	0	-16.621357623963515	-212559.354818	-212798.86652070208	33.1802
5B_1	-212543.837568	-17.813220283	64.012377458	0	-28.265202436169893	-212558.301743	-212798.86245733232	33.1156
5C_1	-212521.439953	-38.9730376907	62.434890338	0	-49.16744673254601	-212548.519976	-212789.32073641464	32.5339
6A_1	-308661.593127	-15.2514327887	103.972460505	0	-32.22812299728415	-308677.12386	-309027.84011194884	58.5479
6A_2	-308675.266072	-5.74779242376	103.239613257	0	-22.604822862448536	-308685.62313	-309035.3222979445	59.5933
6B_1	-308684.222006	-5.71529292902	104.008222975	0	-22.697822456702063	-308695.931467	-309046.17264242074	60.1587
6Z_1	-308644.824033	-37.3434631606	98.830537558	0	-53.48057688399142	-308677.378582	-309025.477613191	59.8952
8A_1	-240280.404184	-4.37926031477	98.280363855	0	-20.426541322157817	-240292.959852	-240576.82368604295	62.0896
8B_1	-240285.861612	1.24336960731	95.603327672	0	-14.36680321070515	-240294.692347	-240581.42698992376	63.1708
8B_3	-240271.867682	-12.7946185065	92.48608516	0	-27.89580596267784	-240288.287326	-240574.2749602858	62.6098
7A_g1_1	-191842.796494	1.99692552175	82.879476182	0	-11.535688643169948	-191849.988165	-192074.24918390493	38.0898
7B_cis_1	-191835.911988	1.14322558293	78.954743894	0	-11.748555770287858	-191842.878335	-192069.81496119127	40.0483
7B_cis_3	-191822.223504	-12.4890259324	75.094252006	0	-24.75046368773622	-191836.275025	-192062.51757999722	39.5984
7B_trans_1	-191826.390107	-3.10346298685	77.395304577	0	-15.740618085623087	-191835.040313	-192061.64491540234	39.0926
7B_trans_2	-191829.416683	-3.64464614818	75.93242664	0	-16.042941596726504	-191838.390203	-192064.3628149947	39.5275
10B_4	-213281.16904	-11.1057881919	71.537654435	0	-22.786502408847262	-213291.14755	-213539.0190845491	44.9673
10B_5	-213277.621499	-13.3975688403	71.036084217	0	-24.996386349527924	-213291.146006	-213536.25670550027	44.9661
10C_1	-213270.269506	-21.1596136078	71.490133041	0	-32.8325685009773	-213286.838043	-213535.76205406824	45.6645
10D_1	-213278.753242	-15.677345864	71.70275041	0	-27.385017057906794	-213291.183884	-213539.38648970422	44.0995
10D_4	-213286.644257	-7.8784610588	72.21926148	0	-19.67046851234809	-213294.670583	-213542.64098632277	44.5482
11C_1	-237862.820745	-17.5734860203	91.201242294	0	-32.46488350712588	-237879.783245	-238163.03536989997	62.0764
11D_1	-237873.199699	-10.2287354061	91.673439568	0	-25.19723356746124	-237885.577932	-238168.24544022934	60.7699
11D_4	-237881.011902	-2.5908031587	92.080692843	0	-17.625797896678982	-237888.925875	-238171.39587817498	61.2537
12C_1	-262463.810695	-12.5064919025	108.291233839	0	-30.188354198157022	-262479.722364	-262797.9277417255	77.7528
12D_1	-262471.935606	-5.9300881238	109.26745044	0	-23.771347693804078	-262483.694497	-262801.08603624586	75.9098
12D_2	-262479.395454	0.586623072658	109.072569716	0	-17.222816247417363	-262487.434479	-262804.3521426592	76.6453
13C_1	-357854.165455	-7.56976153346	138.984751089	0	-30.26328106252476	-357870.414729	-358289.96733969206	91.415
13D_1	-357864.211726	-1.25454981979	139.193227102	0	-23.982109446313565	-357876.36486	-358294.89814207295	91.4294
13D_2	-357872.024216	6.42044447968	139.866105917	0	-16.416983232437484	-357879.790429	-358298.16186414135	91.7846
14C_1	-250314.571349	-6.8286501979	90.884239791	0	-21.66828731219418	-250325.449908	-250618.80691882444	53.1614
14D_1	-250312.886357	-8.57782838767	90.725028152	0	-23.391469323170526	-250325.285092	-250618.4368369049	52.3243
14D_2	-250321.289945	-1.71365239054	90.882963697	0	-16.553081143385292	-250329.840578	-250622.30915269392	53.1281
15A_1	-357866.713816	5.59158382075	145.095682127	0	-18.099732457706477	-357877.085614	-358299.337212133	90.6136
15B_2	-357867.024216	6.93733890033	143.176348049	0	-16.440587275682784	-357875.336963	-358294.1849733137	90.9606
15B_4	-357865.7683	3.20675325287	139.915682221	0	-19.638769310043614	-357875.604045	-358294.5919340636	90.9343
15C_1	-357855.608256	-5.81450188193	139.97890667	0	-28.6703477735315	-357870.915666	-358292.5241244126	91.2424
16A_1	-225721.147713	-8.44317022323	78.348019953	0	-21.235885301220172	-225733.461967	-225992.58636793424	36.8681
16C_1	-225714.555871	-13.9144671009	73.55452087	0	-25.924496566258064	-225728.221039	-225986.79300669243	37.3174
