# Supplementary material for: Quantum–mechanical property prediction of solvated drug molecules: what have we learned from a decade of SAMPL blind prediction challenges?
Source: J Comput Aided Mol Des. 2020 Oct 20;35(4):453–72. doi: 10.1007/s10822-020-00347-5 (PMC8018924; doi:10.1007/s10822-020-00347-5)
Supplement: Supplementary file 7 — Supplementary file7 (GZ 7 kb) [file 10822_2020_347_MOESM7_ESM.gz › OR_07/OR_INFO.txt]

OR_07: Raw and calculated data from the original SAMPL2 challenge (SAMPL2_data.csv) and using the SAMPL6 workflow (rawdata.csv and data.csv); calculated data for the tautomer pairs (Figure 5, Table 7, pairdata.csv)

Online Resource to

Quantum-chemical property prediction of solvated drug molecules: What have we learned from a decade of SAMPL blind predictions challenges?
Journal of Computer-Aided Molecular Design
Nicolas Tielker, Lukas Eberlein, Gerhard Hessler, K. Friedemann Schmidt, Stefan Güssregen, Stefan M. Kast*

*Prof. Dr. Stefan M. Kast
Fakultät für Chemie und Chemische Biologie
Technische Universität Dortmund
Otto-Hahn-Str. 4a
44227 Dortmund, Germany

Phone:  +49 (231) 755-3906
Fax:    +49 (231) 755-3748
E-Mail: stefan.kast@tu-dortmund.de
