# Supplementary material for: Quantum–mechanical property prediction of solvated drug molecules: what have we learned from a decade of SAMPL blind prediction challenges?
Source: J Comput Aided Mol Des. 2020 Oct 20;35(4):453–72. doi: 10.1007/s10822-020-00347-5 (PMC8018924; doi:10.1007/s10822-020-00347-5)
Supplement: Supplementary file 8 — Supplementary file8 (TXT 2 kb) [file 10822_2020_347_MOESM8_ESM.txt]

OR_01: Optimized solution and gas phase structures of the MNSOL dataset
OR_02: Raw and corrected data for the MNSOL dataset, from the original SAMPL5 submission (MNSOL_orig.csv) and using the new workflow (SAMPL5_new.csv)
OR_03: Structures of the SAMPL5 dataset, gas phase structures used for the original setup (vac), solution phase structures optimized for the respective solvents (cyc,wat) and structures used for the pKa prediction (ions)
OR_04: Data calculated using the original SAMPL5 setup (orig) and the new SAMPL6 setup (new) for the SAMPL5 dataset
OR_05: Raw and calculated data for the pKa values of the SAMPL5 dataset, nomenclature follows the structures in OR_03
OR_06: Structures of the SAMPL2 dataset from the original submission (SAMPL2) and using the SAMPL6 workflow (PCMOpt and VacOpt)
OR_07: Raw and calculated data from the original SAMPL2 challenge (SAMPL2_data.csv) and using the SAMPL6 workflow (rawdata.csv and data.csv); calculated data for the tautomer pairs (Figure 5, Table 7, pairdata.csv)
